# Supplementary material for: A rapid and robust method for single cell chromatin accessibility profiling
Source: Nat Commun. 2018 Dec 17;9:5345. doi: 10.1038/s41467-018-07771-0 (PMC6297232; doi:10.1038/s41467-018-07771-0)
Supplement: Supplementary file 3 — Supplementary Data 1 [file 41467_2018_7771_MOESM3_ESM.xls]

## Sheet: Sheet1
# meidan information of all tested cells
batch	Cell preparation	FRiP	Library size	Mapping rate	MT content	Sequencing depth
K562_rep1 (n=96)	fresh	0.5	14980	0.975	0.18	599234
K562_rep2 (n=96)	fresh	0.44	42245	0.974	0.061	848198
mESC_rep1 (n=96)	fresh	0.42	38714.5	0.95	0.051	829274
mESC_rep2 (n=96)	fresh	0.42	39956	0.95	0.054	823308
mSplenocytes rep1 (n=960)	fresh	0.72	30402	0.972	0.021	745627
mSplenocytes rep2 (n=2688)	fresh	0.72	32292	0.97	0.018	614981
HEK293T (n=167)	fresh	0.46	18737	0.977	0.2	646911
NIH3T3 (n=136)	fresh	0.53	37483	0.955	0.029	1302762
human_skin_fibr (n=384)	cryopreserved	0.6	60458.5	0.979	0.017	533802
mouse_skin_fibr (n=384)	cryopreserved	0.5	52747	0.972	0.03	561100
mCPC_E8.5 (n=384)	cryopreserved	0.52	104608	0.972	0.12	739966
mCPC_E9.5 (n=384)	cryopreserved	0.53	88776	0.974	0.13	688426
