# Supplementary material for: A rapid and robust method for single cell chromatin accessibility profiling
Source: Nat Commun. 2018 Dec 17;9:5345. doi: 10.1038/s41467-018-07771-0 (PMC6297232; doi:10.1038/s41467-018-07771-0)
Supplement: Supplementary file 4 — Supplementary Data 2 [file 41467_2018_7771_MOESM4_ESM.xls]

## Sheet: Supplementary_Table_2
	dup_level	frac_open	frip	library_size	mapping_rate	mt_content	sequencing_depth	uniq_frags	plate	batch	t-SNE Dimension 1	t-SNE Dimension 2	cluster_labels	putative_cell_type
mSp_rep7_276	0.947797	0.172111	0.716681	32767	96.26	0.015168	702521	32270	rep7	Sp#2 (n=2688)	54.252	25.486	6	Naive_CD8_T
mSp_rep7_267	0.948255	0.106115	0.714632	16936	96.2	0.028755	367383	16449	rep7	Sp#2 (n=2688)	-0.727997	23.3691	7	Transitional_B
mSp_rep7_270	0.950191	0.175031	0.703665	32330	96.32	0.025518	727891	31505	rep7	Sp#2 (n=2688)	51.3119	6.29145	6	Naive_CD8_T
mSp_rep7_291	0.947308	0.247022	0.631938	54791	96.16	0.015915	1160271	53919	rep7	Sp#2 (n=2688)	-14.8487	24.9462	4	Marginal_Zone_B
mSp_rep7_196	0.945266	0.143122	0.743863	23220	97.5	0.003402	458049	23141	rep7	Sp#2 (n=2688)	54.9956	-34.1916	3	Naive_CD4_T
mSp_rep7_347	0.952269	0.195194	0.730902	39010	97.03	0.016175	893496	38379	rep7	Sp#2 (n=2688)	-10.8005	11.0166	1	Follicular_B
mSp_rep7_141	0.948132	0.137192	0.635009	31683	96.8	0.005176	667325	31519	rep7	Sp#2 (n=2688)	7.66579	48.8122	0	Granulocyte
mSp_rep7_079	0.949643	0.171534	0.746279	32317	96.78	0.018504	714087	31719	rep7	Sp#2 (n=2688)	40.8674	-35.964	3	Naive_CD4_T
mSp_rep7_199	0.950302	0.140074	0.609978	32852	97	0.000183	715413	32846	rep7	Sp#2 (n=2688)	6.38175	48.8695	0	Granulocyte
mSp_rep7_082	0.949163	0.198691	0.704252	41985	97.06	0.011218	910562	41514	rep7	Sp#2 (n=2688)	42.7058	-36.1227	3	Naive_CD4_T
mSp_rep7_178	0.950919	0.154856	0.714116	28641	97.22	0.025383	637345	27914	rep7	Sp#2 (n=2688)	-23.1733	2.42776	1	Follicular_B
mSp_rep7_374	0.944095	0.163336	0.746722	29359	96.84	0.004734	573077	29220	rep7	Sp#2 (n=2688)	43.5184	19.1779	6	Naive_CD8_T
mSp_rep7_098	0.94729	0.170471	0.734209	33436	95.61	0.02596	711740	32568	rep7	Sp#2 (n=2688)	-18.6252	-3.57972	1	Follicular_B
mSp_rep7_310	0.95235	0.110983	0.655763	19719	97.61	0.037933	453464	18971	rep7	Sp#2 (n=2688)	-28.738	57.8256	10	Dendritic_cell
mSp_rep7_327	0.942177	0.17498	0.697329	32352	96.49	0.025099	623682	31540	rep7	Sp#2 (n=2688)	-41.6481	19.0407	4	Marginal_Zone_B
mSp_rep7_144	0.951982	0.191223	0.650564	44838	96.23	0.015433	1037159	44146	rep7	Sp#2 (n=2688)	61.1857	-17.3047	9	Regulatory_T
mSp_rep7_169	0.948006	0.141931	0.619172	34702	96.82	0.002363	725969	34620	rep7	Sp#2 (n=2688)	4.77751	49.6759	0	Granulocyte
mSp_rep7_264	0.946533	0.192312	0.697741	39883	96.77	0.007372	817945	39589	rep7	Sp#2 (n=2688)	48.3438	17.6569	6	Naive_CD8_T
mSp_rep7_294	0.950338	0.19039	0.719237	38577	97.02	0.014542	846383	38016	rep7	Sp#2 (n=2688)	-12.7569	-9.50552	1	Follicular_B
mSp_rep7_072	0.948985	0.144852	0.644277	28331	97.35	0.013448	602964	27950	rep7	Sp#2 (n=2688)	-27.3667	58.2995	10	Dendritic_cell
mSp_rep7_084	0.947658	0.172149	0.711135	35257	96.97	0.005502	739468	35063	rep7	Sp#2 (n=2688)	21.8772	70.1701	11	CD27+_Natural_Killer
mSp_rep7_044	0.95063	0.255937	0.668088	56530	96.8	0.011764	1252209	55865	rep7	Sp#2 (n=2688)	-54.6133	22.5952	4	Marginal_Zone_B
mSp_rep7_289	0.944486	0.14375	0.751386	25980	97.2	0.026905	513133	25281	rep7	Sp#2 (n=2688)	4.53832	-16.5422	1	Follicular_B
mSp_rep7_195	0.948984	0.158545	0.763628	28745	97.56	0.019864	611018	28174	rep7	Sp#2 (n=2688)	-11.7239	-12.0904	1	Follicular_B
mSp_rep7_171	0.946473	0.229127	0.665259	47825	96.91	0.016247	975718	47048	rep7	Sp#2 (n=2688)	-14.6288	22.7035	7	Transitional_B
mSp_rep7_202	0.9505	0.160761	0.737568	28495	97.15	0.016354	633287	28029	rep7	Sp#2 (n=2688)	43.6676	15.444	6	Naive_CD8_T
mSp_rep7_099	0.946933	0.176927	0.742518	32647	96.61	0.018838	679765	32032	rep7	Sp#2 (n=2688)	-34.4265	-12.8985	1	Follicular_B
mSp_rep7_003	0.950426	0.17776	0.756109	32574	97.03	0.020937	718968	31892	rep7	Sp#2 (n=2688)	-27.8311	2.07159	1	Follicular_B
mSp_rep7_066	0.947445	0.143891	0.77115	24409	96.91	0.022819	512000	23852	rep7	Sp#2 (n=2688)	-2.77032	-24.7353	1	Follicular_B
mSp_rep7_316	0.947839	0.19089	0.702755	38226	96.88	0.017161	807427	37570	rep7	Sp#2 (n=2688)	58.6416	7.28823	2	Memory_CD8_T
mSp_rep7_133	0.949408	0.108511	0.655519	21634	97.21	0.028474	467814	21018	rep7	Sp#2 (n=2688)	-9.85053	-26.3447	1	Follicular_B
mSp_rep7_121	0.94459	0.163515	0.749868	30224	96.84	0.013962	595380	29802	rep7	Sp#2 (n=2688)	-5.22675	-10.2371	1	Follicular_B
mSp_rep7_233	0.949684	0.182346	0.699352	37830	96.42	0.009093	822142	37486	rep7	Sp#2 (n=2688)	58.526	-21.2382	9	Regulatory_T
mSp_rep7_021	0.948128	0.175493	0.73374	34164	97	0.033486	727795	33020	rep7	Sp#2 (n=2688)	41.1257	-36.6154	3	Naive_CD4_T
mSp_rep7_183	0.94806	0.137333	0.78689	21991	96.87	0.004047	460053	21902	rep7	Sp#2 (n=2688)	-0.00510439	-20.9851	1	Follicular_B
mSp_rep7_369	0.945029	0.204237	0.70276	42067	96.56	0.011244	840335	41594	rep7	Sp#2 (n=2688)	-31.2556	2.18728	1	Follicular_B
mSp_rep7_269	0.949098	0.123421	0.762733	19889	96.64	0.026397	437309	19364	rep7	Sp#2 (n=2688)	-2.14352	-28.7498	1	Follicular_B
mSp_rep7_165	0.943852	0.258768	0.608091	60990	95.89	0.010805	1217816	60331	rep7	Sp#2 (n=2688)	-52.4371	23.8184	4	Marginal_Zone_B
mSp_rep7_210	0.945342	0.217009	0.664113	46660	96.53	0.033541	953304	45095	rep7	Sp#2 (n=2688)	-51.4021	20.3134	4	Marginal_Zone_B
mSp_rep7_120	0.948656	0.203815	0.691559	41760	96.85	0.038602	903793	40148	rep7	Sp#2 (n=2688)	-49.2646	16.826	4	Marginal_Zone_B
mSp_rep7_153	0.947424	0.243807	0.687667	53070	96.93	0.014151	1108883	52319	rep7	Sp#2 (n=2688)	-42.9058	14.1488	4	Marginal_Zone_B
mSp_rep7_170	0.94783	0.185612	0.747989	34939	96.97	0.019176	730610	34269	rep7	Sp#2 (n=2688)	-27.1643	-9.59353	1	Follicular_B
mSp_rep7_335	0.943485	0.151948	0.76049	25452	97.23	0.005186	491124	25320	rep7	Sp#2 (n=2688)	49.9973	-43.8062	3	Naive_CD4_T
mSp_rep7_139	0.948524	0.163605	0.741717	29278	97.31	0.006694	613883	29082	rep7	Sp#2 (n=2688)	54.3177	-32.5711	3	Naive_CD4_T
mSp_rep7_192	0.945105	0.18004	0.715574	32701	96.54	0.008776	650124	32414	rep7	Sp#2 (n=2688)	-2.53446	30.5939	7	Transitional_B
mSp_rep7_259	0.947865	0.18264	0.740084	34665	97.11	0.019616	729781	33985	rep7	Sp#2 (n=2688)	50.9342	17.9748	6	Naive_CD8_T
mSp_rep7_176	0.945892	0.215369	0.676686	48388	96.9	0.015169	976229	47654	rep7	Sp#2 (n=2688)	54.803	18.6801	6	Naive_CD8_T
mSp_rep7_049	0.949941	0.142815	0.78457	24602	96.78	0.030851	542325	23843	rep7	Sp#2 (n=2688)	-5.1021	-27.7124	1	Follicular_B
mSp_rep7_075	0.939646	0.160646	0.735968	28951	96.56	0.008463	529399	28706	rep7	Sp#2 (n=2688)	-6.43522	8.80441	1	Follicular_B
mSp_rep7_266	0.942	0.17899	0.739346	36253	96.48	0.035501	704472	34966	rep7	Sp#2 (n=2688)	-0.251361	-10.9749	1	Follicular_B
mSp_rep7_355	0.944638	0.220826	0.68399	45448	96.4	0.012388	906085	44885	rep7	Sp#2 (n=2688)	-49.5079	17.1911	4	Marginal_Zone_B
mSp_rep7_042	0.943678	0.184562	0.723763	35808	97.01	0.014857	695285	35276	rep7	Sp#2 (n=2688)	36.8701	-39.4429	3	Naive_CD4_T
mSp_rep7_017	0.949663	0.275779	0.662653	77601	96.69	0.01143	1685281	76714	rep7	Sp#2 (n=2688)	7.50725	43.8164	4	Marginal_Zone_B
mSp_rep7_011	0.95144	0.169344	0.715911	31388	96.63	0.016376	712149	30874	rep7	Sp#2 (n=2688)	-3.63628	17.5399	7	Transitional_B
mSp_rep7_257	0.947436	0.20092	0.734263	39206	96.95	0.006019	814750	38970	rep7	Sp#2 (n=2688)	60.6556	4.5195	2	Memory_CD8_T
mSp_rep7_147	0.94287	0.176735	0.746159	32871	96.88	0.006693	627521	32651	rep7	Sp#2 (n=2688)	-26.6083	-6.96219	1	Follicular_B
mSp_rep7_201	0.943014	0.142469	0.728738	26056	96.86	0.029667	503254	25283	rep7	Sp#2 (n=2688)	-3.20533	-21.9127	1	Follicular_B
mSp_rep7_336	0.944014	0.162683	0.740611	31952	97.13	0.030233	630901	30986	rep7	Sp#2 (n=2688)	-2.46749	-9.62399	1	Follicular_B
mSp_rep7_229	0.952533	0.195207	0.687341	36156	96.38	8.3e-05	836919	36153	rep7	Sp#2 (n=2688)	-51.7661	20.5626	4	Marginal_Zone_B
mSp_rep7_020	0.944963	0.097161	0.719726	15203	97.05	0.012103	300858	15019	rep7	Sp#2 (n=2688)	25.8793	71.6273	11	CD27+_Natural_Killer
mSp_rep7_172	0.946656	0.150962	0.750809	25637	97.41	0.015993	520347	25227	rep7	Sp#2 (n=2688)	60.8621	-0.565347	2	Memory_CD8_T
mSp_rep7_057	0.947745	0.141239	0.695	27200	96.89	0.006507	569335	27023	rep7	Sp#2 (n=2688)	-16.0118	67.394	5	Macrophage
mSp_rep7_240	0.952336	0.176364	0.73482	33102	97.13	0.022899	761503	32344	rep7	Sp#2 (n=2688)	-29.2577	-14.2566	1	Follicular_B
mSp_rep7_077	0.945831	0.176171	0.74276	32357	96.93	0.008808	657006	32072	rep7	Sp#2 (n=2688)	-11.4225	-10.4575	1	Follicular_B
mSp_rep7_349	0.947769	0.190301	0.681518	40456	97.06	0.013101	843421	39926	rep7	Sp#2 (n=2688)	60.0009	-20.9477	9	Regulatory_T
mSp_rep7_105	0.947346	0.197231	0.714952	38832	96.16	0.042774	834409	37171	rep7	Sp#2 (n=2688)	-49.5807	15.4589	4	Marginal_Zone_B
mSp_rep7_308	0.940363	0.178874	0.744621	35465	97.27	0.025011	651461	34578	rep7	Sp#2 (n=2688)	-9.67979	-18.5949	1	Follicular_B
mSp_rep7_113	0.943642	0.16732	0.74034	29839	96.8	0.003921	577176	29722	rep7	Sp#2 (n=2688)	-14.277	7.58348	1	Follicular_B
mSp_rep7_258	0.946853	0.182474	0.709396	34504	96.7	0.02165	718641	33757	rep7	Sp#2 (n=2688)	-8.74883	24.5209	7	Transitional_B
mSp_rep7_040	0.949252	0.173648	0.670298	35893	97.54	0.008247	761306	35597	rep7	Sp#2 (n=2688)	-16.358	64.8405	5	Macrophage
mSp_rep7_080	0.943253	0.092127	0.728829	14194	95.93	0.022333	281333	13877	rep7	Sp#2 (n=2688)	-3.32459	-32.36	1	Follicular_B
mSp_rep7_255	0.95092	0.165744	0.754475	30504	96.36	0.016916	687557	29988	rep7	Sp#2 (n=2688)	45.4284	-31.4824	3	Naive_CD4_T
mSp_rep7_278	0.94729	0.174737	0.74262	33365	96.59	0.017893	702888	32768	rep7	Sp#2 (n=2688)	-27.7266	-11.6015	1	Follicular_B
mSp_rep7_073	0.946487	0.180463	0.73268	34425	96.72	0.007146	708971	34179	rep7	Sp#2 (n=2688)	-23.2547	-10.1302	1	Follicular_B
mSp_rep7_090	0.944303	0.188148	0.737442	36451	96.31	0.017448	731909	35815	rep7	Sp#2 (n=2688)	-26.9938	-13.1451	1	Follicular_B
mSp_rep7_029	0.94694	0.158737	0.720836	29137	97.01	0.002952	593632	29051	rep7	Sp#2 (n=2688)	54.9101	-32.0201	3	Naive_CD4_T
mSp_rep7_261	0.941501	0.175044	0.733289	32494	96.62	0.021789	616815	31786	rep7	Sp#2 (n=2688)	37.1097	-40.2636	3	Naive_CD4_T
mSp_rep7_023	0.945109	0.182179	0.724049	35316	95.89	0.003653	707023	35187	rep7	Sp#2 (n=2688)	-2.39871	27.9745	7	Transitional_B
mSp_rep7_112	0.941973	0.138562	0.782396	23012	97.09	0.015557	434500	22654	rep7	Sp#2 (n=2688)	-1.47558	-22.29	1	Follicular_B
mSp_rep7_078	0.945146	0.117362	0.740109	19487	97.17	0.037153	397639	18763	rep7	Sp#2 (n=2688)	-9.29178	-41.6246	1	Follicular_B
mSp_rep7_217	0.9509	0.188546	0.728857	37460	96.6	0.022023	840497	36635	rep7	Sp#2 (n=2688)	-9.19726	-4.01477	1	Follicular_B
mSp_rep7_383	0.946	0.174045	0.725947	32096	97.22	0.011061	646059	31741	rep7	Sp#2 (n=2688)	37.2912	-38.9594	3	Naive_CD4_T
mSp_rep7_283	0.944596	0.121769	0.640221	26665	96.63	0.001875	529898	26615	rep7	Sp#2 (n=2688)	8.97766	49.2693	0	Granulocyte
mSp_rep7_119	0.946224	0.204186	0.682247	43013	95.44	0.006393	892361	42738	rep7	Sp#2 (n=2688)	-17.2717	16.7825	1	Follicular_B
mSp_rep7_293	0.949068	0.188853	0.729062	36058	97.17	0.017694	770784	35420	rep7	Sp#2 (n=2688)	61.1846	2.60805	2	Memory_CD8_T
mSp_rep7_034	0.953694	0.177388	0.634316	35759	97.59	0.005174	829891	35574	rep7	Sp#2 (n=2688)	-24.2566	58.7091	10	Dendritic_cell
mSp_rep7_149	0.947729	0.137397	0.741438	23300	96.98	0.018841	486973	22861	rep7	Sp#2 (n=2688)	55.0052	-41.3228	3	Naive_CD4_T
mSp_rep7_033	0.948507	0.183575	0.748486	34678	96.84	0.025549	740911	33792	rep7	Sp#2 (n=2688)	-23.6723	4.62567	1	Follicular_B
mSp_rep7_311	0.942497	0.142853	0.768275	25034	97.21	0.015898	474060	24636	rep7	Sp#2 (n=2688)	-9.0352	-21.5528	1	Follicular_B
mSp_rep7_063	0.953635	0.16372	0.733092	31331	96.32	0.004468	741822	31191	rep7	Sp#2 (n=2688)	20.5753	72.7439	11	CD27+_Natural_Killer
mSp_rep7_290	0.944572	0.140087	0.732943	25650	97.4	0.007524	500739	25457	rep7	Sp#2 (n=2688)	15.9437	75.5452	8	CD27-_Natural_Killer
mSp_rep7_356	0.942976	0.126957	0.645796	27511	96.72	0.002799	525470	27434	rep7	Sp#2 (n=2688)	8.47512	48.1106	0	Granulocyte
mSp_rep7_235	0.950787	0.084903	0.793516	12616	97.05	0.067692	286730	11762	rep7	Sp#2 (n=2688)	-3.66086	-35.9303	1	Follicular_B
mSp_rep7_271	0.948815	0.117004	0.756956	20054	95.62	0.013713	441472	19779	rep7	Sp#2 (n=2688)	17.961	77.0268	8	CD27-_Natural_Killer
mSp_rep7_012	0.950224	0.196693	0.738069	38724	97.14	0.018645	846513	38002	rep7	Sp#2 (n=2688)	-31.1968	0.515025	1	Follicular_B
mSp_rep7_116	0.946006	0.158392	0.754706	29269	96.54	0.024599	603721	28549	rep7	Sp#2 (n=2688)	-6.32349	-18.4179	1	Follicular_B
mSp_rep7_254	0.948971	0.177965	0.733899	33632	95.74	0.007136	732946	33392	rep7	Sp#2 (n=2688)	-21.4803	1.4168	1	Follicular_B
mSp_rep7_215	0.949306	0.102426	0.687796	18789	97.29	0.053702	413399	17780	rep7	Sp#2 (n=2688)	3.68371	-4.34783	1	Follicular_B
mSp_rep7_167	0.948601	0.206748	0.710762	40140	96.03	0.016517	874048	39477	rep7	Sp#2 (n=2688)	-4.23057	26.1309	7	Transitional_B
mSp_rep7_067	0.949398	0.188353	0.717273	36636	96.84	0.00969	795426	36281	rep7	Sp#2 (n=2688)	45.6583	-37.4298	3	Naive_CD4_T
mSp_rep7_174	0.948319	0.137499	0.757076	23106	97.32	0.020514	486138	22632	rep7	Sp#2 (n=2688)	34.0549	-46.8448	3	Naive_CD4_T
mSp_rep7_194	0.946399	0.17548	0.732759	33743	96.67	0.021782	695249	33008	rep7	Sp#2 (n=2688)	-7.82182	-5.72191	1	Follicular_B
mSp_rep7_313	0.944186	0.168652	0.74929	31684	97.26	0.021651	621596	30998	rep7	Sp#2 (n=2688)	-22.2548	-11.4917	1	Follicular_B
mSp_rep7_343	0.952396	0.174391	0.747043	32464	97.1	0.019252	745983	31839	rep7	Sp#2 (n=2688)	-30.9125	-8.18909	1	Follicular_B
mSp_rep7_062	0.948211	0.177837	0.755586	33926	96.81	0.018629	720456	33294	rep7	Sp#2 (n=2688)	-41.6683	-2.59071	1	Follicular_B
mSp_rep7_117	0.943426	0.251403	0.634079	56090	95.58	0.009948	1113043	55532	rep7	Sp#2 (n=2688)	-52.4384	23.0391	4	Marginal_Zone_B
mSp_rep7_161	0.946178	0.129672	0.761013	21633	96.31	0.021587	444605	21166	rep7	Sp#2 (n=2688)	-9.76798	-0.568275	1	Follicular_B
mSp_rep7_010	0.951347	0.167615	0.735616	30573	97.22	0.014621	684458	30126	rep7	Sp#2 (n=2688)	40.5484	-43.8173	3	Naive_CD4_T
mSp_rep7_065	0.947911	0.078677	0.751521	11834	96.16	0.048082	260368	11265	rep7	Sp#2 (n=2688)	-11.1664	-30.5778	1	Follicular_B
mSp_rep7_224	0.947446	0.113609	0.734256	18896	97.4	0.015929	390562	18595	rep7	Sp#2 (n=2688)	-11.6082	-33.5876	1	Follicular_B
mSp_rep7_279	0.947931	0.084851	0.717368	13744	96.2	0.0414	301803	13175	rep7	Sp#2 (n=2688)	-6.24432	-29.0369	1	Follicular_B
mSp_rep7_375	0.947639	0.186201	0.711555	37619	96.88	0.013956	784684	37094	rep7	Sp#2 (n=2688)	-27.5231	-13.3575	1	Follicular_B
mSp_rep7_123	0.948836	0.150911	0.724396	27652	96.75	0.019926	593581	27101	rep7	Sp#2 (n=2688)	4.54986	-16.5288	1	Follicular_B
mSp_rep7_050	0.950758	0.072298	0.638196	12703	97.18	0.081241	292644	11671	rep7	Sp#2 (n=2688)	-22.5995	53.6117	10	Dendritic_cell
mSp_rep7_241	0.949154	0.183063	0.699817	35495	96.49	0.005663	767854	35294	rep7	Sp#2 (n=2688)	42.8909	9.30223	6	Naive_CD8_T
mSp_rep7_100	0.925914	0.153678	0.72333	25525	96.08	0.027777	391964	24816	rep7	Sp#2 (n=2688)	-2.34828	19.2899	7	Transitional_B
mSp_rep7_135	0.952753	0.192862	0.725806	38243	97.02	0.015768	888044	37640	rep7	Sp#2 (n=2688)	50.8786	17.9084	6	Naive_CD8_T
mSp_rep7_131	0.94873	0.211808	0.683629	42662	96.24	0.01547	925258	42002	rep7	Sp#2 (n=2688)	-12.4761	16.1863	7	Transitional_B
mSp_rep7_333	0.940015	0.180604	0.748372	33019	96.61	0.004876	603781	32858	rep7	Sp#2 (n=2688)	-23.1159	-2.0803	1	Follicular_B
mSp_rep7_226	0.954436	0.097136	0.750084	14935	97.24	0.029059	361769	14501	rep7	Sp#2 (n=2688)	62.5675	-0.464755	2	Memory_CD8_T
mSp_rep7_160	0.945553	0.174391	0.743226	31812	96.96	0.007324	638059	31579	rep7	Sp#2 (n=2688)	42.1496	-43.5036	3	Naive_CD4_T
mSp_rep7_134	0.948327	0.157213	0.747916	28556	97.01	0.025389	605102	27831	rep7	Sp#2 (n=2688)	34.9911	-45.7831	3	Naive_CD4_T
mSp_rep7_353	0.940586	0.102401	0.743942	15557	96.8	0.013434	288339	15348	rep7	Sp#2 (n=2688)	56.2479	-29.3621	3	Naive_CD4_T
mSp_rep7_205	0.950727	0.076717	0.775045	11689	97.63	0.100607	271623	10513	rep7	Sp#2 (n=2688)	-20.1808	-38.3521	1	Follicular_B
mSp_rep7_129	0.940791	0.19545	0.655507	41191	97.1	0.03156	767738	39891	rep7	Sp#2 (n=2688)	-32.263	10.9759	4	Marginal_Zone_B
mSp_rep7_175	0.950452	0.090449	0.783267	14068	96.01	0.004763	313329	14001	rep7	Sp#2 (n=2688)	58.1936	24.7638	6	Naive_CD8_T
mSp_rep7_277	0.947384	0.166641	0.759092	31703	96.9	0.027726	671291	30824	rep7	Sp#2 (n=2688)	-4.12328	-21.4484	1	Follicular_B
mSp_rep7_061	0.948917	0.186893	0.714125	36523	96.29	0.017249	792462	35893	rep7	Sp#2 (n=2688)	-12.0185	13.1085	7	Transitional_B
mSp_rep7_053	0.951622	0.205365	0.678958	42820	97.26	0.005114	956873	42601	rep7	Sp#2 (n=2688)	-32.2446	10.7594	4	Marginal_Zone_B
mSp_rep7_018	0.947763	0.127059	0.769743	19539	97.12	0.016531	408156	19216	rep7	Sp#2 (n=2688)	42.6319	17.5628	6	Naive_CD8_T
mSp_rep7_342	0.925015	0.083199	0.743992	11402	96.55	0.019295	168832	11182	rep7	Sp#2 (n=2688)	38.5737	17.437	6	Naive_CD8_T
mSp_rep7_048	0.9536	0.255553	0.546537	66646	97.03	0.012934	1568469	65784	rep7	Sp#2 (n=2688)	-23.9969	57.1465	10	Dendritic_cell
mSp_rep7_137	0.948164	0.126444	0.726635	21956	96.89	0.043997	473599	20990	rep7	Sp#2 (n=2688)	-38.1738	7.9354	1	Follicular_B
mSp_rep7_083	0.950789	0.15966	0.745341	29514	97.1	0.02304	658872	28834	rep7	Sp#2 (n=2688)	-7.20128	-15.2187	1	Follicular_B
mSp_rep7_228	0.951616	0.153678	0.734375	30112	96.83	0.004516	676961	29976	rep7	Sp#2 (n=2688)	57.1583	-14.0995	9	Regulatory_T
mSp_rep7_221	0.953181	0.159058	0.759866	28684	96.98	0.023323	670680	28015	rep7	Sp#2 (n=2688)	-17.8393	-16.436	1	Follicular_B
mSp_rep7_166	0.951049	0.192222	0.723945	36931	96.88	0.017194	831719	36296	rep7	Sp#2 (n=2688)	-30.8432	3.90834	1	Follicular_B
mSp_rep7_070	0.954092	0.177119	0.740086	34723	96.98	0.022492	833047	33942	rep7	Sp#2 (n=2688)	-18.3729	-7.69738	1	Follicular_B
mSp_rep7_203	0.947876	0.174826	0.726031	34482	97.14	0.011803	720103	34075	rep7	Sp#2 (n=2688)	-16.8751	-17.6506	1	Follicular_B
mSp_rep7_030	0.953845	0.18109	0.735581	33290	97.36	0.010634	779276	32936	rep7	Sp#2 (n=2688)	52.5146	18.5392	6	Naive_CD8_T
mSp_rep7_025	0.948771	0.147401	0.736607	25555	97.37	0.016905	542807	25123	rep7	Sp#2 (n=2688)	58.9312	-22.6591	9	Regulatory_T
mSp_rep7_263	0.944465	0.167461	0.737436	32653	97.03	0.03283	647221	31581	rep7	Sp#2 (n=2688)	-19.7054	-10.3235	1	Follicular_B
mSp_rep7_019	0.950496	0.16226	0.751125	29553	97.16	0.025175	650259	28809	rep7	Sp#2 (n=2688)	-26.1959	-14.1249	1	Follicular_B
mSp_rep7_087	0.950104	0.17302	0.74792	33295	97	0.02634	739076	32418	rep7	Sp#2 (n=2688)	-40.9409	-4.97717	1	Follicular_B
mSp_rep7_216	0.947896	0.108242	0.768239	16051	97.23	0.019313	337570	15741	rep7	Sp#2 (n=2688)	40.8354	18.1263	6	Naive_CD8_T
mSp_rep7_206	0.946983	0.181731	0.730874	33776	97.33	0.013293	689954	33327	rep7	Sp#2 (n=2688)	46.6019	-31.4322	3	Naive_CD4_T
mSp_rep7_127	0.954528	0.194925	0.645849	41951	97.13	0.009726	1002829	41543	rep7	Sp#2 (n=2688)	-24.3537	59.0864	10	Dendritic_cell
mSp_rep7_138	0.947999	0.138665	0.640251	32089	97.2	0.002337	667005	32014	rep7	Sp#2 (n=2688)	6.58492	48.1008	0	Granulocyte
mSp_rep7_352	0.943968	0.216061	0.682727	46802	95.96	0.01267	925944	46209	rep7	Sp#2 (n=2688)	-15.8923	17.7926	7	Transitional_B
mSp_rep7_245	0.947575	0.205429	0.691961	39956	97.04	0.019121	833748	39192	rep7	Sp#2 (n=2688)	-54.1413	21.039	4	Marginal_Zone_B
mSp_rep7_130	0.947924	0.172354	0.724165	31062	97.05	0.012781	652394	30665	rep7	Sp#2 (n=2688)	49.1741	13.5982	6	Naive_CD8_T
mSp_rep7_219	0.950539	0.082225	0.748512	13102	96.89	0.055869	299088	12370	rep7	Sp#2 (n=2688)	-6.31184	-31.0428	1	Follicular_B
mSp_rep7_243	0.941869	0.159275	0.722047	28834	96.47	0.005063	545568	28688	rep7	Sp#2 (n=2688)	48.9264	-38.5584	3	Naive_CD4_T
mSp_rep7_106	0.950291	0.167038	0.748432	30296	97.19	0.017593	668745	29763	rep7	Sp#2 (n=2688)	42.373	-39.5455	3	Naive_CD4_T
mSp_rep7_247	0.946537	0.159083	0.765585	27944	97.13	0.023726	573932	27281	rep7	Sp#2 (n=2688)	51.2643	26.2357	6	Naive_CD8_T
mSp_rep7_148	0.940553	0.170817	0.747848	32530	97.18	0.021765	599232	31822	rep7	Sp#2 (n=2688)	-23.4284	-13.0976	1	Follicular_B
mSp_rep7_295	0.949899	0.08717	0.741193	13881	97.11	0.036813	307479	13370	rep7	Sp#2 (n=2688)	-9.58099	-37.7304	1	Follicular_B
mSp_rep7_360	0.945729	0.222209	0.658351	49062	96.73	0.022543	999919	47956	rep7	Sp#2 (n=2688)	-52.11	19.3733	4	Marginal_Zone_B
mSp_rep7_142	0.953848	0.197922	0.709246	40689	97.18	0.02266	963689	39767	rep7	Sp#2 (n=2688)	-35.4165	13.3372	1	Follicular_B
mSp_rep7_186	0.943788	0.162196	0.770624	29650	97.04	0.020776	578925	29034	rep7	Sp#2 (n=2688)	-7.3408	-20.0531	1	Follicular_B
mSp_rep7_190	0.947679	0.127085	0.697483	21774	96.69	0.008405	454828	21591	rep7	Sp#2 (n=2688)	26.6321	69.6844	11	CD27+_Natural_Killer
mSp_rep7_028	0.948346	0.129852	0.760688	21098	96.49	0.006494	448073	20961	rep7	Sp#2 (n=2688)	52.5489	-32.4163	3	Naive_CD4_T
mSp_rep7_184	0.942307	0.180975	0.736651	34198	96.86	0.012428	646833	33773	rep7	Sp#2 (n=2688)	-27.5056	-11.6018	1	Follicular_B
mSp_rep7_193	0.945777	0.199088	0.713954	40871	96.78	0.019818	830254	40061	rep7	Sp#2 (n=2688)	-19.5421	6.39458	1	Follicular_B
mSp_rep7_157	0.949899	0.230958	0.695794	47864	96.88	0.033992	1064492	46237	rep7	Sp#2 (n=2688)	-53.0724	21.0833	4	Marginal_Zone_B
mSp_rep7_108	0.945408	0.166603	0.750788	31397	97.12	0.027232	633587	30542	rep7	Sp#2 (n=2688)	-10.1874	-17.9584	1	Follicular_B
mSp_rep7_095	0.945717	0.161492	0.750009	29365	97.37	0.033441	603332	28383	rep7	Sp#2 (n=2688)	47.8063	-41.7915	3	Naive_CD4_T
mSp_rep7_212	0.943375	0.18191	0.72365	34630	96.77	0.009789	668688	34291	rep7	Sp#2 (n=2688)	-15.2122	5.69829	1	Follicular_B
mSp_rep7_151	0.952346	0.088938	0.738869	14397	97.52	0.064041	337698	13475	rep7	Sp#2 (n=2688)	-4.16221	-37.7887	1	Follicular_B
mSp_rep7_177	0.947058	0.161684	0.753837	30431	97.07	0.02113	629924	29788	rep7	Sp#2 (n=2688)	-13.2807	-19.8471	1	Follicular_B
mSp_rep7_125	0.950113	0.173622	0.740514	31653	97.29	0.009225	686530	31361	rep7	Sp#2 (n=2688)	-10.7499	-5.1945	1	Follicular_B
mSp_rep7_292	0.947264	0.176748	0.731595	33958	96.76	0.011396	701367	33571	rep7	Sp#2 (n=2688)	-24.1998	-10.212	1	Follicular_B
mSp_rep7_334	0.949108	0.163541	0.725832	31364	96.4	0.020342	686418	30726	rep7	Sp#2 (n=2688)	59.0341	-14.9923	9	Regulatory_T
mSp_rep7_104	0.946233	0.148925	0.753741	26196	97.13	0.02111	533514	25643	rep7	Sp#2 (n=2688)	-7.75909	-17.8387	1	Follicular_B
mSp_rep7_008	0.950274	0.162683	0.740011	30134	97.27	0.029701	655432	29239	rep7	Sp#2 (n=2688)	-29.1881	-16.1358	1	Follicular_B
mSp_rep7_093	0.940514	0.141713	0.742935	23990	96.84	0.005877	443137	23849	rep7	Sp#2 (n=2688)	-21.9174	-35.2514	1	Follicular_B
mSp_rep7_013	0.950469	0.149873	0.747891	26203	97.36	0.018662	576692	25714	rep7	Sp#2 (n=2688)	51.9135	26.8572	6	Naive_CD8_T
mSp_rep7_367	0.944479	0.101837	0.769416	15155	96.84	0.017618	297867	14888	rep7	Sp#2 (n=2688)	54.8906	-29.1855	3	Naive_CD4_T
mSp_rep7_136	0.946904	0.197423	0.728837	38499	96.04	0.011767	803649	38046	rep7	Sp#2 (n=2688)	-15.0289	5.00949	1	Follicular_B
mSp_rep7_054	0.950795	0.187777	0.700861	38447	96.21	0.014592	869681	37886	rep7	Sp#2 (n=2688)	-16.2739	14.6445	7	Transitional_B
mSp_rep7_281	0.945448	0.072721	0.674319	13068	96.65	0.069024	274037	12166	rep7	Sp#2 (n=2688)	-3.84387	8.86526	1	Follicular_B
mSp_rep7_156	0.94868	0.159147	0.755642	28671	97.32	0.031984	615781	27754	rep7	Sp#2 (n=2688)	-34.9803	-7.25503	1	Follicular_B
mSp_rep7_262	0.955463	0.184101	0.73486	35881	96.77	0.033723	893598	34671	rep7	Sp#2 (n=2688)	-27.6677	-16.8952	1	Follicular_B
mSp_rep7_009	0.948049	0.168575	0.755361	31573	96.99	0.019194	664065	30967	rep7	Sp#2 (n=2688)	-25.9767	-17.1576	1	Follicular_B
mSp_rep7_204	0.945458	0.19399	0.720529	38360	97.24	0.019082	768898	37628	rep7	Sp#2 (n=2688)	54.6965	18.8586	6	Naive_CD8_T
mSp_rep7_312	0.943199	0.130825	0.730976	22091	97.19	0.015119	426164	21757	rep7	Sp#2 (n=2688)	25.5889	69.6796	11	CD27+_Natural_Killer
mSp_rep7_248	0.93382	0.153639	0.74558	26865	97.04	0.020398	445486	26317	rep7	Sp#2 (n=2688)	49.248	-42.4638	3	Naive_CD4_T
mSp_rep7_158	0.950785	0.19864	0.669654	39442	96.5	0.024669	893934	38469	rep7	Sp#2 (n=2688)	-50.5923	20.7734	4	Marginal_Zone_B
mSp_rep7_059	0.955102	0.121641	0.763527	19203	96.91	0.026194	471359	18700	rep7	Sp#2 (n=2688)	41.812	-28.021	3	Naive_CD4_T
mSp_rep7_085	0.942584	0.155215	0.744661	27955	95.76	0.014523	545809	27549	rep7	Sp#2 (n=2688)	-40.2325	11.4193	4	Marginal_Zone_B
mSp_rep7_218	0.95099	0.155638	0.751258	27215	96.94	0.007716	604896	27005	rep7	Sp#2 (n=2688)	40.9649	20.3539	6	Naive_CD8_T
mSp_rep7_118	0.951084	0.174993	0.731702	32367	96.77	0.013718	725824	31923	rep7	Sp#2 (n=2688)	-12.3168	3.10758	1	Follicular_B
mSp_rep7_268	0.949109	0.211654	0.592327	49108	97.02	0.006659	1056735	48781	rep7	Sp#2 (n=2688)	-23.9944	56.8694	10	Dendritic_cell
mSp_rep7_128	0.944872	0.157136	0.740371	28870	97.17	0.033322	576776	27908	rep7	Sp#2 (n=2688)	47.0744	-36.3528	3	Naive_CD4_T
mSp_rep7_150	0.950552	0.15665	0.73135	28632	97	0.010198	633039	28340	rep7	Sp#2 (n=2688)	57.343	22.8677	6	Naive_CD8_T
mSp_rep7_284	0.943244	0.159839	0.709375	29791	96.46	0.018126	585457	29251	rep7	Sp#2 (n=2688)	50.0642	3.64139	6	Naive_CD8_T
mSp_rep7_154	0.951794	0.209963	0.716219	42110	97.12	0.022014	960724	41183	rep7	Sp#2 (n=2688)	-43.0135	14.2634	4	Marginal_Zone_B
mSp_rep7_304	0.943784	0.147324	0.733718	26117	97.03	0.028372	512477	25376	rep7	Sp#2 (n=2688)	-18.0105	3.0802	1	Follicular_B
mSp_rep7_200	0.943066	0.18118	0.732558	34873	97.18	0.014538	667441	34366	rep7	Sp#2 (n=2688)	49.8157	19.4399	6	Naive_CD8_T
mSp_rep7_081	0.943612	0.155548	0.761718	27778	97.29	0.027288	542521	27020	rep7	Sp#2 (n=2688)	-5.651	-17.4706	1	Follicular_B
mSp_rep7_089	0.946193	0.180565	0.729089	35078	97.22	0.005873	713071	34872	rep7	Sp#2 (n=2688)	62.2557	5.34824	2	Memory_CD8_T
mSp_rep7_181	0.94813	0.201073	0.707593	40170	97.2	0.006074	840092	39926	rep7	Sp#2 (n=2688)	49.78	-31.4432	3	Naive_CD4_T
mSp_rep7_252	0.934221	0.109792	0.615871	24333	97.06	0.002137	401354	24281	rep7	Sp#2 (n=2688)	5.44096	51.4556	0	Granulocyte
mSp_rep7_234	0.948037	0.189007	0.692157	38669	96.77	0.015103	815924	38085	rep7	Sp#2 (n=2688)	-8.48456	7.787	1	Follicular_B
mSp_rep7_036	0.951533	0.171304	0.750742	32328	97.13	0.018498	728302	31730	rep7	Sp#2 (n=2688)	-11.3627	-2.50868	1	Follicular_B
mSp_rep7_298	0.950716	0.168678	0.750446	32480	97.16	0.032974	725900	31409	rep7	Sp#2 (n=2688)	-20.3626	-15.8455	1	Follicular_B
mSp_rep7_032	0.948366	0.112008	0.745804	18710	96.75	0.008819	397793	18545	rep7	Sp#2 (n=2688)	17.32	78.2597	8	CD27-_Natural_Killer
mSp_rep7_260	0.945586	0.112956	0.759416	17975	97.09	0.044172	366124	17181	rep7	Sp#2 (n=2688)	-12.0491	-37.4004	1	Follicular_B
mSp_rep7_094	0.947559	0.180898	0.736925	33498	97.14	0.019106	703847	32858	rep7	Sp#2 (n=2688)	-7.84573	17.2165	7	Transitional_B
mSp_rep7_299	0.951122	0.173622	0.731159	33265	96.19	0.010101	749245	32929	rep7	Sp#2 (n=2688)	-17.3391	-3.89496	1	Follicular_B
mSp_rep7_051	0.947392	0.159749	0.742978	29089	96.87	0.040118	613947	27922	rep7	Sp#2 (n=2688)	-20.3938	-38.0601	1	Follicular_B
mSp_rep7_001	0.948577	0.094599	0.757161	14942	96.81	0.063579	328893	13992	rep7	Sp#2 (n=2688)	51.6272	-45.174	3	Naive_CD4_T
mSp_rep7_159	0.951864	0.171944	0.744817	32126	97.02	0.020046	734812	31482	rep7	Sp#2 (n=2688)	43.2643	-30.9788	3	Naive_CD4_T
mSp_rep7_163	0.949924	0.194451	0.616809	42732	97.2	0.02497	936162	41665	rep7	Sp#2 (n=2688)	-28.7608	59.603	10	Dendritic_cell
mSp_rep7_332	0.935822	0.182576	0.720696	34611	96.96	0.008726	590371	34309	rep7	Sp#2 (n=2688)	45.7287	13.1589	6	Naive_CD8_T
mSp_rep7_060	0.951848	0.157559	0.735983	30159	96.85	0.035346	694478	29093	rep7	Sp#2 (n=2688)	56.5881	-14.5137	9	Regulatory_T
mSp_rep7_058	0.953719	0.066879	0.614569	11552	96.59	0.050294	278324	10971	rep7	Sp#2 (n=2688)	-22.5958	53.6038	10	Dendritic_cell
mSp_rep7_055	0.952962	0.168434	0.741659	30272	97.12	0.018036	706210	29726	rep7	Sp#2 (n=2688)	-27.0152	-0.0133115	1	Follicular_B
mSp_rep7_046	0.952311	0.079663	0.74241	12714	96.38	0.053563	302767	12033	rep7	Sp#2 (n=2688)	-2.01529	-35.6385	1	Follicular_B
mSp_rep7_024	0.951773	0.151833	0.61881	29543	97.21	0.006296	661556	29357	rep7	Sp#2 (n=2688)	-28.4537	58.3384	10	Dendritic_cell
mSp_rep7_074	0.942436	0.184293	0.71496	36223	96.86	0.012368	693112	35775	rep7	Sp#2 (n=2688)	-37.9451	10.1375	1	Follicular_B
mSp_rep7_256	0.946104	0.180885	0.736957	35325	97.02	0.020637	719493	34596	rep7	Sp#2 (n=2688)	-5.59251	-13.0539	1	Follicular_B
mSp_rep7_041	0.948718	0.159135	0.758357	27880	97.41	0.031385	592488	27005	rep7	Sp#2 (n=2688)	-35.0716	-14.0638	1	Follicular_B
mSp_rep7_107	0.950487	0.127482	0.772618	20404	97.33	0.009949	447016	20201	rep7	Sp#2 (n=2688)	54.6943	-42.2416	3	Naive_CD4_T
mSp_rep7_306	0.942688	0.181321	0.740173	33249	96.91	0.025986	643214	32385	rep7	Sp#2 (n=2688)	62.6947	3.04438	2	Memory_CD8_T
mSp_rep7_370	0.946472	0.198768	0.683034	40610	96.76	0.007412	831973	40309	rep7	Sp#2 (n=2688)	-5.64692	22.7779	7	Transitional_B
mSp_rep7_182	0.942983	0.113455	0.679212	20844	95.28	0.039724	416118	20016	rep7	Sp#2 (n=2688)	-1.2808	25.6611	7	Transitional_B
mSp_rep7_222	0.953511	0.199011	0.690813	41821	97.2	0.023577	980851	40835	rep7	Sp#2 (n=2688)	-28.1752	-12.5441	1	Follicular_B
mSp_rep7_071	0.94991	0.144109	0.626924	33922	96.31	0.00171	742276	33864	rep7	Sp#2 (n=2688)	7.08125	46.451	0	Granulocyte
mSp_rep7_246	0.949663	0.176838	0.632001	37064	96.89	0.008256	803256	36758	rep7	Sp#2 (n=2688)	-16.1458	64.0158	5	Macrophage
mSp_rep7_145	0.948238	0.150847	0.763911	26166	97.29	0.020637	554022	25626	rep7	Sp#2 (n=2688)	-12.6463	-11.9359	1	Follicular_B
mSp_rep7_035	0.952614	0.133349	0.762854	21763	97.16	0.012314	498964	21495	rep7	Sp#2 (n=2688)	44.7824	-30.1287	3	Naive_CD4_T
mSp_rep7_282	0.940312	0.073681	0.744725	11942	96.57	0.060208	227745	11223	rep7	Sp#2 (n=2688)	-8.91935	-31.4943	1	Follicular_B
mSp_rep7_015	0.953345	0.205928	0.683176	43742	96.99	0.012391	1023764	43200	rep7	Sp#2 (n=2688)	52.6013	18.2017	6	Naive_CD8_T
mSp_rep7_350	0.947897	0.184152	0.756168	35668	97.4	0.029775	746371	34606	rep7	Sp#2 (n=2688)	-27.8486	-10.4322	1	Follicular_B
mSp_rep7_188	0.942777	0.139971	0.772164	23089	97.1	0.006237	436245	22945	rep7	Sp#2 (n=2688)	-26.7476	-18.162	1	Follicular_B
mSp_rep7_180	0.94846	0.187021	0.73234	34839	96.69	0.012055	739182	34419	rep7	Sp#2 (n=2688)	-2.73633	28.9507	7	Transitional_B
mSp_rep7_273	0.947394	0.159378	0.718542	29651	96.47	0.017571	627470	29130	rep7	Sp#2 (n=2688)	-5.9861	-9.11552	1	Follicular_B
mSp_rep7_275	0.95352	0.176248	0.746148	33551	96.61	0.036392	810715	32330	rep7	Sp#2 (n=2688)	-24.9546	-10.6218	1	Follicular_B
mSp_rep7_064	0.947609	0.188584	0.746525	36329	97.06	0.024581	761896	35436	rep7	Sp#2 (n=2688)	-29.0416	-8.38114	1	Follicular_B
mSp_rep7_207	0.949721	0.180565	0.733317	32833	96.16	0.006914	717735	32606	rep7	Sp#2 (n=2688)	-13.2832	10.3954	7	Transitional_B
mSp_rep7_237	0.947282	0.182102	0.721781	34011	95.68	0.007468	713755	33757	rep7	Sp#2 (n=2688)	-3.73837	24.9064	7	Transitional_B
mSp_rep7_321	0.938701	0.110317	0.754156	16844	96.36	0.024104	305833	16438	rep7	Sp#2 (n=2688)	65.0518	2.99792	2	Memory_CD8_T
mSp_rep7_124	0.949557	0.190019	0.732549	37377	97.19	0.009926	805248	37006	rep7	Sp#2 (n=2688)	-29.0531	-12.0032	1	Follicular_B
mSp_rep7_213	0.944433	0.111483	0.76362	17438	97.28	0.015598	340865	17166	rep7	Sp#2 (n=2688)	1.54986	-9.07189	1	Follicular_B
mSp_rep7_088	0.941907	0.132824	0.759827	23354	96.16	0.042391	457454	22364	rep7	Sp#2 (n=2688)	52.4539	3.06664	6	Naive_CD8_T
mSp_rep7_096	0.944647	0.168575	0.745114	31875	96.75	0.007561	635925	31634	rep7	Sp#2 (n=2688)	-13.633	-3.65299	1	Follicular_B
mSp_rep7_005	0.946653	0.156291	0.769838	27535	97.05	0.016125	563378	27091	rep7	Sp#2 (n=2688)	-3.43268	-19.0721	1	Follicular_B
mSp_rep7_140	0.949737	0.207094	0.708697	41244	96.93	0.011905	893600	40753	rep7	Sp#2 (n=2688)	43.622	9.67102	6	Naive_CD8_T
mSp_rep7_014	0.948593	0.166423	0.738254	30222	97.07	0.009298	634667	29941	rep7	Sp#2 (n=2688)	-20.5387	3.20011	1	Follicular_B
mSp_rep7_320	0.940837	0.132119	0.760405	21960	96.39	0.01867	409962	21550	rep7	Sp#2 (n=2688)	-10.709	-36.4928	1	Follicular_B
mSp_rep7_097	0.946554	0.171637	0.755102	32391	96.85	0.014819	664512	31911	rep7	Sp#2 (n=2688)	-17.1303	-17.6418	1	Follicular_B
mSp_rep7_329	0.939767	0.160313	0.764241	29053	97.32	0.033835	533994	28070	rep7	Sp#2 (n=2688)	-18.1298	-12.6349	1	Follicular_B
mSp_rep7_132	0.949521	0.142303	0.769723	24603	97.33	0.012153	530053	24304	rep7	Sp#2 (n=2688)	24.6755	70.4978	11	CD27+_Natural_Killer
mSp_rep7_236	0.947492	0.159801	0.741461	30040	96.95	0.023302	629632	29340	rep7	Sp#2 (n=2688)	-6.1575	-19.1687	1	Follicular_B
mSp_rep7_122	0.950335	0.198576	0.723342	38197	96.87	0.021075	848447	37392	rep7	Sp#2 (n=2688)	59.7522	1.07341	2	Memory_CD8_T
mSp_rep7_225	0.94415	0.1634	0.746427	29875	97.15	0.025808	586357	29104	rep7	Sp#2 (n=2688)	-25.5772	-13.0981	1	Follicular_B
mSp_rep7_038	0.950502	0.135834	0.762592	23845	97.05	0.031369	530706	23097	rep7	Sp#2 (n=2688)	-4.16739	-23.6059	1	Follicular_B
mSp_rep7_239	0.95074	0.177747	0.716225	32043	96.82	0.00827	712003	31778	rep7	Sp#2 (n=2688)	60.5289	0.544018	2	Memory_CD8_T
mSp_rep7_152	0.942725	0.174237	0.728109	31531	96.85	0.006946	604574	31312	rep7	Sp#2 (n=2688)	36.3864	-37.1495	3	Naive_CD4_T
mSp_rep7_039	0.953329	0.164899	0.751314	29479	97.18	0.01323	685938	29089	rep7	Sp#2 (n=2688)	44.2591	-41.4323	3	Naive_CD4_T
mSp_rep7_253	0.946109	0.170036	0.746593	31773	97.34	0.034746	648441	30669	rep7	Sp#2 (n=2688)	-14.5587	-7.15248	1	Follicular_B
mSp_rep7_232	0.946996	0.17361	0.739722	32836	97.17	0.013948	672680	32378	rep7	Sp#2 (n=2688)	-20.8442	-10.5019	1	Follicular_B
mSp_rep7_305	0.945505	0.091743	0.643718	15012	96.89	0.022116	304425	14680	rep7	Sp#2 (n=2688)	-30.1437	58.0668	10	Dendritic_cell
mSp_rep7_238	0.955924	0.174737	0.747471	32917	96.79	0.016223	817711	32383	rep7	Sp#2 (n=2688)	-20.6027	3.13854	1	Follicular_B
mSp_rep7_102	0.949955	0.141521	0.787165	24519	96.66	0.035197	546974	23656	rep7	Sp#2 (n=2688)	-7.25771	-34.7492	1	Follicular_B
mSp_rep7_223	0.951802	0.156829	0.759584	27860	96.97	0.025054	634917	27162	rep7	Sp#2 (n=2688)	-25.1997	-13.8116	1	Follicular_B
mSp_rep7_315	0.946509	0.136116	0.784683	22172	96.92	0.034097	460207	21416	rep7	Sp#2 (n=2688)	-20.5916	-16.1915	1	Follicular_B
mSp_rep7_274	0.949438	0.184882	0.721389	35799	96.64	0.007319	783045	35537	rep7	Sp#2 (n=2688)	46.3181	23.4413	6	Naive_CD8_T
mSp_rep7_244	0.945967	0.175762	0.736738	32724	96.86	0.015921	663370	32203	rep7	Sp#2 (n=2688)	-28.137	-13.1271	1	Follicular_B
mSp_rep7_086	0.946372	0.19595	0.694116	38204	96.72	0.016412	790395	37577	rep7	Sp#2 (n=2688)	-10.4717	14.5956	7	Transitional_B
mSp_rep7_303	0.949791	0.180501	0.638539	43219	96.75	0.014207	942157	42605	rep7	Sp#2 (n=2688)	9.50697	46.4146	0	Granulocyte
mSp_rep7_052	0.947395	0.191428	0.719278	37913	97.09	0.021417	793238	37101	rep7	Sp#2 (n=2688)	37.096	-38.8372	3	Naive_CD4_T
mSp_rep7_249	0.943162	0.194079	0.702254	39176	96.8	0.03663	769191	37741	rep7	Sp#2 (n=2688)	-34.4272	3.36325	4	Marginal_Zone_B
mSp_rep7_330	0.93829	0.159404	0.74581	28160	96.91	0.023899	503786	27487	rep7	Sp#2 (n=2688)	48.0669	-41.5602	3	Naive_CD4_T
mSp_rep7_179	0.950217	0.190851	0.704793	37616	97.06	0.005822	820619	37397	rep7	Sp#2 (n=2688)	63.9205	4.94631	2	Memory_CD8_T
mSp_rep7_242	0.944915	0.183281	0.724999	35669	96.69	0.008803	709340	35355	rep7	Sp#2 (n=2688)	-13.9831	-0.258323	1	Follicular_B
mSp_rep7_110	0.947108	0.152717	0.73383	26361	96.8	0.009332	546074	26115	rep7	Sp#2 (n=2688)	55.4675	-34.4731	3	Naive_CD4_T
mSp_rep7_197	0.945845	0.139946	0.762611	23809	97.23	0.014952	478072	23453	rep7	Sp#2 (n=2688)	43.3134	22.2998	6	Naive_CD8_T
mSp_rep7_007	0.953993	0.172508	0.763019	31359	96.67	0.016614	745748	30838	rep7	Sp#2 (n=2688)	-16.302	-4.73476	1	Follicular_B
mSp_rep7_209	0.945655	0.17963	0.727515	34134	97.31	0.027333	689017	33201	rep7	Sp#2 (n=2688)	59.8245	8.40563	2	Memory_CD8_T
mSp_rep7_280	0.940121	0.102362	0.724535	16238	96.35	0.027097	303828	15798	rep7	Sp#2 (n=2688)	39.3917	16.5736	6	Naive_CD8_T
mSp_rep7_208	0.941324	0.191466	0.710487	35425	96.79	0.006154	660527	35207	rep7	Sp#2 (n=2688)	-3.87699	28.0937	7	Transitional_B
mSp_rep7_185	0.941475	0.203456	0.693846	40558	96.29	0.002219	759259	40468	rep7	Sp#2 (n=2688)	-4.03715	26.0193	7	Transitional_B
mSp_rep7_168	0.948185	0.157751	0.773227	27898	97.24	0.02778	592473	27123	rep7	Sp#2 (n=2688)	-5.12286	-6.27403	1	Follicular_B
mSp_rep7_288	0.946033	0.179835	0.715021	32927	96.26	0.021441	685513	32221	rep7	Sp#2 (n=2688)	-53.3693	18.9502	4	Marginal_Zone_B
mSp_rep7_173	0.945272	0.163515	0.756148	28710	96.54	0.009544	576400	28436	rep7	Sp#2 (n=2688)	-11.4452	5.24597	1	Follicular_B
mSp_rep7_230	0.950326	0.146248	0.753923	24214	97.17	0.012803	528459	23904	rep7	Sp#2 (n=2688)	-33.6104	-14.8714	1	Follicular_B
mSp_rep7_155	0.953794	0.217636	0.704385	43653	96.75	0.010973	1037728	43174	rep7	Sp#2 (n=2688)	-52.7966	19.406	4	Marginal_Zone_B
mSp_rep7_056	0.94825	0.185497	0.718977	37351	96.77	0.004471	788417	37184	rep7	Sp#2 (n=2688)	-1.22957	-12.3112	1	Follicular_B
mSp_rep7_076	0.945922	0.181667	0.733853	35285	96.69	0.013547	719950	34807	rep7	Sp#2 (n=2688)	-13.8756	-10.1761	1	Follicular_B
mSp_rep7_043	0.949629	0.131812	0.753955	22817	96.87	0.013323	498742	22513	rep7	Sp#2 (n=2688)	16.1989	76.4225	8	CD27-_Natural_Killer
mSp_rep7_231	0.953838	0.165219	0.739098	31211	96.89	0.025344	748130	30420	rep7	Sp#2 (n=2688)	42.7659	-31.0356	3	Naive_CD4_T
mSp_rep7_146	0.946697	0.188571	0.714977	38453	94.56	0.005357	812754	38247	rep7	Sp#2 (n=2688)	-15.3076	-1.03085	1	Follicular_B
mSp_rep7_187	0.948918	0.238414	0.672196	50576	96.27	0.019337	1097015	49598	rep7	Sp#2 (n=2688)	-52.2646	21.9845	4	Marginal_Zone_B
mSp_rep7_037	0.94931	0.130236	0.722033	23170	96.77	0.04959	511550	22021	rep7	Sp#2 (n=2688)	-15.2157	7.34341	1	Follicular_B
mSp_rep7_022	0.952905	0.181398	0.751596	34613	96.84	0.015486	801722	34077	rep7	Sp#2 (n=2688)	-19.8527	1.94696	1	Follicular_B
mSp_rep7_338	0.945712	0.196462	0.716335	38824	97.04	0.010998	778041	38397	rep7	Sp#2 (n=2688)	40.2153	-36.4266	3	Naive_CD4_T
mSp_rep7_251	0.946332	0.173789	0.719335	32309	97.24	0.001517	651429	32260	rep7	Sp#2 (n=2688)	43.4863	11.7079	6	Naive_CD8_T
mSp_rep7_191	0.947236	0.144134	0.766402	23808	97.35	0.019489	491654	23344	rep7	Sp#2 (n=2688)	44.6199	12.1942	6	Naive_CD8_T
mSp_rep7_214	0.953863	0.133643	0.642742	29690	97.05	0.000135	696426	29686	rep7	Sp#2 (n=2688)	5.81947	47.5153	0	Granulocyte
mSp_rep7_164	0.944742	0.173827	0.729725	31764	97.27	0.016969	628819	31225	rep7	Sp#2 (n=2688)	60.4797	6.53097	2	Memory_CD8_T
mSp_rep7_004	0.949048	0.183985	0.733262	35235	97.17	0.01473	749409	34716	rep7	Sp#2 (n=2688)	-38.348	15.517	4	Marginal_Zone_B
mSp_rep7_301	0.946129	0.158712	0.72017	28419	96.89	0.015518	576334	27978	rep7	Sp#2 (n=2688)	-22.9566	1.19779	1	Follicular_B
mSp_rep7_143	0.951398	0.133938	0.6113	31752	96.54	0.002047	714786	31687	rep7	Sp#2 (n=2688)	4.88867	51.162	0	Granulocyte
mSp_rep7_198	0.950899	0.166923	0.736662	31038	97.22	0.025646	693456	30242	rep7	Sp#2 (n=2688)	-8.63284	-17.134	1	Follicular_B
mSp_rep7_069	0.946358	0.180834	0.719092	34967	96.9	0.022507	719236	34180	rep7	Sp#2 (n=2688)	47.4032	14.8983	6	Naive_CD8_T
mSp_rep7_109	0.949137	0.11229	0.672053	19340	96.34	0.014064	422479	19068	rep7	Sp#2 (n=2688)	56.4854	-19.8436	9	Regulatory_T
mSp_rep7_068	0.948316	0.174032	0.746873	32456	97.01	0.010722	686070	32108	rep7	Sp#2 (n=2688)	-30.4311	-16.2479	1	Follicular_B
mSp_rep7_026	0.94864	0.100197	0.76276	15615	97.31	0.056932	338831	14726	rep7	Sp#2 (n=2688)	-5.38945	-35.0109	1	Follicular_B
mSp_rep5_319	0.939628	0.199933	0.691872	40527	97.31	0.009327	722981	40149	rep5	Sp#2 (n=2688)	-24.9056	0.685776	1	Follicular_B
mSp_rep5_259	0.939231	0.167153	0.730485	30464	97.42	0.01382	539015	30043	rep5	Sp#2 (n=2688)	46.1143	-34.9318	3	Naive_CD4_T
mSp_rep5_180	0.937229	0.171547	0.659061	33352	97.52	0.020658	577072	32663	rep5	Sp#2 (n=2688)	62.6618	4.5042	2	Memory_CD8_T
mSp_rep5_074	0.933725	0.189186	0.729504	37165	96.7	0.02088	617519	36389	rep5	Sp#2 (n=2688)	-17.1592	-5.75698	1	Follicular_B
mSp_rep5_229	0.94338	0.15086	0.736868	26785	97.46	0.01736	508297	26320	rep5	Sp#2 (n=2688)	43.6258	20.9146	6	Naive_CD8_T
mSp_rep5_197	0.939956	0.175608	0.721576	33097	97.17	0.01831	599821	32491	rep5	Sp#2 (n=2688)	-20.985	7.46877	1	Follicular_B
mSp_rep5_304	0.94015	0.111278	0.774921	16532	97.47	0.021413	298640	16178	rep5	Sp#2 (n=2688)	37.0557	-46.5079	3	Naive_CD4_T
mSp_rep5_228	0.940418	0.133592	0.666875	24746	97.48	0.027358	450818	24069	rep5	Sp#2 (n=2688)	59.4586	-22.9522	9	Regulatory_T
mSp_rep5_349	0.93993	0.201112	0.702354	42475	97.53	0.041766	770438	40701	rep5	Sp#2 (n=2688)	-29.7939	1.29694	1	Follicular_B
mSp_rep5_364	0.940537	0.181897	0.71553	35299	96.88	0.017678	645588	34675	rep5	Sp#2 (n=2688)	-32.889	-6.88327	1	Follicular_B
mSp_rep5_328	0.938346	0.182179	0.720148	34947	97.19	0.024551	616453	34089	rep5	Sp#2 (n=2688)	-9.0134	-13.6732	1	Follicular_B
mSp_rep5_350	0.939201	0.194989	0.701122	38146	97.02	0.00312	672593	38027	rep5	Sp#2 (n=2688)	54.6625	-38.093	3	Naive_CD4_T
mSp_rep5_015	0.943537	0.196052	0.702231	39707	97.56	0.022213	759642	38825	rep5	Sp#2 (n=2688)	49.6659	17.679	6	Naive_CD8_T
mSp_rep5_044	0.93609	0.093639	0.724323	14098	97.53	0.017804	237496	13847	rep5	Sp#2 (n=2688)	53.0453	-41.5715	3	Naive_CD4_T
mSp_rep5_082	0.93762	0.160761	0.713746	31376	97.38	0.003283	541827	31273	rep5	Sp#2 (n=2688)	16.1831	73.8393	8	CD27-_Natural_Killer
mSp_rep5_383	0.941178	0.152345	0.746698	25594	97.63	0.016918	467769	25161	rep5	Sp#2 (n=2688)	-30.7489	-8.02521	1	Follicular_B
mSp_rep5_253	0.940399	0.176697	0.718698	33432	97.17	0.013729	604790	32973	rep5	Sp#2 (n=2688)	-37.1902	10.9677	1	Follicular_B
mSp_rep5_260	0.93721	0.153985	0.756618	26331	97.64	0.013938	450557	25964	rep5	Sp#2 (n=2688)	44.4337	14.4174	6	Naive_CD8_T
mSp_rep5_165	0.943767	0.171855	0.736609	30804	97.57	0.013148	587594	30399	rep5	Sp#2 (n=2688)	47.1439	-33.6686	3	Naive_CD4_T
mSp_rep5_266	0.935436	0.145313	0.744493	25285	96.74	0.019142	428856	24801	rep5	Sp#2 (n=2688)	-6.99757	-24.2845	1	Follicular_B
mSp_rep5_219	0.945999	0.158199	0.732691	29494	97.76	0.021767	588902	28852	rep5	Sp#2 (n=2688)	44.6344	-27.2315	3	Naive_CD4_T
mSp_rep5_381	0.943295	0.208285	0.687312	42301	96.93	0.01234	810514	41779	rep5	Sp#2 (n=2688)	-7.3574	20.0735	7	Transitional_B
mSp_rep5_192	0.940868	0.188686	0.683671	36108	96.72	0.004487	659731	35946	rep5	Sp#2 (n=2688)	-9.10397	17.7235	7	Transitional_B
mSp_rep5_121	0.942223	0.240822	0.669448	54238	97.51	0.012224	1007611	53575	rep5	Sp#2 (n=2688)	64.1607	6.28157	2	Memory_CD8_T
mSp_rep5_190	0.944014	0.143596	0.6239	30787	97.65	0.009614	589570	30491	rep5	Sp#2 (n=2688)	38.4502	21.1645	6	Naive_CD8_T
mSp_rep5_264	0.938294	0.164438	0.704602	29225	97.46	0.00852	508629	28976	rep5	Sp#2 (n=2688)	50.7415	-31.5316	3	Naive_CD4_T
mSp_rep5_105	0.93717	0.194259	0.688723	37971	96.85	0.014906	656097	37405	rep5	Sp#2 (n=2688)	-8.63041	12.5087	7	Transitional_B
mSp_rep5_310	0.943337	0.185356	0.719714	36609	97.49	0.007676	696188	36328	rep5	Sp#2 (n=2688)	47.7374	15.6636	6	Naive_CD8_T
mSp_rep5_090	0.930769	0.157316	0.694132	27999	97.98	0.01175	433315	27670	rep5	Sp#2 (n=2688)	58.392	-35.8603	3	Naive_CD4_T
mSp_rep5_377	0.941664	0.214485	0.69171	43571	96.86	0.016295	810408	42861	rep5	Sp#2 (n=2688)	-42.82	13.5089	4	Marginal_Zone_B
mSp_rep5_359	0.938997	0.181001	0.707337	33067	96.89	0.007228	586681	32828	rep5	Sp#2 (n=2688)	-4.61975	23.9038	7	Transitional_B
mSp_rep5_145	0.937688	0.174775	0.727917	33374	97.44	0.018128	579335	32769	rep5	Sp#2 (n=2688)	58.2673	-22.1337	9	Regulatory_T
mSp_rep5_045	0.942858	0.170561	0.714422	30482	96.56	0.011482	582442	30132	rep5	Sp#2 (n=2688)	-12.5495	14.6164	7	Transitional_B
mSp_rep5_069	0.942242	0.095189	0.684254	16366	96.68	0.023341	312572	15984	rep5	Sp#2 (n=2688)	18.0856	78.2119	8	CD27-_Natural_Killer
mSp_rep5_335	0.937188	0.193055	0.685274	38381	97.66	0.017352	656931	37715	rep5	Sp#2 (n=2688)	62.7567	6.28681	2	Memory_CD8_T
mSp_rep5_140	0.942586	0.198755	0.715249	39280	97.43	0.005601	732481	39060	rep5	Sp#2 (n=2688)	-35.9772	-1.27841	1	Follicular_B
mSp_rep5_153	0.93413	0.211526	0.692832	42423	96.92	0.007732	695636	42095	rep5	Sp#2 (n=2688)	-34.6076	0.472603	1	Follicular_B
mSp_rep5_081	0.928874	0.197858	0.714855	39010	97.62	0.015047	593521	38423	rep5	Sp#2 (n=2688)	36.7417	-38.093	3	Naive_CD4_T
mSp_rep5_295	0.944702	0.16732	0.712017	31514	97.39	0.014121	614987	31069	rep5	Sp#2 (n=2688)	55.2461	10.2972	6	Naive_CD8_T
mSp_rep5_156	0.940204	0.198268	0.655666	37757	96.74	0.014514	688721	37209	rep5	Sp#2 (n=2688)	-56.2528	20.2731	4	Marginal_Zone_B
mSp_rep5_278	0.937691	0.190992	0.708	37524	97.48	0.002878	648198	37416	rep5	Sp#2 (n=2688)	60.3086	-0.591751	2	Memory_CD8_T
mSp_rep5_279	0.937702	0.196167	0.728009	37367	96.96	0.009902	651708	36997	rep5	Sp#2 (n=2688)	-24.6103	-16.6989	1	Follicular_B
mSp_rep5_023	0.938832	0.095944	0.673267	16867	97.43	0.036165	300880	16257	rep5	Sp#2 (n=2688)	-12.8837	-39.4187	1	Follicular_B
mSp_rep5_152	0.933861	0.174352	0.749194	31957	97.69	0.01549	519402	31462	rep5	Sp#2 (n=2688)	-20.4175	-13.8422	1	Follicular_B
mSp_rep5_183	0.941117	0.176466	0.721501	33203	97.7	0.024757	611262	32381	rep5	Sp#2 (n=2688)	49.919	19.5698	6	Naive_CD8_T
mSp_rep5_097	0.943173	0.181923	0.708091	35124	97.22	0.015032	666899	34596	rep5	Sp#2 (n=2688)	-28.7172	-5.88256	1	Follicular_B
mSp_rep5_143	0.942446	0.181052	0.726008	34105	97.1	0.033602	646246	32959	rep5	Sp#2 (n=2688)	-27.5897	-3.64399	1	Follicular_B
mSp_rep5_103	0.943014	0.064164	0.098208	68640	94.21	0.001879	1363934	68511	rep5	Sp#2 (n=2688)	-26.2894	9.83641	4	Marginal_Zone_B
mSp_rep5_256	0.935524	0.170317	0.709025	31391	97.68	0.016247	522844	30881	rep5	Sp#2 (n=2688)	46.9555	23.0343	6	Naive_CD8_T
mSp_rep5_232	0.945183	0.173136	0.740906	32685	97.26	0.028912	647838	31740	rep5	Sp#2 (n=2688)	-8.43822	-14.8114	1	Follicular_B
mSp_rep5_092	0.935088	0.18437	0.701751	35980	96.39	0.005309	606208	35789	rep5	Sp#2 (n=2688)	-6.26092	18	7	Transitional_B
mSp_rep5_122	0.938314	0.098301	0.722832	15128	96.85	0.015997	266096	14886	rep5	Sp#2 (n=2688)	-2.46501	-34.8747	1	Follicular_B
mSp_rep5_060	0.940922	0.203879	0.67001	45118	97.81	0.010107	813416	44662	rep5	Sp#2 (n=2688)	47.1188	17.421	6	Naive_CD8_T
mSp_rep5_268	0.94271	0.168729	0.731405	30358	97.43	0.024837	575847	29604	rep5	Sp#2 (n=2688)	-40.2484	6.71771	1	Follicular_B
mSp_rep5_146	0.938212	0.196231	0.692662	38905	96.89	0.017864	685444	38210	rep5	Sp#2 (n=2688)	-9.14786	15.76	7	Transitional_B
mSp_rep5_308	0.935923	0.166052	0.73453	30591	97.5	0.016966	514568	30072	rep5	Sp#2 (n=2688)	-15.5162	-18.147	1	Follicular_B
mSp_rep5_193	0.93924	0.192632	0.724652	37587	97.16	0.006146	666343	37356	rep5	Sp#2 (n=2688)	-23.8845	-12.5591	1	Follicular_B
mSp_rep5_188	0.938642	0.233533	0.572131	56730	97.05	0.009942	1000300	56166	rep5	Sp#2 (n=2688)	-28.8235	60.015	10	Dendritic_cell
mSp_rep5_063	0.940473	0.181129	0.712218	33951	97.13	0.04156	626334	32540	rep5	Sp#2 (n=2688)	-51.9728	15.2795	4	Marginal_Zone_B
mSp_rep5_316	0.941041	0.156009	0.712373	30849	97.31	0.012545	564677	30462	rep5	Sp#2 (n=2688)	15.1011	75.0936	8	CD27-_Natural_Killer
mSp_rep5_284	0.93628	0.194515	0.675647	39585	97.2	0.018163	677108	38866	rep5	Sp#2 (n=2688)	-11.4633	18.1401	7	Transitional_B
mSp_rep5_182	0.940219	0.153614	0.75009	27670	97.53	0.030647	503601	26822	rep5	Sp#2 (n=2688)	41.4431	-31.3509	3	Naive_CD4_T
mSp_rep5_236	0.942519	0.159685	0.738847	29588	97.15	0.016831	556676	29090	rep5	Sp#2 (n=2688)	-7.9284	-22.576	1	Follicular_B
mSp_rep5_331	0.936705	0.212781	0.691149	42901	97.13	0.008718	731802	42527	rep5	Sp#2 (n=2688)	-19.3115	10.1973	1	Follicular_B
mSp_rep5_080	0.937035	0.162773	0.727691	29797	97.34	0.008692	511750	29538	rep5	Sp#2 (n=2688)	44.8031	15.6696	6	Naive_CD8_T
mSp_rep5_179	0.934332	0.084954	0.74226	13372	97.58	0.05863	222945	12588	rep5	Sp#2 (n=2688)	-3.57616	-30.0957	1	Follicular_B
mSp_rep5_071	0.938007	0.166654	0.755402	29894	97.66	0.025524	519450	29131	rep5	Sp#2 (n=2688)	51.447	-37.1302	3	Naive_CD4_T
mSp_rep5_213	0.94199	0.184382	0.698945	34512	96.45	0.002927	648530	34411	rep5	Sp#2 (n=2688)	-8.83475	12.1903	7	Transitional_B
mSp_rep5_317	0.943605	0.184498	0.692017	35010	97.29	0.003256	665406	34896	rep5	Sp#2 (n=2688)	58.1855	-35.9557	3	Naive_CD4_T
mSp_rep5_277	0.935294	0.159519	0.720846	28187	97.58	0.008621	468964	27944	rep5	Sp#2 (n=2688)	52.101	26.2471	6	Naive_CD8_T
mSp_rep5_241	0.942444	0.180335	0.69822	36346	96.74	0.015132	689355	35796	rep5	Sp#2 (n=2688)	57.3677	-33.0281	3	Naive_CD4_T
mSp_rep5_079	0.939833	0.175249	0.721417	33385	97.36	0.016804	603424	32824	rep5	Sp#2 (n=2688)	48.6704	-38.3388	3	Naive_CD4_T
mSp_rep5_154	0.93569	0.166564	0.720265	30082	97.16	0.00964	503079	29792	rep5	Sp#2 (n=2688)	-17.669	-8.38647	1	Follicular_B
mSp_rep5_345	0.93081	0.101478	0.74001	16016	97.05	0.030095	253702	15534	rep5	Sp#2 (n=2688)	0.0293718	-36.0762	1	Follicular_B
mSp_rep5_315	0.946064	0.183844	0.736247	34138	97.29	0.005448	678784	33952	rep5	Sp#2 (n=2688)	-24.1504	-4.3589	1	Follicular_B
mSp_rep5_265	0.937207	0.175621	0.685129	32399	96.36	0.009445	566672	32093	rep5	Sp#2 (n=2688)	-6.4484	28.8671	7	Transitional_B
mSp_rep5_199	0.943783	0.210847	0.703896	44069	97.53	0.015544	845174	43384	rep5	Sp#2 (n=2688)	39.5562	-35.9402	3	Naive_CD4_T
mSp_rep5_296	0.942714	0.182576	0.707117	35673	97.35	0.018894	671507	34999	rep5	Sp#2 (n=2688)	-39.3644	-1.5492	1	Follicular_B
mSp_rep5_084	0.93397	0.146581	0.697575	27873	97.83	0.008575	451617	27634	rep5	Sp#2 (n=2688)	17.2491	72.9552	8	CD27-_Natural_Killer
mSp_rep5_206	0.940073	0.217534	0.671999	46067	97.1	0.005774	829240	45801	rep5	Sp#2 (n=2688)	-9.45436	16.6418	7	Transitional_B
mSp_rep5_125	0.942592	0.214319	0.681158	45543	97.39	0.006499	851694	45247	rep5	Sp#2 (n=2688)	48.6781	18.3632	6	Naive_CD8_T
mSp_rep5_099	0.946378	0.191325	0.713335	38149	97.52	0.02042	768064	37370	rep5	Sp#2 (n=2688)	-30.3555	-17.9127	1	Follicular_B
mSp_rep5_371	0.94419	0.104719	0.70685	16964	97.4	0.03926	332112	16298	rep5	Sp#2 (n=2688)	53.1874	-44.4939	3	Naive_CD4_T
mSp_rep5_039	0.940422	0.170292	0.667378	34186	97.23	0.004944	617191	34017	rep5	Sp#2 (n=2688)	23.0167	69.3494	11	CD27+_Natural_Killer
mSp_rep5_066	0.937701	0.176274	0.74004	33686	96.89	0.027875	589437	32747	rep5	Sp#2 (n=2688)	-26.9231	-20.013	1	Follicular_B
mSp_rep5_375	0.942316	0.14024	0.70629	24085	97.43	0.041437	455932	23087	rep5	Sp#2 (n=2688)	-37.3683	18.5627	4	Marginal_Zone_B
mSp_rep5_136	0.944109	0.131427	0.776726	22544	95.71	0.03797	448444	21688	rep5	Sp#2 (n=2688)	-3.85141	-23.4098	1	Follicular_B
mSp_rep5_068	0.936808	0.217944	0.660853	45551	96.7	0.010582	785028	45069	rep5	Sp#2 (n=2688)	-11.3017	18.8098	7	Transitional_B
mSp_rep5_202	0.938543	0.070633	0.607334	11236	97.95	0.006141	194493	11167	rep5	Sp#2 (n=2688)	-29.2871	57.5084	10	Dendritic_cell
mSp_rep5_050	0.942661	0.139843	0.622294	32659	97.42	0.001745	608992	32602	rep5	Sp#2 (n=2688)	6.11627	50.549	0	Granulocyte
mSp_rep5_342	0.940846	0.222978	0.644629	49914	97.18	0.00595	906920	49617	rep5	Sp#2 (n=2688)	46.2571	9.81277	6	Naive_CD8_T
mSp_rep5_135	0.944017	0.151333	0.741926	27620	97.03	0.008074	532599	27397	rep5	Sp#2 (n=2688)	18.6658	74.1514	8	CD27-_Natural_Killer
mSp_rep5_272	0.939765	0.189775	0.725067	36889	97.34	0.013744	662964	36382	rep5	Sp#2 (n=2688)	-28.56	-4.18583	1	Follicular_B
mSp_rep5_070	0.944196	0.179835	0.699019	33944	97.64	0.012491	654272	33520	rep5	Sp#2 (n=2688)	-33.108	-0.189582	1	Follicular_B
mSp_rep5_369	0.938933	0.173046	0.697654	31626	97.02	0.001771	555750	31570	rep5	Sp#2 (n=2688)	57.4602	-33.0343	3	Naive_CD4_T
mSp_rep5_212	0.937551	0.154446	0.743628	27306	97.5	0.008496	471630	27074	rep5	Sp#2 (n=2688)	-18.0721	-8.17141	1	Follicular_B
mSp_rep5_280	0.936627	0.188072	0.719439	36165	97.31	0.023863	621383	35302	rep5	Sp#2 (n=2688)	48.7554	16.5708	6	Naive_CD8_T
mSp_rep5_118	0.944279	0.167102	0.728899	30614	97.37	0.0065	589143	30415	rep5	Sp#2 (n=2688)	-4.18282	-5.53804	1	Follicular_B
mSp_rep5_004	0.943444	0.145761	0.767043	24893	97.78	0.029567	473353	24157	rep5	Sp#2 (n=2688)	-10.8098	-21.0642	1	Follicular_B
mSp_rep5_144	0.942482	0.124817	0.595595	29876	97.39	0.001841	556001	29821	rep5	Sp#2 (n=2688)	8.61363	50.5801	0	Granulocyte
mSp_rep5_112	0.937705	0.165258	0.731612	29666	97.43	0.017764	515897	29139	rep5	Sp#2 (n=2688)	45.6084	21.2424	6	Naive_CD8_T
mSp_rep5_106	0.943443	0.16144	0.741615	30083	97.76	0.024698	571800	29340	rep5	Sp#2 (n=2688)	-14.3173	-20.6788	1	Follicular_B
mSp_rep5_049	0.9413	0.235083	0.671671	51188	96.7	0.015121	950947	50414	rep5	Sp#2 (n=2688)	-12.6653	18.9428	7	Transitional_B
mSp_rep5_111	0.942822	0.145441	0.716554	26386	97.13	0.012431	500681	26058	rep5	Sp#2 (n=2688)	16.7202	74.1565	8	CD27-_Natural_Killer
mSp_rep5_244	0.935202	0.200266	0.699949	43316	97.44	0.01062	718318	42856	rep5	Sp#2 (n=2688)	57.551	-14.9226	9	Regulatory_T
mSp_rep5_067	0.94165	0.209131	0.682174	40637	96.12	0.01132	764907	40177	rep5	Sp#2 (n=2688)	-10.9051	15.828	7	Transitional_B
mSp_rep5_318	0.940648	0.165399	0.763351	29136	97.44	0.016886	528166	28644	rep5	Sp#2 (n=2688)	-13.9228	-3.51937	1	Follicular_B
mSp_rep5_018	0.936427	0.187149	0.726513	34594	97.31	0.028097	590841	33622	rep5	Sp#2 (n=2688)	-30.3177	1.34848	1	Follicular_B
mSp_rep5_087	0.940667	0.181244	0.737373	36331	97.26	0.015359	665104	35773	rep5	Sp#2 (n=2688)	46.1752	-26.378	9	Regulatory_T
mSp_rep5_098	0.940861	0.093024	0.760114	14361	97.81	0.060999	268923	13485	rep5	Sp#2 (n=2688)	-6.48543	-31.3259	1	Follicular_B
mSp_rep5_149	0.937026	0.200792	0.688625	42094	95.2	0.006723	736828	41811	rep5	Sp#2 (n=2688)	-9.28871	12.1151	7	Transitional_B
mSp_rep5_262	0.944203	0.188264	0.717391	35351	97.79	0.020678	680088	34620	rep5	Sp#2 (n=2688)	59.6806	7.62485	2	Memory_CD8_T
mSp_rep5_368	0.942783	0.187623	0.707491	35416	97.34	0.000847	662877	35386	rep5	Sp#2 (n=2688)	59.961	7.31272	2	Memory_CD8_T
mSp_rep5_336	0.941978	0.174327	0.693563	34162	97.63	0.003308	628616	34049	rep5	Sp#2 (n=2688)	23.7403	67.6919	11	CD27+_Natural_Killer
mSp_rep5_326	0.94038	0.174493	0.74632	32137	97.41	0.040327	586899	30841	rep5	Sp#2 (n=2688)	-27.3843	-5.00474	1	Follicular_B
mSp_rep5_243	0.935565	0.151449	0.748397	26979	97.62	0.040291	454716	25892	rep5	Sp#2 (n=2688)	-6.01069	-15.385	1	Follicular_B
mSp_rep5_357	0.940664	0.096931	0.772184	13974	97.92	0.026692	252655	13601	rep5	Sp#2 (n=2688)	24.876	72.5218	11	CD27+_Natural_Killer
mSp_rep5_291	0.946375	0.160621	0.744845	28614	97.09	0.007409	575200	28402	rep5	Sp#2 (n=2688)	-25.0745	-22.7253	1	Follicular_B
mSp_rep5_376	0.940888	0.129198	0.677971	25240	97.43	0.012718	461252	24919	rep5	Sp#2 (n=2688)	16.1977	77.0019	8	CD27-_Natural_Killer
mSp_rep5_353	0.933308	0.179912	0.719998	35014	97.38	0.013652	563913	34536	rep5	Sp#2 (n=2688)	-2.48699	-9.4015	1	Follicular_B
mSp_rep5_166	0.943308	0.112597	0.676532	18566	97.23	0.044544	359827	17739	rep5	Sp#2 (n=2688)	-2.20922	24.8764	7	Transitional_B
mSp_rep5_238	0.945652	0.196078	0.712123	38744	97.46	0.002297	760787	38655	rep5	Sp#2 (n=2688)	-21.1983	-13.9589	1	Follicular_B
mSp_rep5_131	0.944742	0.156919	0.74005	26834	97.65	0.030446	524256	26017	rep5	Sp#2 (n=2688)	44.0864	19.4074	6	Naive_CD8_T
mSp_rep5_323	0.938589	0.095804	0.716353	15581	97.59	0.059881	280951	14648	rep5	Sp#2 (n=2688)	-7.41829	-40.1769	1	Follicular_B
mSp_rep5_169	0.943214	0.199895	0.547996	51827	97.67	0.00903	973428	51359	rep5	Sp#2 (n=2688)	-22.6052	65.1747	5	Macrophage
mSp_rep5_198	0.939408	0.182461	0.726273	34929	97.22	0.017149	624992	34330	rep5	Sp#2 (n=2688)	-19.193	-7.01264	1	Follicular_B
mSp_rep5_214	0.94388	0.17416	0.746754	31272	97.67	0.013111	596643	30862	rep5	Sp#2 (n=2688)	-13.9568	-12.6971	1	Follicular_B
mSp_rep5_351	0.940787	0.208068	0.687848	43088	97.57	0.01432	777471	42471	rep5	Sp#2 (n=2688)	-33.3338	0.293276	1	Follicular_B
mSp_rep5_257	0.938294	0.154485	0.744383	26393	97.26	0.017808	465364	25923	rep5	Sp#2 (n=2688)	-22.0961	-35.0961	1	Follicular_B
mSp_rep5_303	0.943879	0.194528	0.708854	39475	97.62	0.00646	750631	39220	rep5	Sp#2 (n=2688)	-42.9402	-11.6629	1	Follicular_B
mSp_rep5_269	0.944515	0.184126	0.710988	35912	97.52	0.032106	704717	34759	rep5	Sp#2 (n=2688)	40.1298	-37.3755	3	Naive_CD4_T
mSp_rep5_246	0.927067	0.150424	0.607504	29157	97.28	0.010426	432823	28853	rep5	Sp#2 (n=2688)	-28.195	60.2102	10	Dendritic_cell
mSp_rep5_155	0.940258	0.179771	0.722905	34674	97.43	0.025062	627346	33805	rep5	Sp#2 (n=2688)	-26.5818	-15.5304	1	Follicular_B
mSp_rep5_142	0.947735	0.179374	0.726481	35195	96.01	0.01844	739904	34546	rep5	Sp#2 (n=2688)	-6.37932	-5.27554	1	Follicular_B
mSp_rep5_100	0.927913	0.187815	0.720978	35551	97.54	0.024416	538683	34683	rep5	Sp#2 (n=2688)	-32.9092	-0.388166	1	Follicular_B
mSp_rep5_005	0.942407	0.169997	0.73333	30669	96.62	0.010434	574494	30349	rep5	Sp#2 (n=2688)	-21.8644	-21.1596	1	Follicular_B
mSp_rep5_052	0.945205	0.175211	0.675354	37678	96.72	0.013748	749987	37160	rep5	Sp#2 (n=2688)	16.5808	72.9286	8	CD27-_Natural_Killer
mSp_rep5_334	0.941027	0.181705	0.665174	37082	97.24	0.00507	675007	36894	rep5	Sp#2 (n=2688)	49.1567	-30.0961	3	Naive_CD4_T
mSp_rep5_314	0.944004	0.19171	0.716524	37527	97.22	0.008394	721658	37212	rep5	Sp#2 (n=2688)	-16.4968	-12.0963	1	Follicular_B
mSp_rep5_325	0.936423	0.197781	0.684644	40746	96.25	0.0094	701057	40363	rep5	Sp#2 (n=2688)	-17.4117	8.11175	1	Follicular_B
mSp_rep5_076	0.936191	0.204596	0.690099	42015	97.12	0.019945	718110	41177	rep5	Sp#2 (n=2688)	-8.02202	-0.654813	1	Follicular_B
mSp_rep5_139	0.944148	0.151231	0.715157	28786	97.32	0.008059	554877	28554	rep5	Sp#2 (n=2688)	14.5704	76.2267	8	CD27-_Natural_Killer
mSp_rep5_305	0.941197	0.205429	0.651583	44893	96.85	0.005836	826025	44631	rep5	Sp#2 (n=2688)	46.4994	-32.4297	3	Naive_CD4_T
mSp_rep5_134	0.941942	0.171393	0.724364	31625	97.63	0.017296	586279	31078	rep5	Sp#2 (n=2688)	47.4885	16.3815	6	Naive_CD8_T
mSp_rep5_254	0.938463	0.181654	0.696869	33756	97.38	0.00551	591302	33570	rep5	Sp#2 (n=2688)	-15.5155	16.5593	7	Transitional_B
mSp_rep5_088	0.934653	0.169254	0.73486	31870	98.01	0.031032	528140	30881	rep5	Sp#2 (n=2688)	54.9114	24.3302	6	Naive_CD8_T
mSp_rep5_002	0.944174	0.193477	0.709246	37671	96.58	0.013034	732832	37180	rep5	Sp#2 (n=2688)	-14.4729	-1.92147	1	Follicular_B
mSp_rep5_020	0.940179	0.099672	0.780689	14598	96.89	0.014728	264934	14383	rep5	Sp#2 (n=2688)	39.8028	-28.6065	3	Naive_CD4_T
mSp_rep5_379	0.941787	0.19235	0.702006	37942	97.54	0.007063	698116	37674	rep5	Sp#2 (n=2688)	50.9058	15.4175	6	Naive_CD8_T
mSp_rep5_283	0.937965	0.174391	0.703961	31636	97.55	0.003603	548219	31522	rep5	Sp#2 (n=2688)	55.2356	-33.2833	3	Naive_CD4_T
mSp_rep5_240	0.939426	0.113891	0.703584	19223	97.2	0.03397	344519	18570	rep5	Sp#2 (n=2688)	3.78059	-0.985957	1	Follicular_B
mSp_rep5_337	0.942182	0.210015	0.696733	43648	97.25	0.01574	813552	42961	rep5	Sp#2 (n=2688)	49.6866	-32.7443	3	Naive_CD4_T
mSp_rep5_040	0.941521	0.177862	0.731548	33248	97.29	0.01558	615948	32730	rep5	Sp#2 (n=2688)	-22.2817	-14.4615	1	Follicular_B
mSp_rep5_009	0.944011	0.171906	0.709298	33837	97.53	0.02116	651582	33121	rep5	Sp#2 (n=2688)	46.9591	24.2695	6	Naive_CD8_T
mSp_rep5_053	0.943626	0.229229	0.668394	48354	96.89	0.005191	928195	48103	rep5	Sp#2 (n=2688)	-19.1242	16.1954	7	Transitional_B
mSp_rep5_360	0.939634	0.170061	0.716288	30679	97.41	0.004661	546653	30536	rep5	Sp#2 (n=2688)	47.1159	-30.1813	3	Naive_CD4_T
mSp_rep5_358	0.944716	0.173674	0.741181	31920	97.63	0.020175	621931	31276	rep5	Sp#2 (n=2688)	-14.7749	-20.9298	1	Follicular_B
mSp_rep5_101	0.942058	0.223772	0.680575	44721	97.49	0.012701	829586	44153	rep5	Sp#2 (n=2688)	-48.1114	19.9626	4	Marginal_Zone_B
mSp_rep5_091	0.938026	0.189686	0.694408	38432	97.47	0.018552	672350	37719	rep5	Sp#2 (n=2688)	-26.2449	-5.59657	1	Follicular_B
mSp_rep5_141	0.946166	0.180271	0.609389	37929	97.74	0.002557	748937	37832	rep5	Sp#2 (n=2688)	-26.1374	59.304	10	Dendritic_cell
mSp_rep5_227	0.942434	0.183678	0.707472	32990	97.1	9.1e-05	617107	32987	rep5	Sp#2 (n=2688)	-13.9264	15.2033	7	Transitional_B
mSp_rep5_287	0.939068	0.16194	0.725946	29184	97.59	0.023198	519097	28507	rep5	Sp#2 (n=2688)	42.9013	-42.7802	3	Naive_CD4_T
mSp_rep5_321	0.925501	0.100851	0.747454	15221	97.04	0.014388	221213	15002	rep5	Sp#2 (n=2688)	52.3718	-41.323	3	Naive_CD4_T
mSp_rep5_163	0.942295	0.186048	0.709067	35204	97.03	0.011788	658608	34789	rep5	Sp#2 (n=2688)	-5.43298	25.1273	7	Transitional_B
mSp_rep5_022	0.944703	0.225284	0.697316	45270	97.05	0.023084	888910	44225	rep5	Sp#2 (n=2688)	-49.4698	16.267	4	Marginal_Zone_B
mSp_rep5_226	0.940135	0.205096	0.687286	40342	97.02	0.009345	728782	39965	rep5	Sp#2 (n=2688)	-10.3607	15.9747	7	Transitional_B
mSp_rep5_036	0.939601	0.185497	0.683542	37787	97.39	0.019107	676541	37065	rep5	Sp#2 (n=2688)	50.2173	14.6432	6	Naive_CD8_T
mSp_rep5_348	0.938012	0.187675	0.732532	35135	96.93	0.01554	613273	34589	rep5	Sp#2 (n=2688)	-7.93257	2.95216	1	Follicular_B
mSp_rep5_322	0.930847	0.149258	0.745885	25579	97.22	0.032097	404527	24758	rep5	Sp#2 (n=2688)	-11.9581	-7.35839	1	Follicular_B
mSp_rep5_173	0.940544	0.169856	0.699882	33860	97.29	0.005227	612917	33683	rep5	Sp#2 (n=2688)	24.4309	69.7799	11	CD27+_Natural_Killer
mSp_rep5_252	0.92022	0.166833	0.716342	31122	97.27	0.018926	423043	30533	rep5	Sp#2 (n=2688)	32.9412	-40.1314	3	Naive_CD4_T
mSp_rep5_102	0.938097	0.164246	0.734348	29437	97.4	0.021402	514949	28807	rep5	Sp#2 (n=2688)	-5.22095	-14.7525	1	Follicular_B
mSp_rep5_073	0.936093	0.18852	0.690163	37531	97.31	0.010098	636469	37152	rep5	Sp#2 (n=2688)	33.0405	-39.6444	3	Naive_CD4_T
mSp_rep5_207	0.941996	0.188584	0.717706	37507	97.33	0.011838	696773	37063	rep5	Sp#2 (n=2688)	-2.05492	-13.9486	1	Follicular_B
mSp_rep5_209	0.940728	0.222517	0.673305	46395	96.68	0.028322	859646	45081	rep5	Sp#2 (n=2688)	-42.4173	19.3763	4	Marginal_Zone_B
mSp_rep5_114	0.937109	0.202034	0.701923	39629	97.06	0.00434	680844	39457	rep5	Sp#2 (n=2688)	-29.0067	3.15461	1	Follicular_B
mSp_rep5_025	0.942435	0.138127	0.610412	32827	97.55	0.000457	607652	32812	rep5	Sp#2 (n=2688)	6.36347	47.8425	0	Granulocyte
mSp_rep5_343	0.942825	0.103259	0.748991	16111	97.77	0.041214	306281	15447	rep5	Sp#2 (n=2688)	-7.51367	-40.005	1	Follicular_B
mSp_rep5_220	0.941277	0.1732	0.716053	32948	97.17	0.030654	610861	31938	rep5	Sp#2 (n=2688)	-32.8906	-6.60908	1	Follicular_B
mSp_rep5_158	0.937396	0.1851	0.701505	34622	97.54	0.008116	591712	34341	rep5	Sp#2 (n=2688)	-30.142	-1.32662	1	Follicular_B
mSp_rep5_218	0.941077	0.138793	0.693311	25878	96.88	0.010859	476079	25597	rep5	Sp#2 (n=2688)	13.8784	77.103	8	CD27-_Natural_Killer
mSp_rep5_161	0.941226	0.194515	0.691155	38992	97.56	0.02085	715592	38179	rep5	Sp#2 (n=2688)	48.341	11.891	6	Naive_CD8_T
mSp_rep5_255	0.939871	0.168755	0.735843	31521	97.68	0.017195	563779	30979	rep5	Sp#2 (n=2688)	-12.2244	-5.91352	1	Follicular_B
mSp_rep5_200	0.936278	0.112533	0.756794	18618	97.01	0.031743	321437	18027	rep5	Sp#2 (n=2688)	57.9158	-16.2817	9	Regulatory_T
mSp_rep5_001	0.941891	0.079279	0.674504	12441	96.59	0.011092	235654	12303	rep5	Sp#2 (n=2688)	53.4452	-30.9786	3	Naive_CD4_T
mSp_rep5_012	0.945668	0.194874	0.708501	38537	97.37	0.022186	767771	37682	rep5	Sp#2 (n=2688)	-29.0597	-3.88188	1	Follicular_B
mSp_rep5_327	0.936185	0.178618	0.730038	34540	97.81	0.018906	581806	33887	rep5	Sp#2 (n=2688)	-20.4859	-13.8157	1	Follicular_B
mSp_rep5_306	0.93926	0.179066	0.716071	32892	97.24	0.03776	593350	31650	rep5	Sp#2 (n=2688)	-43.6078	18.0175	4	Marginal_Zone_B
mSp_rep5_008	0.944357	0.181078	0.711715	33949	97.57	0.01732	656347	33361	rep5	Sp#2 (n=2688)	53.4287	18.6955	6	Naive_CD8_T
mSp_rep5_042	0.936605	0.14831	0.574914	37463	97.44	0.003897	630717	37317	rep5	Sp#2 (n=2688)	5.50093	49.0132	0	Granulocyte
mSp_rep5_109	0.940105	0.141611	0.743645	23838	97.71	0.017325	429631	23425	rep5	Sp#2 (n=2688)	51.2817	-29.2069	3	Naive_CD4_T
mSp_rep5_181	0.939888	0.179028	0.72499	34126	97.29	0.023179	612164	33335	rep5	Sp#2 (n=2688)	-11.1888	-16.3947	1	Follicular_B
mSp_rep5_378	0.940738	0.159455	0.689461	31975	97.52	0.012729	578596	31568	rep5	Sp#2 (n=2688)	22.1588	70.818	11	CD27+_Natural_Killer
mSp_rep5_047	0.941844	0.186509	0.699358	36921	97.45	0.025216	686381	35990	rep5	Sp#2 (n=2688)	-36.4303	7.32181	1	Follicular_B
mSp_rep5_320	0.941537	0.174609	0.749292	32494	96.13	0.021327	610425	31801	rep5	Sp#2 (n=2688)	-15.5417	-2.222	1	Follicular_B
mSp_rep5_290	0.942582	0.186637	0.719864	36145	97.13	0.008743	679900	35829	rep5	Sp#2 (n=2688)	-33.945	-5.34771	1	Follicular_B
mSp_rep5_038	0.939284	0.161018	0.745303	29117	97.66	0.021946	516924	28478	rep5	Sp#2 (n=2688)	44.2266	20.7507	6	Naive_CD8_T
mSp_rep5_352	0.937002	0.182666	0.732626	35729	97.09	0.011587	611583	35315	rep5	Sp#2 (n=2688)	-40.5349	-3.53228	1	Follicular_B
mSp_rep5_187	0.941396	0.185023	0.700238	34047	96.78	0.006961	626998	33810	rep5	Sp#2 (n=2688)	-9.58163	19.5186	7	Transitional_B
mSp_rep5_027	0.947613	0.175979	0.724968	34256	97.65	0.015238	700234	33734	rep5	Sp#2 (n=2688)	-14.4017	-22.9776	1	Follicular_B
mSp_rep5_248	0.923785	0.088989	0.763622	13214	97.41	0.043136	189287	12644	rep5	Sp#2 (n=2688)	-10.0671	-33.5913	1	Follicular_B
mSp_rep5_225	0.932262	0.212218	0.697347	43122	97.5	0.010157	681932	42684	rep5	Sp#2 (n=2688)	59.4384	5.58493	2	Memory_CD8_T
mSp_rep5_293	0.944862	0.176171	0.645448	38880	97.69	0.010494	754584	38472	rep5	Sp#2 (n=2688)	-36.7318	23.2031	4	Marginal_Zone_B
mSp_rep5_249	0.914954	0.109292	0.709072	16523	97.63	0.014828	208415	16278	rep5	Sp#2 (n=2688)	-4.41812	20.5361	7	Transitional_B
mSp_rep5_185	0.943618	0.203559	0.720932	38324	96.05	0.006497	744385	38075	rep5	Sp#2 (n=2688)	-5.96145	24.5273	7	Transitional_B
mSp_rep5_116	0.937082	0.169344	0.717604	31038	97.57	0.014756	529554	30580	rep5	Sp#2 (n=2688)	60.7178	-0.49309	2	Memory_CD8_T
mSp_rep5_129	0.921551	0.182973	0.726501	33618	97.14	0.009995	462910	33282	rep5	Sp#2 (n=2688)	-12.0523	2.89592	1	Follicular_B
mSp_rep5_341	0.940942	0.236736	0.647557	54213	97.17	0.015126	994684	53393	rep5	Sp#2 (n=2688)	63.6103	7.04751	2	Memory_CD8_T
mSp_rep5_201	0.937795	0.183768	0.720547	35353	97.63	0.035301	618582	34105	rep5	Sp#2 (n=2688)	-33.4457	-1.64373	1	Follicular_B
mSp_rep5_096	0.93817	0.156176	0.698677	30230	97.85	0.009362	524677	29947	rep5	Sp#2 (n=2688)	21.7805	69.8274	11	CD27+_Natural_Killer
mSp_rep5_309	0.942213	0.089437	0.759305	13648	97.74	0.0466	258980	13012	rep5	Sp#2 (n=2688)	-9.23411	-36.8844	1	Follicular_B
mSp_rep5_203	0.938814	0.19905	0.729943	39338	97.7	0.024836	692928	38361	rep5	Sp#2 (n=2688)	-31.7955	-4.98052	1	Follicular_B
mSp_rep5_170	0.940584	0.136026	0.701695	23367	97.28	0.023794	424469	22811	rep5	Sp#2 (n=2688)	-37.4908	17.7229	4	Marginal_Zone_B
mSp_rep5_107	0.939802	0.149758	0.726234	25383	97.61	0.008116	451802	25177	rep5	Sp#2 (n=2688)	52.1884	-33.6525	3	Naive_CD4_T
mSp_rep5_086	0.931978	0.155471	0.73481	27616	97.3	0.006047	438892	27449	rep5	Sp#2 (n=2688)	53.8821	-34.3433	3	Naive_CD4_T
mSp_rep5_128	0.938647	0.166282	0.757524	30137	97.12	0.013837	533065	29720	rep5	Sp#2 (n=2688)	52.2901	11.3778	6	Naive_CD8_T
mSp_rep5_164	0.931411	0.142456	0.734685	24192	97.12	0.015129	382921	23826	rep5	Sp#2 (n=2688)	-27.7318	-18.6367	1	Follicular_B
mSp_rep5_285	0.941413	0.072452	0.713285	11923	97.38	0.0546	226614	11272	rep5	Sp#2 (n=2688)	-1.46352	-31.4823	1	Follicular_B
mSp_rep5_346	0.941381	0.200382	0.698777	40387	97.18	0.009533	742638	40002	rep5	Sp#2 (n=2688)	-29.3816	0.283118	1	Follicular_B
mSp_rep5_365	0.94171	0.070966	0.672721	12801	97.3	0.00375	236347	12753	rep5	Sp#2 (n=2688)	10.851	50.5192	0	Granulocyte
mSp_rep5_274	0.940474	0.184293	0.729031	35111	97.37	0.017573	639380	34494	rep5	Sp#2 (n=2688)	47.1689	-40.9533	3	Naive_CD4_T
mSp_rep5_030	0.939628	0.181244	0.727941	34283	97.19	0.014059	614975	33801	rep5	Sp#2 (n=2688)	-4.77938	-4.84053	1	Follicular_B
mSp_rep5_031	0.945123	0.165334	0.758554	29723	97.77	0.024829	583042	28985	rep5	Sp#2 (n=2688)	-24.2932	-18.2573	1	Follicular_B
mSp_rep5_289	0.944092	0.192119	0.679355	37671	97.63	0.007141	721359	37402	rep5	Sp#2 (n=2688)	57.3338	-35.5637	3	Naive_CD4_T
mSp_rep5_208	0.942074	0.157687	0.744429	27912	97.88	0.034609	521366	26946	rep5	Sp#2 (n=2688)	-40.0765	-9.32987	1	Follicular_B
mSp_rep5_333	0.939011	0.087413	0.74742	14633	97.52	0.061778	266687	13729	rep5	Sp#2 (n=2688)	-7.74945	-26.7483	1	Follicular_B
mSp_rep5_089	0.937556	0.207337	0.697626	43504	97.32	0.013493	755421	42917	rep5	Sp#2 (n=2688)	53.8065	17.9986	6	Naive_CD8_T
mSp_rep5_251	0.935062	0.083532	0.75242	12808	96.96	0.061758	219186	12017	rep5	Sp#2 (n=2688)	-11.793	-41.5587	1	Follicular_B
mSp_rep5_006	0.944784	0.166141	0.725123	31143	97.22	0.012266	608028	30761	rep5	Sp#2 (n=2688)	46.5745	-29.4883	3	Naive_CD4_T
mSp_rep5_299	0.944566	0.181142	0.739984	33446	97.31	0.018358	651869	32832	rep5	Sp#2 (n=2688)	-13.5297	-10.2861	1	Follicular_B
mSp_rep5_059	0.942871	0.195399	0.683703	37566	96.75	0.015919	714700	36968	rep5	Sp#2 (n=2688)	-9.74749	19.6228	7	Transitional_B
mSp_rep5_054	0.939356	0.2089	0.668945	39871	96.99	0.007048	712266	39590	rep5	Sp#2 (n=2688)	-55.998	22.139	4	Marginal_Zone_B
mSp_rep5_138	0.939187	0.116991	0.729541	19515	95.61	0.005124	350907	19415	rep5	Sp#2 (n=2688)	59.2384	-23.6656	9	Regulatory_T
mSp_rep5_058	0.940109	0.112533	0.688027	19436	96.98	0.037714	355991	18703	rep5	Sp#2 (n=2688)	54.0999	-24.4944	3	Naive_CD4_T
mSp_rep5_270	0.940022	0.192055	0.721964	38263	95.93	0.035909	709934	36889	rep5	Sp#2 (n=2688)	-9.02928	-13.5443	1	Follicular_B
mSp_rep5_258	0.937021	0.170074	0.687059	37269	95.69	0.023183	654617	36405	rep5	Sp#2 (n=2688)	61.0105	-17.5999	9	Regulatory_T
mSp_rep5_072	0.943491	0.187739	0.694386	36587	97.39	0.005849	692807	36373	rep5	Sp#2 (n=2688)	58.2168	-36.1573	3	Naive_CD4_T
mSp_rep5_095	0.934275	0.186048	0.72235	35343	97.59	0.022494	582913	34548	rep5	Sp#2 (n=2688)	45.5769	-37.8913	3	Naive_CD4_T
mSp_rep5_263	0.937149	0.142239	0.716877	23571	97.27	0.020109	405170	23097	rep5	Sp#2 (n=2688)	54.2137	12.5089	6	Naive_CD8_T
mSp_rep5_094	0.940314	0.137102	0.562525	27709	97.76	0.014472	499699	27308	rep5	Sp#2 (n=2688)	-30.0894	60.8105	10	Dendritic_cell
mSp_rep5_194	0.941005	0.183908	0.734538	36186	97.31	0.01437	662637	35666	rep5	Sp#2 (n=2688)	42.4571	-38.4919	3	Naive_CD4_T
mSp_rep5_330	0.936024	0.201765	0.681638	40322	97.45	0.003274	674667	40190	rep5	Sp#2 (n=2688)	45.2833	9.69307	6	Naive_CD8_T
mSp_rep5_078	0.937423	0.222363	0.735187	51593	97.33	0.008819	888155	51138	rep5	Sp#2 (n=2688)	-25.0218	-7.93129	1	Follicular_B
mSp_rep5_083	0.939173	0.117209	0.756638	18265	97.68	0.021133	323604	17879	rep5	Sp#2 (n=2688)	60.4101	-1.71557	2	Memory_CD8_T
mSp_rep5_339	0.945519	0.174839	0.721909	32635	96.07	0.016792	656701	32087	rep5	Sp#2 (n=2688)	-10.7972	4.90292	1	Follicular_B
mSp_rep5_235	0.946215	0.204404	0.623933	46041	97.03	0.002976	918351	45904	rep5	Sp#2 (n=2688)	-18.3561	64.8264	5	Macrophage
mSp_rep5_130	0.923311	0.194899	0.714772	37740	97.2	0.024987	533198	36797	rep5	Sp#2 (n=2688)	-6.72377	-5.08088	1	Follicular_B
mSp_rep5_281	0.93655	0.183242	0.710205	35708	97.29	0.011622	608960	35293	rep5	Sp#2 (n=2688)	46.2065	-26.6325	3	Naive_CD4_T
mSp_rep5_313	0.941355	0.223977	0.678351	46002	96.86	0.006674	849150	45695	rep5	Sp#2 (n=2688)	-11.9676	19.8295	7	Transitional_B
mSp_rep5_132	0.938911	0.203571	0.700076	39315	97.14	0.004171	693783	39151	rep5	Sp#2 (n=2688)	-4.3366	30.4532	7	Transitional_B
mSp_rep5_046	0.945942	0.192376	0.708473	37494	97.42	0.006508	742917	37250	rep5	Sp#2 (n=2688)	-33.1773	-9.13417	1	Follicular_B
mSp_rep5_175	0.943614	0.13659	0.7289	22938	97.38	0.013384	437085	22631	rep5	Sp#2 (n=2688)	46.6342	-30.1996	3	Naive_CD4_T
mSp_rep5_312	0.941321	0.163477	0.690908	32073	97.51	0.013095	585972	31653	rep5	Sp#2 (n=2688)	21.4733	69.6132	11	CD27+_Natural_Killer
mSp_rep5_011	0.944403	0.147017	0.744274	25979	97.76	0.026598	504989	25288	rep5	Sp#2 (n=2688)	-8.15394	-25.5038	1	Follicular_B
mSp_rep5_356	0.937415	0.187841	0.713372	35956	97.59	0.017466	615680	35328	rep5	Sp#2 (n=2688)	44.6722	-35.7565	3	Naive_CD4_T
mSp_rep5_211	0.939457	0.15811	0.76033	27494	97.96	0.021968	486354	26890	rep5	Sp#2 (n=2688)	46.7261	26.9988	6	Naive_CD8_T
mSp_rep5_234	0.941997	0.21323	0.704293	43648	97.45	0.012097	809279	43120	rep5	Sp#2 (n=2688)	-34.9521	-1.99508	1	Follicular_B
mSp_rep5_048	0.942414	0.18934	0.71553	37656	97.59	0.017474	704460	36998	rep5	Sp#2 (n=2688)	-39.1541	13.2538	4	Marginal_Zone_B
mSp_rep5_271	0.938379	0.081841	0.676004	13565	97.45	0.032363	240859	13126	rep5	Sp#2 (n=2688)	-10.0878	-35.8136	1	Follicular_B
mSp_rep5_222	0.943206	0.158264	0.759201	27959	97.65	0.011481	526566	27638	rep5	Sp#2 (n=2688)	-10.4601	2.69036	1	Follicular_B
mSp_rep5_035	0.944175	0.16992	0.733736	31311	96.67	0.022676	613764	30601	rep5	Sp#2 (n=2688)	-15.9595	0.710932	1	Follicular_B
mSp_rep5_133	0.94143	0.193529	0.705377	38108	96.95	0.020652	706456	37321	rep5	Sp#2 (n=2688)	-26.2067	-8.56382	1	Follicular_B
mSp_rep5_172	0.94138	0.190454	0.716039	38581	97.67	0.011845	707262	38124	rep5	Sp#2 (n=2688)	-11.9043	-13.6513	1	Follicular_B
mSp_rep5_298	0.940475	0.16545	0.738357	31155	97.29	0.022725	564717	30447	rep5	Sp#2 (n=2688)	-23.5701	-21.2926	1	Follicular_B
mSp_rep5_223	0.944452	0.168934	0.734247	30995	97.63	0.020035	598213	30374	rep5	Sp#2 (n=2688)	-8.86547	-18.6791	1	Follicular_B
mSp_rep5_215	0.937878	0.209502	0.694008	41506	97.09	0.012143	722050	41002	rep5	Sp#2 (n=2688)	-4.30314	28.9339	7	Transitional_B
mSp_rep5_157	0.937895	0.121602	0.700732	21860	96.83	0.038792	388187	21012	rep5	Sp#2 (n=2688)	-4.02925	10.5879	1	Follicular_B
mSp_rep5_230	0.941278	0.19162	0.698622	36791	97.32	0.017341	677589	36153	rep5	Sp#2 (n=2688)	-10.4941	21.2987	7	Transitional_B
mSp_rep5_300	0.937481	0.112008	0.632073	19970	97.36	0.029494	346944	19381	rep5	Sp#2 (n=2688)	-29.5082	58.147	10	Dendritic_cell
mSp_rep5_380	0.942999	0.219186	0.703224	45012	97.16	0.0409	864275	43171	rep5	Sp#2 (n=2688)	-48.9258	16.6384	4	Marginal_Zone_B
mSp_rep5_344	0.93211	0.170112	0.746739	29975	97.43	0.009608	473834	29687	rep5	Sp#2 (n=2688)	-14.9135	-20.2737	1	Follicular_B
mSp_rep5_382	0.945665	0.172341	0.563052	36827	97.29	0.004643	726799	36656	rep5	Sp#2 (n=2688)	-28.2807	59.1678	10	Dendritic_cell
mSp_rep5_177	0.935237	0.110266	0.725581	18623	97.48	0.035709	311990	17958	rep5	Sp#2 (n=2688)	-12.9555	-38.2295	1	Follicular_B
mSp_rep5_184	0.939389	0.111752	0.786272	16907	97.91	0.035784	300517	16302	rep5	Sp#2 (n=2688)	-13.627	-30.2679	1	Follicular_B
mSp_rep5_273	0.938516	0.18419	0.661794	39334	97.26	0.012813	692732	38830	rep5	Sp#2 (n=2688)	59.4972	-12.9087	9	Regulatory_T
mSp_rep5_307	0.943899	0.190416	0.709727	36526	97.56	0.014209	701311	36007	rep5	Sp#2 (n=2688)	60.491	7.96545	2	Memory_CD8_T
mSp_rep5_233	0.944777	0.174762	0.748816	31873	97.62	0.006055	616301	31680	rep5	Sp#2 (n=2688)	-4.86584	-2.64087	1	Follicular_B
mSp_rep5_224	0.93967	0.165078	0.736064	30926	96.83	0.014551	555572	30476	rep5	Sp#2 (n=2688)	55.6674	-16.6472	9	Regulatory_T
mSp_rep5_065	0.943784	0.204699	0.620292	46433	97.06	0.013999	900770	45783	rep5	Sp#2 (n=2688)	-26.8699	59.1614	10	Dendritic_cell
mSp_rep5_041	0.94028	0.223093	0.665946	47163	97.19	0.024892	859027	45989	rep5	Sp#2 (n=2688)	-53.9783	19.4846	4	Marginal_Zone_B
mSp_rep5_366	0.942082	0.205301	0.679731	41334	97.21	0.019887	777391	40512	rep5	Sp#2 (n=2688)	-54.511	20.7744	4	Marginal_Zone_B
mSp_rep5_374	0.940792	0.193823	0.722803	37899	97.57	0.007546	684920	37613	rep5	Sp#2 (n=2688)	-8.40508	-4.84639	1	Follicular_B
mSp_rep5_174	0.938841	0.16682	0.723742	29896	97.8	0.012945	523423	29509	rep5	Sp#2 (n=2688)	46.5976	15.3542	6	Naive_CD8_T
mSp_rep5_167	0.938061	0.153742	0.751801	27061	97.49	0.007575	468813	26856	rep5	Sp#2 (n=2688)	-13.9507	-26.7273	1	Follicular_B
mSp_rep5_195	0.943335	0.188225	0.690199	36559	96.71	0.009081	702088	36227	rep5	Sp#2 (n=2688)	-8.52538	18.5206	7	Transitional_B
mSp_rep5_362	0.943381	0.173789	0.740705	31200	97.36	0.022244	595906	30506	rep5	Sp#2 (n=2688)	-26.4294	-15.7072	1	Follicular_B
mSp_rep5_003	0.946674	0.152935	0.736267	26523	97.9	0.014176	531999	26147	rep5	Sp#2 (n=2688)	53.0651	26.1658	6	Naive_CD8_T
mSp_rep5_261	0.939346	0.133374	0.766621	21103	97.67	0.011752	372774	20855	rep5	Sp#2 (n=2688)	42.9384	15.7102	6	Naive_CD8_T
mSp_rep5_245	0.934831	0.173302	0.70492	31849	97.31	0.010047	527380	31529	rep5	Sp#2 (n=2688)	45.8805	-39.2142	3	Naive_CD4_T
mSp_rep5_361	0.941328	0.072323	0.650853	12373	96.81	0.03249	233433	11971	rep5	Sp#2 (n=2688)	57.4822	-23.8693	9	Regulatory_T
mSp_rep5_171	0.945473	0.189852	0.711429	37684	97.55	0.019796	745680	36938	rep5	Sp#2 (n=2688)	34.7497	-39.7428	3	Naive_CD4_T
mSp_rep5_239	0.940493	0.092729	0.743481	14650	97.7	0.044027	267538	14005	rep5	Sp#2 (n=2688)	-0.000592968	-27.8496	1	Follicular_B
mSp_rep5_297	0.939093	0.136167	0.696504	24801	97.44	0.007298	435684	24620	rep5	Sp#2 (n=2688)	17.498	72.8304	8	CD27-_Natural_Killer
mSp_rep5_055	0.94795	0.17726	0.742019	32078	97.58	0.017489	661882	31517	rep5	Sp#2 (n=2688)	59.865	8.05328	2	Memory_CD8_T
mSp_rep5_275	0.938891	0.17954	0.726426	33331	97.52	0.016291	588689	32788	rep5	Sp#2 (n=2688)	-29.5519	-5.6605	1	Follicular_B
mSp_rep5_237	0.944605	0.167064	0.702469	30375	97.4	0.009449	590589	30088	rep5	Sp#2 (n=2688)	-13.3289	14.7214	7	Transitional_B
mSp_rep5_104	0.942115	0.179592	0.591372	39071	98.11	0.006347	718147	38823	rep5	Sp#2 (n=2688)	-17.3893	64.8358	5	Macrophage
mSp_rep5_013	0.942067	0.137614	0.705598	23828	96.94	0.015192	445264	23466	rep5	Sp#2 (n=2688)	56.8411	-34.2328	3	Naive_CD4_T
mSp_rep5_338	0.938039	0.081085	0.736211	11585	97.1	0.024946	203509	11296	rep5	Sp#2 (n=2688)	50.2441	-45.4496	3	Naive_CD4_T
mSp_rep5_029	0.940785	0.189711	0.729701	36996	97.47	0.027598	675630	35975	rep5	Sp#2 (n=2688)	33.6968	-41.6717	3	Naive_CD4_T
mSp_rep5_043	0.942161	0.165616	0.697	33330	97.54	0.00369	616308	33207	rep5	Sp#2 (n=2688)	18.6991	71.451	8	CD27-_Natural_Killer
mSp_rep5_026	0.942373	0.194963	0.698059	38019	97.73	0.011073	705099	37598	rep5	Sp#2 (n=2688)	57.3128	-37.3546	3	Naive_CD4_T
mSp_rep5_196	0.93736	0.189942	0.69946	36679	97.59	0.017694	633685	36030	rep5	Sp#2 (n=2688)	59.5442	7.81326	2	Memory_CD8_T
mSp_rep5_332	0.932873	0.16609	0.730666	30969	97.75	0.02622	499361	30157	rep5	Sp#2 (n=2688)	55.2585	24.5962	6	Naive_CD8_T
mSp_rep5_282	0.936706	0.191159	0.711645	38144	96.71	0.017801	660068	37465	rep5	Sp#2 (n=2688)	-25.3798	-1.60933	1	Follicular_B
mSp_rep5_363	0.946096	0.177516	0.725701	32532	96.83	0.007347	653311	32293	rep5	Sp#2 (n=2688)	-10.1673	6.70822	1	Follicular_B
mSp_rep5_037	0.940744	0.176018	0.673032	36999	97.44	0.00446	670199	36834	rep5	Sp#2 (n=2688)	20.0209	71.8757	11	CD27+_Natural_Killer
mSp_rep5_301	0.944295	0.171381	0.710352	32196	97.47	0.015685	624150	31691	rep5	Sp#2 (n=2688)	44.1368	18.2488	6	Naive_CD8_T
mSp_rep5_123	0.945899	0.157072	0.74295	27164	97.62	0.017744	540995	26682	rep5	Sp#2 (n=2688)	46.1791	-27.6849	3	Naive_CD4_T
mSp_rep5_124	0.939786	0.197333	0.711016	40222	97.45	0.016881	716933	39543	rep5	Sp#2 (n=2688)	-34.7638	-2.3945	1	Follicular_B
mSp_rep5_276	0.941105	0.213473	0.677543	46476	97.19	0.008521	853139	46080	rep5	Sp#2 (n=2688)	-30.6195	2.00917	1	Follicular_B
mSp_rep5_302	0.94301	0.110214	0.756537	17898	97.77	0.063527	343511	16761	rep5	Sp#2 (n=2688)	-13.9033	-37.4116	1	Follicular_B
mSp_rep5_024	0.943185	0.159724	0.73657	28649	96.94	0.019337	544620	28095	rep5	Sp#2 (n=2688)	-26.9635	-1.02852	1	Follicular_B
mSp_rep5_205	0.941399	0.196488	0.576556	42825	97.33	0.001471	786451	42762	rep5	Sp#2 (n=2688)	-28.5138	59.4892	10	Dendritic_cell
mSp_rep5_247	0.943556	0.202585	0.708119	40746	97.58	0.015413	774739	40118	rep5	Sp#2 (n=2688)	-38.4804	-1.58068	1	Follicular_B
mSp_rep5_028	0.940397	0.161248	0.746217	28682	97.48	0.015097	515428	28249	rep5	Sp#2 (n=2688)	-17.4864	-14.3148	1	Follicular_B
mSp_rep5_340	0.941309	0.200971	0.693155	40615	97.12	0.008347	746912	40276	rep5	Sp#2 (n=2688)	-23.1372	-1.62919	1	Follicular_B
mSp_rep5_148	0.934099	0.174839	0.663234	33305	96.77	0.046119	558447	31769	rep5	Sp#2 (n=2688)	-43.556	19.6319	4	Marginal_Zone_B
mSp_rep5_189	0.942168	0.2001	0.686592	40685	96.98	0.003441	756521	40545	rep5	Sp#2 (n=2688)	-14.7307	16.4858	7	Transitional_B
mSp_rep5_034	0.941414	0.208042	0.680962	42346	97.26	0.007321	778519	42036	rep5	Sp#2 (n=2688)	-10.1563	17.6316	7	Transitional_B
mSp_rep5_056	0.940176	0.175364	0.72135	32984	97.27	0.006154	591945	32781	rep5	Sp#2 (n=2688)	-22.5259	-19.0108	1	Follicular_B
mSp_rep5_288	0.942948	0.162414	0.747036	29352	97.48	0.021736	557781	28714	rep5	Sp#2 (n=2688)	-10.2179	-6.72905	1	Follicular_B
mSp_rep5_324	0.935478	0.180616	0.731499	34553	97.52	0.0347	581246	33354	rep5	Sp#2 (n=2688)	-27.9756	-15.7556	1	Follicular_B
mSp_rep5_057	0.933889	0.073361	0.762388	10353	97.1	0.01217	170487	10227	rep5	Sp#2 (n=2688)	19.6329	77.2689	8	CD27-_Natural_Killer
mSp_rep5_150	0.940561	0.187303	0.732377	35111	97.55	0.025975	637305	34199	rep5	Sp#2 (n=2688)	-38.9721	12.8168	4	Marginal_Zone_B
mSp_rep5_178	0.93905	0.128135	0.732449	23304	97.5	0.020512	412038	22826	rep5	Sp#2 (n=2688)	41.0083	22.4299	6	Naive_CD8_T
mSp_rep5_311	0.937574	0.169472	0.728381	30679	97.36	0.014668	528673	30229	rep5	Sp#2 (n=2688)	45.4565	13.4804	6	Naive_CD8_T
mSp_rep5_010	0.945136	0.212077	0.701125	42568	96.09	0.015833	853342	41894	rep5	Sp#2 (n=2688)	-10.2959	16.4154	7	Transitional_B
mSp_rep5_151	0.941433	0.097597	0.673819	16569	96.66	0.023236	310618	16184	rep5	Sp#2 (n=2688)	56.4219	-27.3044	3	Naive_CD4_T
mSp_rep5_354	0.934983	0.153678	0.724542	26995	97.45	0.011039	445376	26697	rep5	Sp#2 (n=2688)	46.2162	22.4522	6	Naive_CD8_T
mSp_rep5_372	0.940309	0.221133	0.666512	47522	97.33	0.00606	854433	47234	rep5	Sp#2 (n=2688)	64.3539	5.72275	2	Memory_CD8_T
mSp_rep5_119	0.939972	0.176504	0.725017	33022	97.58	0.015838	589949	32499	rep5	Sp#2 (n=2688)	-27.5308	-6.69164	1	Follicular_B
mSp_rep5_250	0.92912	0.071465	0.719571	11461	97.32	0.068755	179453	10673	rep5	Sp#2 (n=2688)	54.2491	-44.1268	3	Naive_CD4_T
mSp_rep5_113	0.937281	0.180616	0.727503	31949	97.61	0.011018	546377	31597	rep5	Sp#2 (n=2688)	62.8431	5.49955	2	Memory_CD8_T
mSp_rep5_064	0.941932	0.128724	0.696137	23606	96.73	0.002838	439729	23539	rep5	Sp#2 (n=2688)	15.3573	78.003	8	CD27-_Natural_Killer
mSp_rep5_051	0.946334	0.185804	0.724129	36325	97.59	0.023978	729724	35454	rep5	Sp#2 (n=2688)	-23.5711	-5.10005	1	Follicular_B
mSp_rep5_127	0.945964	0.144647	0.592358	35763	97.53	0.001258	707115	35718	rep5	Sp#2 (n=2688)	6.41933	50.4928	0	Granulocyte
mSp_rep5_117	0.943227	0.193772	0.584284	43199	97.49	0.007408	818643	42879	rep5	Sp#2 (n=2688)	-28.2093	59.8137	10	Dendritic_cell
mSp_rep5_032	0.941403	0.156265	0.727384	28995	97.74	0.024418	533430	28287	rep5	Sp#2 (n=2688)	40.6179	-45.9779	3	Naive_CD4_T
mSp_rep5_329	0.937018	0.069685	0.764536	9373	97.85	0.04769	161994	8926	rep5	Sp#2 (n=2688)	58.6622	-2.4026	2	Memory_CD8_T
mSp_rep5_231	0.943058	0.191248	0.715345	37419	96.18	0.00636	714174	37181	rep5	Sp#2 (n=2688)	-15.7122	-2.11271	1	Follicular_B
mSp_rep5_115	0.944358	0.214882	0.688201	44960	97.17	0.026157	879839	43784	rep5	Sp#2 (n=2688)	-53.8667	19.6961	4	Marginal_Zone_B
mSp_rep5_370	0.941316	0.149591	0.736598	26209	96.81	0.006753	482092	26032	rep5	Sp#2 (n=2688)	-18.4354	-12.0648	1	Follicular_B
mSp_rep5_292	0.942052	0.119309	0.733034	18950	97.27	0.016253	352479	18642	rep5	Sp#2 (n=2688)	-9.81737	-39.6156	1	Follicular_B
mSp_rep5_007	0.945138	0.084083	0.751508	12763	96.8	0.011988	253707	12610	rep5	Sp#2 (n=2688)	17.3432	78.7519	8	CD27-_Natural_Killer
mSp_rep5_016	0.941231	0.158148	0.73234	28624	97.25	0.015721	526080	28174	rep5	Sp#2 (n=2688)	-16.2183	-14.0467	1	Follicular_B
mSp_rep5_160	0.939248	0.172841	0.717298	33668	97.6	0.024712	598258	32836	rep5	Sp#2 (n=2688)	-16.9341	-12.4899	1	Follicular_B
mSp_rep5_093	0.940523	0.208388	0.692091	44190	97.52	0.017357	802181	43423	rep5	Sp#2 (n=2688)	33.4411	-39.616	3	Naive_CD4_T
mSp_rep5_110	0.938269	0.166475	0.715396	32178	97.24	0.016315	565715	31653	rep5	Sp#2 (n=2688)	22.1298	68.9821	11	CD27+_Natural_Killer
mSp_rep5_021	0.944263	0.18004	0.708067	34287	97.59	0.010675	659667	33921	rep5	Sp#2 (n=2688)	53.6964	19.1244	6	Naive_CD8_T
mSp_rep5_210	0.93756	0.192747	0.70081	39241	97.12	0.01715	684414	38568	rep5	Sp#2 (n=2688)	-40.3769	-0.74255	1	Follicular_B
mSp_rep5_085	0.934657	0.109869	0.742802	17539	97.2	0.028223	293804	17044	rep5	Sp#2 (n=2688)	62.0169	-4.31198	2	Memory_CD8_T
mSp_rep5_120	0.941722	0.176453	0.704634	33279	97.16	0.022657	621837	32525	rep5	Sp#2 (n=2688)	-45.5423	12.8924	1	Follicular_B
mSp_rep5_191	0.940566	0.185958	0.731368	36269	97.18	0.019025	658258	35579	rep5	Sp#2 (n=2688)	-15.038	-13.2982	1	Follicular_B
mSp_rep5_033	0.937176	0.183396	0.680171	37309	97.29	0.008416	640353	36995	rep5	Sp#2 (n=2688)	57.2846	20.2517	6	Naive_CD8_T
mSp_rep5_019	0.940802	0.121	0.70823	21810	97.71	0.03237	400905	21104	rep5	Sp#2 (n=2688)	-9.81894	-27.1032	1	Follicular_B
mSp_rep5_168	0.937736	0.15852	0.749274	29624	97.02	0.035613	521661	28569	rep5	Sp#2 (n=2688)	-25.0826	-20.0746	1	Follicular_B
mSp_rep5_062	0.937832	0.073617	0.73028	11245	97.72	0.042508	195351	10767	rep5	Sp#2 (n=2688)	-4.57572	-31.248	1	Follicular_B
mSp_rep8_270	0.939305	0.228204	0.689041	49127	96.92	0.019541	886502	48167	rep8	Sp#2 (n=2688)	-31.3813	-1.99943	1	Follicular_B
mSp_rep8_228	0.942445	0.223734	0.707458	46530	97.04	0.006705	873749	46218	rep8	Sp#2 (n=2688)	-10.1986	18.3342	7	Transitional_B
mSp_rep8_023	0.942665	0.194118	0.570036	51566	96.9	0.000892	971324	51520	rep8	Sp#2 (n=2688)	7.56413	44.5758	0	Granulocyte
mSp_rep8_257	0.937408	0.182743	0.621737	38427	97.81	0.006063	656633	38194	rep8	Sp#2 (n=2688)	-16.8704	66.4487	5	Macrophage
mSp_rep8_230	0.941305	0.182166	0.720551	34330	97.69	0.012788	626877	33891	rep8	Sp#2 (n=2688)	-28.829	-5.70859	1	Follicular_B
mSp_rep8_139	0.940917	0.209707	0.660847	42646	97.04	0.014022	784871	42048	rep8	Sp#2 (n=2688)	-45.1044	20.0403	4	Marginal_Zone_B
mSp_rep8_197	0.94147	0.203776	0.703475	40575	97.48	0.02923	752027	39389	rep8	Sp#2 (n=2688)	-42.8963	12.5962	4	Marginal_Zone_B
mSp_rep8_111	0.940297	0.142649	0.728587	23969	97.27	0.020652	439067	23474	rep8	Sp#2 (n=2688)	43.6045	13.0675	6	Naive_CD8_T
mSp_rep8_070	0.94157	0.193977	0.724763	37920	97.25	0.016851	699446	37281	rep8	Sp#2 (n=2688)	-32.5541	-3.06552	1	Follicular_B
mSp_rep8_026	0.941883	0.27414	0.557459	72199	97.18	0.008283	1341240	71601	rep8	Sp#2 (n=2688)	-14.7615	24.8436	4	Marginal_Zone_B
mSp_rep8_299	0.94476	0.197525	0.71854	39455	97.14	0.013281	771391	38931	rep8	Sp#2 (n=2688)	-8.77347	0.741005	1	Follicular_B
mSp_rep8_128	0.938721	0.148016	0.728094	25518	97.3	0.03233	454629	24693	rep8	Sp#2 (n=2688)	-38.5259	14.8745	4	Marginal_Zone_B
mSp_rep8_102	0.933143	0.198832	0.707367	40737	97.83	0.028083	660014	39593	rep8	Sp#2 (n=2688)	-31.7878	0.647724	1	Follicular_B
mSp_rep8_090	0.92928	0.206364	0.509501	55466	96.97	0.011809	858979	54811	rep8	Sp#2 (n=2688)	4.61413	12.1805	0	Granulocyte
mSp_rep8_268	0.941937	0.175044	0.741178	31597	97.48	0.01709	591413	31057	rep8	Sp#2 (n=2688)	44.736	-34.535	3	Naive_CD4_T
mSp_rep8_264	0.943133	0.205365	0.71122	42406	97.26	0.017781	807456	41652	rep8	Sp#2 (n=2688)	-25.3311	-8.48272	1	Follicular_B
mSp_rep8_315	0.945404	0.133695	0.742967	22359	97.46	0.014133	441210	22043	rep8	Sp#2 (n=2688)	-12.2401	-41.7545	1	Follicular_B
mSp_rep8_083	0.937766	0.178362	0.717309	33457	97.52	0.038497	589107	32169	rep8	Sp#2 (n=2688)	-51.0462	14.5821	4	Marginal_Zone_B
mSp_rep8_209	0.940203	0.186675	0.724052	35514	97.52	0.017599	639008	34889	rep8	Sp#2 (n=2688)	-37.3233	-24.0404	1	Follicular_B
mSp_rep8_337	0.944553	0.175787	0.723916	32836	97.39	0.027135	644342	31945	rep8	Sp#2 (n=2688)	-28.1577	-0.0411218	1	Follicular_B
mSp_rep8_145	0.940586	0.1846	0.720299	36421	97.74	0.011202	654963	36013	rep8	Sp#2 (n=2688)	-18.9197	-20.0899	1	Follicular_B
mSp_rep8_368	0.946375	0.178797	0.728912	34238	97.21	0.005024	689678	34066	rep8	Sp#2 (n=2688)	-25.218	-18.2453	1	Follicular_B
mSp_rep8_125	0.940321	0.20083	0.693576	42012	97.33	0.014448	760120	41405	rep8	Sp#2 (n=2688)	-38.0916	-0.26981	1	Follicular_B
mSp_rep8_140	0.94163	0.14571	0.61032	34572	96.89	0.002893	641500	34472	rep8	Sp#2 (n=2688)	7.22443	47.8308	0	Granulocyte
mSp_rep8_216	0.943266	0.209758	0.700474	41993	97	0.014741	807578	41374	rep8	Sp#2 (n=2688)	-23.6575	9.14515	7	Transitional_B
mSp_rep8_006	0.945449	0.088809	0.658777	16964	97.79	0.021575	335035	16598	rep8	Sp#2 (n=2688)	49.5088	-28.2954	3	Naive_CD4_T
mSp_rep8_163	0.941773	0.174481	0.74146	33374	97.61	0.027926	620926	32442	rep8	Sp#2 (n=2688)	-22.9601	-34.3937	1	Follicular_B
mSp_rep8_269	0.940979	0.226078	0.679492	45445	96.99	0.006997	839194	45127	rep8	Sp#2 (n=2688)	-13.0288	20.1292	7	Transitional_B
mSp_rep8_031	0.944563	0.174237	0.7294	31395	97.38	0.01513	614374	30920	rep8	Sp#2 (n=2688)	53.6107	12.7958	6	Naive_CD8_T
mSp_rep8_068	0.93269	0.166884	0.707301	29257	95.5	0.010596	481116	28947	rep8	Sp#2 (n=2688)	-10.0244	21.4445	7	Transitional_B
mSp_rep8_164	0.922157	0.133618	0.606464	31870	97.44	0.003295	440387	31765	rep8	Sp#2 (n=2688)	7.01485	50.8785	0	Granulocyte
mSp_rep8_048	0.945033	0.194925	0.717456	39493	97.42	0.012559	773315	38997	rep8	Sp#2 (n=2688)	-19.5657	-11.9149	1	Follicular_B
mSp_rep8_002	0.947474	0.194143	0.686733	40258	97.38	0.015798	829514	39622	rep8	Sp#2 (n=2688)	45.0726	-38.3502	3	Naive_CD4_T
mSp_rep8_355	0.940761	0.150885	0.749618	24245	97.31	0.017859	441820	23812	rep8	Sp#2 (n=2688)	-2.73076	22.9777	7	Transitional_B
mSp_rep8_097	0.944905	0.193964	0.661682	41993	97.54	0.006453	820684	41722	rep8	Sp#2 (n=2688)	23.3371	69.0837	11	CD27+_Natural_Killer
mSp_rep8_210	0.938144	0.189967	0.749142	35546	97.58	0.005542	616825	35349	rep8	Sp#2 (n=2688)	-11.2052	-15.9214	1	Follicular_B
mSp_rep8_349	0.938956	0.197371	0.694478	39205	96.93	0.013799	696687	38664	rep8	Sp#2 (n=2688)	-3.27687	26.8137	7	Transitional_B
mSp_rep8_151	0.939873	0.145748	0.659331	25990	97.14	0.028934	472162	25238	rep8	Sp#2 (n=2688)	-2.22594	27.1412	7	Transitional_B
mSp_rep8_288	0.945758	0.192453	0.713427	38013	97.48	0.013285	757450	37508	rep8	Sp#2 (n=2688)	-19.4103	-18.1193	1	Follicular_B
mSp_rep8_310	0.936299	0.206518	0.683695	41332	97.19	0.022985	708612	40382	rep8	Sp#2 (n=2688)	-50.0113	15.1724	4	Marginal_Zone_B
mSp_rep8_035	0.941892	0.209477	0.691536	42757	96.85	0.008934	799093	42375	rep8	Sp#2 (n=2688)	-4.93947	26.3091	7	Transitional_B
mSp_rep8_038	0.935979	0.172329	0.700878	34399	97.67	0.029768	583105	33375	rep8	Sp#2 (n=2688)	-21.3643	-17.2702	1	Follicular_B
mSp_rep8_379	0.934293	0.27209	0.663855	75039	96.68	0.011034	1248155	74211	rep8	Sp#2 (n=2688)	-15.5435	18.0207	7	Transitional_B
mSp_rep8_227	0.943791	0.109856	0.743462	18851	97.37	0.06318	375121	17660	rep8	Sp#2 (n=2688)	-18.6827	-34.1287	1	Follicular_B
mSp_rep8_152	0.933054	0.133848	0.691571	23657	97.39	0.015809	381322	23283	rep8	Sp#2 (n=2688)	52.4329	-28.2758	3	Naive_CD4_T
mSp_rep8_119	0.938402	0.227244	0.648316	51205	97.27	0.037594	910681	49280	rep8	Sp#2 (n=2688)	-36.5699	20.1959	4	Marginal_Zone_B
mSp_rep8_363	0.948964	0.198166	0.694244	39193	97.35	0.02554	830191	38192	rep8	Sp#2 (n=2688)	-28.5734	3.89717	1	Follicular_B
mSp_rep8_110	0.932244	0.184703	0.73277	35432	97.7	0.011571	563839	35022	rep8	Sp#2 (n=2688)	-10.2042	-16.7234	1	Follicular_B
mSp_rep8_065	0.941895	0.157841	0.740372	28822	96.9	0.016862	540520	28336	rep8	Sp#2 (n=2688)	-13.5792	-23.8744	1	Follicular_B
mSp_rep8_281	0.934589	0.190723	0.713818	37429	97.45	0.013439	619494	36926	rep8	Sp#2 (n=2688)	-40.2092	-3.18661	1	Follicular_B
mSp_rep8_054	0.93679	0.136526	0.683569	24977	97.44	0.006326	425019	24819	rep8	Sp#2 (n=2688)	21.5744	72.9926	11	CD27+_Natural_Killer
mSp_rep8_202	0.943975	0.208798	0.709533	41559	97.43	0.023076	805221	40600	rep8	Sp#2 (n=2688)	-49.3175	14.3948	4	Marginal_Zone_B
mSp_rep8_078	0.934099	0.182128	0.732775	33687	96.71	0.004186	557454	33546	rep8	Sp#2 (n=2688)	-8.19651	2.3435	1	Follicular_B
mSp_rep8_018	0.938181	0.184459	0.7058	35532	97.4	0.018153	622569	34887	rep8	Sp#2 (n=2688)	62.7673	4.90266	2	Memory_CD8_T
mSp_rep8_114	0.934154	0.118554	0.739043	20329	97.33	0.079296	343757	18717	rep8	Sp#2 (n=2688)	-55.819	12.0886	1	Follicular_B
mSp_rep8_317	0.94235	0.166923	0.737962	31255	97.22	0.012894	587327	30852	rep8	Sp#2 (n=2688)	-17.5988	-13.821	1	Follicular_B
mSp_rep8_316	0.943829	0.197743	0.708112	39820	97.3	0.017554	768853	39121	rep8	Sp#2 (n=2688)	-40.2471	11.4518	4	Marginal_Zone_B
mSp_rep8_188	0.931926	0.158251	0.723227	29535	97.48	0.012731	467079	29159	rep8	Sp#2 (n=2688)	-3.07197	13.8059	1	Follicular_B
mSp_rep8_063	0.931903	0.177926	0.710729	35370	96.85	0.016794	567994	34776	rep8	Sp#2 (n=2688)	-28.5345	-17.5755	1	Follicular_B
mSp_rep8_217	0.942979	0.180642	0.724566	35219	96.83	0.007865	667205	34942	rep8	Sp#2 (n=2688)	-23.2306	-3.24133	1	Follicular_B
mSp_rep8_116	0.929833	0.233815	0.653981	50373	96.99	0.036925	794988	48513	rep8	Sp#2 (n=2688)	-44.8274	25.0865	4	Marginal_Zone_B
mSp_rep8_120	0.943384	0.170945	0.734289	31538	97.53	0.015664	601750	31044	rep8	Sp#2 (n=2688)	-26.9714	-19.3842	1	Follicular_B
mSp_rep8_312	0.944181	0.18688	0.702661	36561	97.33	0.015672	706620	35988	rep8	Sp#2 (n=2688)	-39.6918	10.7475	1	Follicular_B
mSp_rep8_024	0.94576	0.221812	0.684478	46881	97.17	0.022546	937795	45824	rep8	Sp#2 (n=2688)	-37.1604	19.7636	4	Marginal_Zone_B
mSp_rep8_232	0.947762	0.219596	0.693288	46353	97.32	0.007659	957732	45998	rep8	Sp#2 (n=2688)	50.5746	17.1923	6	Naive_CD8_T
mSp_rep8_214	0.939511	0.204647	0.694754	40813	97.49	0.012423	731377	40306	rep8	Sp#2 (n=2688)	50.614	16.5226	6	Naive_CD8_T
mSp_rep8_284	0.929521	0.19773	0.671308	40293	97.09	0.006453	622874	40033	rep8	Sp#2 (n=2688)	-9.51062	12.3495	7	Transitional_B
mSp_rep8_361	0.945235	0.175095	0.75081	32403	96.37	0.017313	647066	31842	rep8	Sp#2 (n=2688)	-21.4272	-16.8383	1	Follicular_B
mSp_rep8_238	0.941129	0.173059	0.713276	31417	97.62	0.009708	574145	31112	rep8	Sp#2 (n=2688)	51.4903	-32.2162	3	Naive_CD4_T
mSp_rep8_162	0.935181	0.153473	0.703738	27690	97.72	0.013723	459463	27310	rep8	Sp#2 (n=2688)	-4.1089	-21.483	1	Follicular_B
mSp_rep8_300	0.93238	0.171253	0.713153	30898	97.73	0.012557	491306	30510	rep8	Sp#2 (n=2688)	56.4244	9.86695	2	Memory_CD8_T
mSp_rep8_343	0.944067	0.160454	0.744111	28911	97.52	0.019716	559226	28341	rep8	Sp#2 (n=2688)	-25.2906	-22.4394	1	Follicular_B
mSp_rep8_348	0.93968	0.141649	0.744794	24061	97.68	0.021155	430299	23552	rep8	Sp#2 (n=2688)	45.1632	-42.6254	3	Naive_CD4_T
mSp_rep8_295	0.941074	0.168601	0.733623	30241	96.99	0.018088	559575	29694	rep8	Sp#2 (n=2688)	-13.7559	-2.57701	1	Follicular_B
mSp_rep8_057	0.934287	0.218559	0.684243	46227	96.84	0.018301	770798	45381	rep8	Sp#2 (n=2688)	-39.2938	25.4723	4	Marginal_Zone_B
mSp_rep8_378	0.942654	0.200305	0.703087	41172	97.47	0.01348	775347	40617	rep8	Sp#2 (n=2688)	48.766	20.4662	6	Naive_CD8_T
mSp_rep8_286	0.940042	0.183268	0.722671	33399	96.84	0.008473	609496	33116	rep8	Sp#2 (n=2688)	-31.8126	4.07698	1	Follicular_B
mSp_rep8_329	0.939902	0.179515	0.717153	34478	97.51	0.015111	619116	33957	rep8	Sp#2 (n=2688)	-23.6234	-22.6992	1	Follicular_B
mSp_rep8_246	0.92587	0.166462	0.731496	29953	97.57	0.018095	435478	29411	rep8	Sp#2 (n=2688)	47.528	21.7038	6	Naive_CD8_T
mSp_rep8_166	0.942416	0.173584	0.732036	33247	97.35	0.018468	625364	32633	rep8	Sp#2 (n=2688)	-19.8678	-5.63938	1	Follicular_B
mSp_rep8_383	0.945106	0.176825	0.620722	37988	97.76	0.005528	742604	37778	rep8	Sp#2 (n=2688)	-17.0673	67.4526	5	Macrophage
mSp_rep8_223	0.945879	0.185548	0.69369	36721	97.4	0.015005	733246	36170	rep8	Sp#2 (n=2688)	45.7236	11.2394	6	Naive_CD8_T
mSp_rep8_235	0.944002	0.195014	0.724778	39252	97.72	0.020203	754595	38459	rep8	Sp#2 (n=2688)	-35.388	1.09226	1	Follicular_B
mSp_rep8_328	0.938443	0.08088	0.774132	11748	98.09	0.055414	208340	11097	rep8	Sp#2 (n=2688)	-2.24843	-37.6232	1	Follicular_B
mSp_rep8_060	0.942259	0.132016	0.765597	22216	96.77	0.038081	424967	21370	rep8	Sp#2 (n=2688)	-5.57344	-20.9108	1	Follicular_B
mSp_rep8_015	0.945364	0.176479	0.748648	32538	97.63	0.009527	637463	32228	rep8	Sp#2 (n=2688)	-32.1449	-11.6965	1	Follicular_B
mSp_rep8_203	0.943007	0.15665	0.634026	30662	97.9	0.015524	578977	30186	rep8	Sp#2 (n=2688)	50.4449	2.01666	9	Regulatory_T
mSp_rep8_335	0.93472	0.179553	0.729764	33208	97.64	0.006264	546899	33000	rep8	Sp#2 (n=2688)	45.7944	19.6115	6	Naive_CD8_T
mSp_rep8_252	0.92209	0.172969	0.705176	32499	97.3	0.005108	449433	32333	rep8	Sp#2 (n=2688)	-2.13534	-14.2841	1	Follicular_B
mSp_rep8_245	0.932952	0.183025	0.729039	34195	97.57	0.019594	549525	33525	rep8	Sp#2 (n=2688)	-27.1976	-3.38583	1	Follicular_B
mSp_rep8_244	0.932666	0.188379	0.710409	35740	97.59	0.007778	569215	35462	rep8	Sp#2 (n=2688)	47.957	-32.4021	3	Naive_CD4_T
mSp_rep8_189	0.937858	0.176018	0.730583	34634	97.9	0.026188	599849	33727	rep8	Sp#2 (n=2688)	-13.069	-21.0687	1	Follicular_B
mSp_rep8_248	0.926569	0.270707	0.630803	61891	96.65	0.012667	923074	61107	rep8	Sp#2 (n=2688)	-54.6646	22.8802	4	Marginal_Zone_B
mSp_rep8_293	0.94459	0.202303	0.699599	40867	97.39	0.011599	795503	40393	rep8	Sp#2 (n=2688)	-17.576	7.78935	1	Follicular_B
mSp_rep8_360	0.943856	0.1975	0.701871	41628	97.55	0.016287	799458	40950	rep8	Sp#2 (n=2688)	50.191	14.7004	6	Naive_CD8_T
mSp_rep8_382	0.946714	0.104245	0.722973	16058	97.23	0.025283	326978	15652	rep8	Sp#2 (n=2688)	49.4348	-33.9765	3	Naive_CD4_T
mSp_rep8_234	0.939829	0.157828	0.698644	29641	97.7	0.003138	526125	29548	rep8	Sp#2 (n=2688)	24.2288	70.0218	11	CD27+_Natural_Killer
mSp_rep8_263	0.939177	0.176543	0.726984	33031	96.63	0.017832	590752	32442	rep8	Sp#2 (n=2688)	-6.90308	-5.10975	1	Follicular_B
mSp_rep8_233	0.944876	0.168024	0.754692	30531	97.53	0.031083	600161	29582	rep8	Sp#2 (n=2688)	-39.6958	-1.78828	1	Follicular_B
mSp_rep8_321	0.924093	0.138959	0.748572	23985	95.07	0.034855	357258	23149	rep8	Sp#2 (n=2688)	-7.78974	10.6167	1	Follicular_B
mSp_rep8_104	0.938992	0.16422	0.742833	29022	97.7	0.017642	513164	28510	rep8	Sp#2 (n=2688)	-33.2701	-16.7637	1	Follicular_B
mSp_rep8_058	0.942608	0.180937	0.705662	36030	97.4	0.014405	677598	35511	rep8	Sp#2 (n=2688)	-16.6324	-1.0791	1	Follicular_B
mSp_rep8_251	0.937328	0.149745	0.718018	26679	97.53	0.015818	458759	26257	rep8	Sp#2 (n=2688)	58.5284	10.7778	2	Memory_CD8_T
mSp_rep8_167	0.936863	0.170984	0.741363	30421	97.77	0.007593	516382	30190	rep8	Sp#2 (n=2688)	44.6358	20.6255	6	Naive_CD8_T
mSp_rep8_147	0.937885	0.162439	0.744546	28555	97.52	0.011907	493137	28215	rep8	Sp#2 (n=2688)	-15.5465	-20.0577	1	Follicular_B
mSp_rep8_356	0.936448	0.18574	0.719732	35714	97.49	0.01148	605377	35304	rep8	Sp#2 (n=2688)	48.0159	20.1327	6	Naive_CD8_T
mSp_rep8_201	0.939816	0.161671	0.716241	27807	97.65	0.002122	494342	27748	rep8	Sp#2 (n=2688)	44.8524	13.3028	6	Naive_CD8_T
mSp_rep8_206	0.942729	0.161274	0.738951	28644	97.88	0.009007	535277	28386	rep8	Sp#2 (n=2688)	46.522	24.0701	6	Naive_CD8_T
mSp_rep8_080	0.936954	0.1732	0.714235	33741	97.47	0.034468	588086	32578	rep8	Sp#2 (n=2688)	32.517	-43.81	3	Naive_CD4_T
mSp_rep8_220	0.939442	0.205006	0.673341	44225	96.12	0.013363	806853	43634	rep8	Sp#2 (n=2688)	48.0114	-25.9485	3	Naive_CD4_T
mSp_rep8_177	0.928507	0.2032	0.704697	41796	97.3	0.021772	635528	40886	rep8	Sp#2 (n=2688)	-27.0463	4.94715	1	Follicular_B
mSp_rep8_130	0.923186	0.178323	0.694496	33340	97.92	0.012178	464598	32934	rep8	Sp#2 (n=2688)	56.7228	-37.6324	3	Naive_CD4_T
mSp_rep8_366	0.94322	0.097866	0.729307	15863	97.04	0.047028	308896	15117	rep8	Sp#2 (n=2688)	-4.48677	-34.6016	1	Follicular_B
mSp_rep8_033	0.935823	0.183409	0.733607	32940	97.23	0.02969	562175	31962	rep8	Sp#2 (n=2688)	-35.8308	12.4162	4	Marginal_Zone_B
mSp_rep8_019	0.943484	0.241168	0.683088	49894	97.13	0.012386	958704	49276	rep8	Sp#2 (n=2688)	-54.6001	22.0221	4	Marginal_Zone_B
mSp_rep8_146	0.933367	0.156304	0.734681	27205	97.53	0.014997	442840	26797	rep8	Sp#2 (n=2688)	51.8919	-31.6421	3	Naive_CD4_T
mSp_rep8_377	0.938666	0.194733	0.73699	37624	97.21	0.011509	662095	37191	rep8	Sp#2 (n=2688)	-1.84953	-8.3481	1	Follicular_B
mSp_rep8_003	0.948729	0.175659	0.745906	32429	97.41	0.020136	684037	31776	rep8	Sp#2 (n=2688)	37.6175	-37.6621	3	Naive_CD4_T
mSp_rep8_218	0.939123	0.164322	0.750517	30487	97.66	0.030702	542837	29551	rep8	Sp#2 (n=2688)	-12.8753	-17.7487	1	Follicular_B
mSp_rep8_359	0.937996	0.194451	0.711234	38997	96.27	0.015232	690779	38403	rep8	Sp#2 (n=2688)	-24.6977	-2.40416	1	Follicular_B
mSp_rep8_103	0.940889	0.196936	0.710149	37333	97.15	0.011813	683419	36892	rep8	Sp#2 (n=2688)	-2.72096	27.6621	7	Transitional_B
mSp_rep8_247	0.945711	0.185753	0.731992	36512	97.32	0.01468	727093	35976	rep8	Sp#2 (n=2688)	-19.4857	-5.43699	1	Follicular_B
mSp_rep8_072	0.947327	0.190301	0.727764	37045	96.7	0.012039	766204	36599	rep8	Sp#2 (n=2688)	-20.4909	-14.2537	1	Follicular_B
mSp_rep8_225	0.933086	0.183025	0.750075	33306	97.55	0.015102	537001	32803	rep8	Sp#2 (n=2688)	-24.5681	-4.93693	1	Follicular_B
mSp_rep8_381	0.93965	0.109331	0.76457	16695	97.76	0.046002	302055	15927	rep8	Sp#2 (n=2688)	-2.51285	-24.7258	1	Follicular_B
mSp_rep8_213	0.940848	0.189775	0.737078	36410	97.59	0.010217	662101	36038	rep8	Sp#2 (n=2688)	-28.5482	-2.16992	1	Follicular_B
mSp_rep8_168	0.940034	0.225066	0.680692	47996	96.67	0.005834	869462	47716	rep8	Sp#2 (n=2688)	-15.9061	17.6704	7	Transitional_B
mSp_rep8_273	0.938669	0.193567	0.708718	37002	97.08	0.007891	657302	36710	rep8	Sp#2 (n=2688)	60.5216	1.36287	2	Memory_CD8_T
mSp_rep8_320	0.943449	0.220288	0.696908	46047	97.7	0.008904	873464	45637	rep8	Sp#2 (n=2688)	-34.4881	0.376752	1	Follicular_B
mSp_rep8_056	0.940627	0.196078	0.699319	40405	97.87	0.005989	726020	40163	rep8	Sp#2 (n=2688)	50.2176	4.61037	6	Naive_CD8_T
mSp_rep8_049	0.945741	0.106564	0.737035	17297	96.82	0.049141	353998	16447	rep8	Sp#2 (n=2688)	51.7199	-44.4523	3	Naive_CD4_T
mSp_rep8_313	0.944667	0.174865	0.73272	32292	97.43	0.012077	629758	31902	rep8	Sp#2 (n=2688)	-14.4223	-18.1531	1	Follicular_B
mSp_rep8_076	0.928629	0.139536	0.711048	23317	97.5	0.03075	357291	22600	rep8	Sp#2 (n=2688)	-8.22978	11.4038	1	Follicular_B
mSp_rep8_179	0.926444	0.138191	0.58177	34053	96.96	0.002232	499788	33977	rep8	Sp#2 (n=2688)	6.76804	50.7276	0	Granulocyte
mSp_rep8_059	0.932383	0.17589	0.722818	33828	97.3	0.005262	539391	33650	rep8	Sp#2 (n=2688)	-9.71516	-20.5792	1	Follicular_B
mSp_rep8_224	0.938376	0.123639	0.73707	20205	97.38	0.008909	353569	20025	rep8	Sp#2 (n=2688)	22.1412	72.2909	11	CD27+_Natural_Killer
mSp_rep8_358	0.943371	0.192158	0.72179	35998	96.98	0.011667	690126	35578	rep8	Sp#2 (n=2688)	-31.5362	2.99931	1	Follicular_B
mSp_rep8_079	0.939712	0.205365	0.682643	43054	97.46	0.018488	780552	42258	rep8	Sp#2 (n=2688)	-19.2248	8.08146	1	Follicular_B
mSp_rep8_298	0.941431	0.182166	0.732674	34514	97.64	0.013183	633145	34059	rep8	Sp#2 (n=2688)	-16.7988	-7.48252	1	Follicular_B
mSp_rep8_289	0.946166	0.166346	0.622987	39435	96.59	0.001877	793890	39361	rep8	Sp#2 (n=2688)	10.4348	40.5934	0	Granulocyte
mSp_rep8_376	0.944003	0.212359	0.70163	43793	97.77	0.005709	835623	43543	rep8	Sp#2 (n=2688)	54.084	17.4248	6	Naive_CD8_T
mSp_rep8_160	0.938956	0.205403	0.687945	39868	96.52	0.008252	708921	39539	rep8	Sp#2 (n=2688)	-13.0697	17.0345	7	Transitional_B
mSp_rep8_282	0.935014	0.110278	0.727985	17091	97.27	0.016558	285853	16808	rep8	Sp#2 (n=2688)	-0.728007	-3.44252	1	Follicular_B
mSp_rep8_050	0.940776	0.186675	0.694943	39945	96.97	0.015221	737293	39337	rep8	Sp#2 (n=2688)	56.3276	-16.2782	9	Regulatory_T
mSp_rep8_258	0.931436	0.187226	0.721838	34665	97.19	0.030723	551760	33600	rep8	Sp#2 (n=2688)	-49.6277	15.1035	4	Marginal_Zone_B
mSp_rep8_075	0.940362	0.16773	0.744773	30514	97.45	0.024382	556555	29770	rep8	Sp#2 (n=2688)	41.5694	-34.0073	3	Naive_CD4_T
mSp_rep8_183	0.939319	0.176671	0.726779	33321	96.38	0.02794	602339	32390	rep8	Sp#2 (n=2688)	-8.51296	3.89114	1	Follicular_B
mSp_rep8_108	0.931145	0.182615	0.725998	35768	97.43	0.024631	565491	34887	rep8	Sp#2 (n=2688)	-11.1682	-12.9541	1	Follicular_B
mSp_rep8_138	0.937361	0.154267	0.725001	26171	97.93	0.008559	444305	25947	rep8	Sp#2 (n=2688)	55.2297	-34.6619	3	Naive_CD4_T
mSp_rep8_029	0.938813	0.16764	0.738194	28819	96.9	0.001839	510338	28766	rep8	Sp#2 (n=2688)	-41.0361	13.9069	4	Marginal_Zone_B
mSp_rep8_008	0.946872	0.186112	0.724822	36689	97.08	0.015427	748684	36123	rep8	Sp#2 (n=2688)	-24.2321	-15.139	1	Follicular_B
mSp_rep8_325	0.934426	0.210002	0.652165	44810	96.81	0.007476	744086	44475	rep8	Sp#2 (n=2688)	-17.3429	13.8359	7	Transitional_B
mSp_rep8_022	0.944718	0.17425	0.704541	33184	97.44	0.021215	654023	32480	rep8	Sp#2 (n=2688)	63.3727	3.83068	2	Memory_CD8_T
mSp_rep8_041	0.937457	0.177286	0.698656	34980	97.54	0.004517	600837	34822	rep8	Sp#2 (n=2688)	22.2079	70.1295	11	CD27+_Natural_Killer
mSp_rep8_094	0.938839	0.216253	0.673357	45317	97.28	0.01324	806762	44717	rep8	Sp#2 (n=2688)	-10.8182	18.6232	7	Transitional_B
mSp_rep8_186	0.936373	0.144506	0.730908	24932	97.84	0.027595	421672	24244	rep8	Sp#2 (n=2688)	44.13	-45.6359	3	Naive_CD4_T
mSp_rep8_005	0.945654	0.203623	0.720395	40627	97.41	0.016442	807755	39959	rep8	Sp#2 (n=2688)	-9.84381	-14.2646	1	Follicular_B
mSp_rep8_096	0.939012	0.139318	0.712711	24766	97.78	0.023217	443800	24191	rep8	Sp#2 (n=2688)	1.36181	-9.16179	1	Follicular_B
mSp_rep8_341	0.942967	0.181001	0.725226	35986	97.36	0.017062	681999	35372	rep8	Sp#2 (n=2688)	-6.04119	-11.6127	1	Follicular_B
mSp_rep8_303	0.943212	0.190313	0.683595	41981	97.34	0.002287	793539	41885	rep8	Sp#2 (n=2688)	59.5301	-12.8385	9	Regulatory_T
mSp_rep8_318	0.93402	0.164118	0.727003	29504	97.64	0.039046	486694	28352	rep8	Sp#2 (n=2688)	-34.2619	5.05989	1	Follicular_B
mSp_rep8_267	0.941905	0.181833	0.718092	33252	96.96	0.007669	625294	32997	rep8	Sp#2 (n=2688)	-4.82291	24.7727	7	Transitional_B
mSp_rep8_016	0.944722	0.183973	0.720269	35434	96.47	0.009624	697442	35093	rep8	Sp#2 (n=2688)	-8.7835	-13.3925	1	Follicular_B
mSp_rep8_039	0.941628	0.161991	0.735957	30247	96.43	0.015572	567399	29776	rep8	Sp#2 (n=2688)	-27.5193	-6.91786	1	Follicular_B
mSp_rep8_346	0.944589	0.201394	0.713591	40018	97.68	0.004823	773941	39825	rep8	Sp#2 (n=2688)	-24.0777	0.173548	1	Follicular_B
mSp_rep8_351	0.939466	0.19016	0.710657	36080	96.62	0.017655	651341	35443	rep8	Sp#2 (n=2688)	-11.7766	13.3672	7	Transitional_B
mSp_rep8_211	0.938027	0.244588	0.667504	51781	97.12	0.027076	912741	50379	rep8	Sp#2 (n=2688)	-53.1665	23.0097	4	Marginal_Zone_B
mSp_rep8_296	0.941077	0.160954	0.737213	29562	97.47	0.000169	536990	29557	rep8	Sp#2 (n=2688)	-12.0434	-23.4083	1	Follicular_B
mSp_rep8_261	0.929829	0.169677	0.72403	31893	97.3	0.01897	492371	31288	rep8	Sp#2 (n=2688)	-21.4633	-7.48311	1	Follicular_B
mSp_rep8_205	0.943507	0.135027	0.742907	23968	97.91	0.005591	451825	23834	rep8	Sp#2 (n=2688)	16.0871	75.4227	8	CD27-_Natural_Killer
mSp_rep8_294	0.942025	0.132657	0.725018	21936	97.75	0.03574	412268	21152	rep8	Sp#2 (n=2688)	-0.809777	22.9274	7	Transitional_B
mSp_rep8_014	0.944151	0.138396	0.688288	25384	97.18	0.01564	493921	24987	rep8	Sp#2 (n=2688)	40.8776	20.4304	6	Naive_CD8_T
mSp_rep8_326	0.942248	0.215113	0.570955	55613	97.12	0.032672	1059445	53796	rep8	Sp#2 (n=2688)	61.7298	-18.0474	9	Regulatory_T
mSp_rep8_173	0.939972	0.184485	0.717273	34482	97.79	0.023114	620552	33685	rep8	Sp#2 (n=2688)	-40.3233	11.3499	4	Marginal_Zone_B
mSp_rep8_309	0.922663	0.123063	0.64603	26546	97.54	0.005387	369416	26403	rep8	Sp#2 (n=2688)	8.33371	49.1451	0	Granulocyte
mSp_rep8_271	0.93676	0.192299	0.683536	41041	97.32	0.007188	704219	40746	rep8	Sp#2 (n=2688)	54.8028	21.2041	6	Naive_CD8_T
mSp_rep8_044	0.93591	0.181142	0.726056	33202	97.44	0.011957	561013	32805	rep8	Sp#2 (n=2688)	54.5821	18.8798	6	Naive_CD8_T
mSp_rep8_124	0.932878	0.089027	0.726204	14845	97.42	0.075581	246897	13723	rep8	Sp#2 (n=2688)	-4.09549	-28.7131	1	Follicular_B
mSp_rep8_098	0.933725	0.163451	0.727797	27812	97.35	0.00471	452297	27681	rep8	Sp#2 (n=2688)	-2.01251	28.8921	7	Transitional_B
mSp_rep8_291	0.945096	0.165783	0.734895	29411	97.58	0.018564	578836	28865	rep8	Sp#2 (n=2688)	-10.9246	-10.3898	1	Follicular_B
mSp_rep8_027	0.944666	0.15875	0.728554	27849	97.89	0.017595	540923	27359	rep8	Sp#2 (n=2688)	55.6863	-40.7415	3	Naive_CD4_T
mSp_rep8_053	0.944555	0.189417	0.713937	39147	97.06	0.016246	767934	38511	rep8	Sp#2 (n=2688)	-15.4017	-3.14305	1	Follicular_B
mSp_rep8_085	0.93428	0.187457	0.696799	37147	97.11	0.015479	617665	36572	rep8	Sp#2 (n=2688)	-37.4586	12.0683	1	Follicular_B
mSp_rep8_142	0.944851	0.201535	0.690798	41232	96.35	0.004584	815592	41043	rep8	Sp#2 (n=2688)	-16.1555	9.00074	1	Follicular_B
mSp_rep8_333	0.938846	0.215215	0.687217	44897	97.41	0.007573	791808	44557	rep8	Sp#2 (n=2688)	43.6029	9.63709	6	Naive_CD8_T
mSp_rep8_037	0.943327	0.189596	0.708477	37184	97.4	0.008525	704635	36867	rep8	Sp#2 (n=2688)	-24.8736	-16.722	1	Follicular_B
mSp_rep8_290	0.942926	0.214357	0.670721	42382	96.75	0.000684	806851	42353	rep8	Sp#2 (n=2688)	-10.4977	25.1999	7	Transitional_B
mSp_rep8_327	0.94145	0.17074	0.710667	30776	97.34	0.017936	569775	30224	rep8	Sp#2 (n=2688)	-6.69725	22.5197	7	Transitional_B
mSp_rep8_371	0.946168	0.218033	0.659906	47409	97.39	0.009365	950803	46965	rep8	Sp#2 (n=2688)	-14.5613	22.6861	7	Transitional_B
mSp_rep8_042	0.939703	0.255284	0.648291	55418	97.08	0.012884	999802	54704	rep8	Sp#2 (n=2688)	-54.7334	22.9418	4	Marginal_Zone_B
mSp_rep8_025	0.944865	0.183358	0.749142	35253	97.63	0.024934	692580	34374	rep8	Sp#2 (n=2688)	-14.6177	-14.5904	1	Follicular_B
mSp_rep8_253	0.941873	0.153947	0.733499	25332	96.31	0.010856	475442	25057	rep8	Sp#2 (n=2688)	-2.19134	30.8934	7	Transitional_B
mSp_rep8_249	0.908351	0.188981	0.7109	37295	97.57	0.013916	437904	36776	rep8	Sp#2 (n=2688)	-12.3839	-15.7998	1	Follicular_B
mSp_rep8_304	0.937405	0.161351	0.759217	29051	97.24	0.00716	498258	28843	rep8	Sp#2 (n=2688)	-25.0782	-18.4158	1	Follicular_B
mSp_rep8_045	0.943683	0.184357	0.705058	35941	97.64	0.009794	685206	35589	rep8	Sp#2 (n=2688)	54.9145	-36.2945	3	Naive_CD4_T
mSp_rep8_062	0.940278	0.165347	0.766384	28823	97.51	0.01027	518311	28527	rep8	Sp#2 (n=2688)	-40.4603	-6.52741	1	Follicular_B
mSp_rep8_122	0.93286	0.141406	0.701041	26139	97.66	0.013084	419121	25797	rep8	Sp#2 (n=2688)	18.4537	74.0033	8	CD27-_Natural_Killer
mSp_rep8_314	0.945904	0.220928	0.681784	47793	97.72	0.012596	951453	47191	rep8	Sp#2 (n=2688)	50.0281	16.7178	6	Naive_CD8_T
mSp_rep8_370	0.944411	0.091999	0.666677	15917	97.1	0.028083	314850	15470	rep8	Sp#2 (n=2688)	50.5341	-39.6327	3	Naive_CD4_T
mSp_rep8_106	0.94571	0.197167	0.715827	39534	97.47	0.00984	783912	39145	rep8	Sp#2 (n=2688)	-13.221	-14.1108	1	Follicular_B
mSp_rep8_292	0.941026	0.080342	0.685324	13382	96.28	0.028023	249266	13007	rep8	Sp#2 (n=2688)	10.4646	40.4995	0	Granulocyte
mSp_rep8_254	0.937303	0.196206	0.729451	36692	97.43	0.018124	631857	36027	rep8	Sp#2 (n=2688)	-29.0611	-13.4763	1	Follicular_B
mSp_rep8_308	0.933812	0.192363	0.696986	38386	97.45	0.013208	624570	37879	rep8	Sp#2 (n=2688)	-28.1511	2.37233	1	Follicular_B
mSp_rep8_373	0.944113	0.184587	0.636641	39428	97.18	0.005453	762244	39213	rep8	Sp#2 (n=2688)	-15.4729	64.718	5	Macrophage
mSp_rep8_285	0.938644	0.164758	0.740683	29705	97.22	0.019997	531667	29111	rep8	Sp#2 (n=2688)	55.1865	24.807	6	Naive_CD8_T
mSp_rep8_158	0.937199	0.234238	0.682885	50808	97.27	0.028362	885198	49367	rep8	Sp#2 (n=2688)	-55.4413	21.701	4	Marginal_Zone_B
mSp_rep8_239	0.93771	0.179195	0.721912	33457	97.63	0.020085	579030	32785	rep8	Sp#2 (n=2688)	-30.1557	-1.27548	1	Follicular_B
mSp_rep8_311	0.931486	0.156188	0.746153	28529	97.68	0.045708	456225	27225	rep8	Sp#2 (n=2688)	-14.8605	-21.1749	1	Follicular_B
mSp_rep8_155	0.936289	0.158481	0.745794	27875	97.31	0.010081	470589	27594	rep8	Sp#2 (n=2688)	-24.7754	-6.8902	1	Follicular_B
mSp_rep8_219	0.937747	0.160979	0.731722	29598	97.7	0.025745	514979	28836	rep8	Sp#2 (n=2688)	0.770499	-13.3413	1	Follicular_B
mSp_rep8_113	0.93322	0.17539	0.723384	35298	97	0.02799	577991	34310	rep8	Sp#2 (n=2688)	-22.5359	-11.1581	1	Follicular_B
mSp_rep8_136	0.941193	0.138652	0.723614	25857	97.16	0.008972	474164	25625	rep8	Sp#2 (n=2688)	14.4658	76.9917	8	CD27-_Natural_Killer
mSp_rep8_133	0.937619	0.178054	0.707119	34473	97.48	0.017434	598196	33872	rep8	Sp#2 (n=2688)	-34.1971	-5.53092	1	Follicular_B
mSp_rep8_275	0.935765	0.091077	0.739736	14151	97.5	0.032789	241706	13687	rep8	Sp#2 (n=2688)	45.2057	-44.4174	3	Naive_CD4_T
mSp_rep8_344	0.930615	0.085146	0.658761	14336	97.21	0.016602	223542	14098	rep8	Sp#2 (n=2688)	53.4732	-28.3635	3	Naive_CD4_T
mSp_rep8_137	0.942826	0.155868	0.745461	27868	96.5	0.022678	534235	27236	rep8	Sp#2 (n=2688)	-25.5744	-20.8966	1	Follicular_B
mSp_rep8_131	0.945723	0.157815	0.721858	28800	97.57	0.013056	568683	28424	rep8	Sp#2 (n=2688)	-7.20638	-21.4667	1	Follicular_B
mSp_rep8_091	0.938375	0.171329	0.734673	32215	97.68	0.016266	568168	31691	rep8	Sp#2 (n=2688)	-23.6285	-22.8669	1	Follicular_B
mSp_rep8_129	0.919165	0.171957	0.706649	31164	97.73	0.009755	412854	30860	rep8	Sp#2 (n=2688)	24.2752	67.8001	11	CD27+_Natural_Killer
mSp_rep8_250	0.932198	0.184126	0.732957	34560	97.64	0.010475	546060	34198	rep8	Sp#2 (n=2688)	-24.7495	-15.4293	1	Follicular_B
mSp_rep8_199	0.945185	0.117221	0.697869	19710	97.36	0.023694	390605	19243	rep8	Sp#2 (n=2688)	25.2434	69.0291	11	CD27+_Natural_Killer
mSp_rep8_047	0.942395	0.213127	0.67176	43255	96.76	0.019605	823357	42407	rep8	Sp#2 (n=2688)	51.6551	6.79199	6	Naive_CD8_T
mSp_rep8_095	0.933996	0.187354	0.736011	35706	97.49	0.009102	586974	35381	rep8	Sp#2 (n=2688)	-21.2193	-0.783958	1	Follicular_B
mSp_rep8_255	0.942411	0.166731	0.734327	32764	97.45	0.01114	612806	32399	rep8	Sp#2 (n=2688)	22.5517	70.5778	11	CD27+_Natural_Killer
mSp_rep8_135	0.942741	0.221031	0.659189	43885	97.17	0.013444	831319	43295	rep8	Sp#2 (n=2688)	-51.0402	17.0107	4	Marginal_Zone_B
mSp_rep8_362	0.946781	0.205903	0.695893	40905	97.59	0.014326	827021	40319	rep8	Sp#2 (n=2688)	63.2825	6.18038	2	Memory_CD8_T
mSp_rep8_176	0.940823	0.196372	0.712797	38767	97.52	0.006217	701635	38526	rep8	Sp#2 (n=2688)	-28.5524	-4.86429	1	Follicular_B
mSp_rep8_084	0.931173	0.186855	0.720036	35401	97.69	0.012288	557051	34966	rep8	Sp#2 (n=2688)	-26.6523	-15.8378	1	Follicular_B
mSp_rep8_190	0.940005	0.1396	0.682673	24782	96.45	0.017876	454967	24339	rep8	Sp#2 (n=2688)	53.9886	-24.6837	3	Naive_CD4_T
mSp_rep8_093	0.931423	0.069685	0.706881	10987	97.05	0.023846	176598	10725	rep8	Sp#2 (n=2688)	-1.2279	-39.958	1	Follicular_B
mSp_rep8_352	0.935843	0.068263	0.65798	11147	98.19	0.089441	192014	10150	rep8	Sp#2 (n=2688)	-22.5895	53.5883	10	Dendritic_cell
mSp_rep8_331	0.937836	0.166206	0.731857	31472	97.07	0.027548	554464	30605	rep8	Sp#2 (n=2688)	-12.776	-21.2883	1	Follicular_B
mSp_rep8_372	0.940269	0.083481	0.706847	13991	97.6	0.056107	257860	13206	rep8	Sp#2 (n=2688)	-4.93757	-40.2174	1	Follicular_B
mSp_rep8_338	0.944966	0.225681	0.634544	55952	96.94	0.013637	1106436	55189	rep8	Sp#2 (n=2688)	59.1891	-17.5514	9	Regulatory_T
mSp_rep8_339	0.94926	0.210553	0.674632	50890	96.68	0.019866	1095928	49879	rep8	Sp#2 (n=2688)	61.4267	-17.4015	9	Regulatory_T
mSp_rep8_153	0.926951	0.146363	0.591977	36558	97.3	0.00238	538772	36471	rep8	Sp#2 (n=2688)	5.44353	50.3961	0	Granulocyte
mSp_rep8_001	0.947024	0.193836	0.715112	38022	97.18	0.028641	780091	36933	rep8	Sp#2 (n=2688)	-27.8214	2.88661	1	Follicular_B
mSp_rep8_347	0.943534	0.193221	0.713062	38890	97.37	0.014914	744655	38310	rep8	Sp#2 (n=2688)	-27.8683	-8.88828	1	Follicular_B
mSp_rep8_132	0.939043	0.166436	0.745883	29998	96.91	0.011801	534442	29644	rep8	Sp#2 (n=2688)	-19.0097	-4.99603	1	Follicular_B
mSp_rep8_170	0.934168	0.144109	0.730409	25229	97.29	0.019065	416744	24748	rep8	Sp#2 (n=2688)	38.1759	20.0101	6	Naive_CD8_T
mSp_rep8_215	0.93682	0.161607	0.736044	28465	97.26	0.007307	487463	28257	rep8	Sp#2 (n=2688)	-22.6174	-8.16702	1	Follicular_B
mSp_rep8_088	0.932644	0.219391	0.660016	47739	97.22	0.010243	775695	47250	rep8	Sp#2 (n=2688)	-19.5203	13.0543	7	Transitional_B
mSp_rep8_365	0.945635	0.204852	0.698569	39611	97.16	0.009871	788553	39220	rep8	Sp#2 (n=2688)	-3.38974	30.581	7	Transitional_B
mSp_rep8_154	0.937765	0.190518	0.71894	37444	97.26	0.025451	656914	36491	rep8	Sp#2 (n=2688)	-13.1962	-16.9502	1	Follicular_B
mSp_rep8_200	0.936753	0.090103	0.698641	14788	97.37	0.036246	256396	14252	rep8	Sp#2 (n=2688)	-3.18072	-37.6521	1	Follicular_B
mSp_rep8_092	0.929968	0.143776	0.710372	24276	97.68	0.017013	377284	23863	rep8	Sp#2 (n=2688)	42.9963	-44.3281	3	Naive_CD4_T
mSp_rep8_324	0.936504	0.170484	0.75245	31731	97.02	0.008793	541878	31452	rep8	Sp#2 (n=2688)	-6.24806	-0.794675	1	Follicular_B
mSp_rep8_161	0.935946	0.155356	0.706303	30225	97	0.005294	512392	30065	rep8	Sp#2 (n=2688)	15.3555	75.6303	8	CD27-_Natural_Killer
mSp_rep8_115	0.941716	0.119655	0.708748	18690	97.21	0.016105	347497	18389	rep8	Sp#2 (n=2688)	3.6005	-0.710993	1	Follicular_B
mSp_rep8_207	0.943745	0.212103	0.701361	46233	97.29	0.025328	893218	45062	rep8	Sp#2 (n=2688)	-41.2785	-0.893847	1	Follicular_B
mSp_rep8_010	0.949081	0.147849	0.751264	24918	97.78	0.016213	524697	24514	rep8	Sp#2 (n=2688)	39.7551	15.0348	6	Naive_CD8_T
mSp_rep8_345	0.930854	0.221185	0.701852	46482	97.46	0.026268	730182	45261	rep8	Sp#2 (n=2688)	-19.7964	12.8149	1	Follicular_B
mSp_rep8_012	0.948156	0.164912	0.768022	29436	97.62	0.016408	611733	28953	rep8	Sp#2 (n=2688)	-40.4578	-7.42401	1	Follicular_B
mSp_rep8_032	0.938244	0.172252	0.726068	32488	96.74	0.017176	574663	31930	rep8	Sp#2 (n=2688)	-18.776	4.80485	1	Follicular_B
mSp_rep8_178	0.939405	0.192657	0.705584	38286	97.66	0.012015	678834	37826	rep8	Sp#2 (n=2688)	-34.8443	-0.201695	1	Follicular_B
mSp_rep8_274	0.942215	0.199805	0.718539	38691	97.5	0.004807	720932	38505	rep8	Sp#2 (n=2688)	-14.4776	-10.977	1	Follicular_B
mSp_rep8_159	0.940228	0.133643	0.744116	21373	97.9	0.020867	383235	20927	rep8	Sp#2 (n=2688)	53.7583	-35.7837	3	Naive_CD4_T
mSp_rep8_148	0.9335	0.175147	0.740024	32478	97.63	0.030236	529134	31496	rep8	Sp#2 (n=2688)	39.0566	-38.5427	3	Naive_CD4_T
mSp_rep8_141	0.942496	0.157879	0.741358	29682	97.76	0.012432	554219	29313	rep8	Sp#2 (n=2688)	55.8238	25.5211	6	Naive_CD8_T
mSp_rep8_040	0.942122	0.198947	0.713087	40108	97.56	0.012741	743418	39597	rep8	Sp#2 (n=2688)	-6.82619	-10.3911	1	Follicular_B
mSp_rep8_043	0.943644	0.138524	0.721265	24195	97.44	0.053647	474732	22897	rep8	Sp#2 (n=2688)	-40.1671	-10.2157	1	Follicular_B
mSp_rep8_354	0.938444	0.179886	0.73675	35284	97.57	0.028568	625298	34276	rep8	Sp#2 (n=2688)	-10.7015	-20.1722	1	Follicular_B
mSp_rep8_265	0.938684	0.146786	0.672074	27154	97.31	0.017566	483111	26677	rep8	Sp#2 (n=2688)	45.7326	16.088	6	Naive_CD8_T
mSp_rep8_241	0.941887	0.211923	0.693196	43681	96.27	0.003938	822947	43509	rep8	Sp#2 (n=2688)	-18.0827	13.3695	1	Follicular_B
mSp_rep8_231	0.940474	0.197256	0.702349	38357	96.15	0.010272	705646	37963	rep8	Sp#2 (n=2688)	-7.25602	19.0213	7	Transitional_B
mSp_rep8_069	0.940231	0.176709	0.702226	32889	97.43	0.005655	592255	32703	rep8	Sp#2 (n=2688)	57.1908	-34.6695	3	Naive_CD4_T
mSp_rep8_099	0.945719	0.185407	0.725854	36807	97.49	0.020458	735310	36054	rep8	Sp#2 (n=2688)	46.228	19.3444	6	Naive_CD8_T
mSp_rep8_087	0.937063	0.179604	0.738729	34403	97.73	0.022672	595534	33623	rep8	Sp#2 (n=2688)	-33.5127	-8.46339	1	Follicular_B
mSp_rep8_034	0.943873	0.210694	0.697186	43279	97.13	0.012431	834388	42741	rep8	Sp#2 (n=2688)	-35.3169	2.91511	1	Follicular_B
mSp_rep8_369	0.941283	0.176799	0.722822	32315	97.06	0.007427	595431	32075	rep8	Sp#2 (n=2688)	-11.0624	-9.09755	1	Follicular_B
mSp_rep8_262	0.938045	0.175518	0.719603	31919	97.26	0.017607	559737	31357	rep8	Sp#2 (n=2688)	51.2649	5.79316	6	Naive_CD8_T
mSp_rep8_302	0.939447	0.145889	0.723316	25090	97.57	0.014946	446075	24715	rep8	Sp#2 (n=2688)	48.5665	-34.7321	3	Naive_CD4_T
mSp_rep8_028	0.94074	0.20384	0.72298	40396	97.36	0.02171	738509	39519	rep8	Sp#2 (n=2688)	-7.22516	-2.44	1	Follicular_B
mSp_rep8_193	0.943508	0.237479	0.677382	50924	97	0.02922	990453	49436	rep8	Sp#2 (n=2688)	-52.0953	17.8701	4	Marginal_Zone_B
mSp_rep8_301	0.942706	0.165219	0.55512	39432	97.11	0.03241	749132	38154	rep8	Sp#2 (n=2688)	56.3329	-14.4326	9	Regulatory_T
mSp_rep8_174	0.936307	0.167691	0.733857	30803	97.33	0.01383	524440	30377	rep8	Sp#2 (n=2688)	45.7021	-41.8493	3	Naive_CD4_T
mSp_rep8_185	0.946233	0.173994	0.722301	32645	97.71	0.027569	657803	31745	rep8	Sp#2 (n=2688)	55.5453	24.1589	6	Naive_CD8_T
mSp_rep8_336	0.944235	0.224259	0.66557	48019	97.29	0.006518	926613	47706	rep8	Sp#2 (n=2688)	-36.3918	20.0375	4	Marginal_Zone_B
mSp_rep8_260	0.937197	0.136308	0.71801	23187	97.32	0.016432	398892	22806	rep8	Sp#2 (n=2688)	-26.7737	-20.6141	1	Follicular_B
mSp_rep8_181	0.937017	0.195514	0.700424	38658	97.41	0.012701	661969	38167	rep8	Sp#2 (n=2688)	-26.8246	6.00005	1	Follicular_B
mSp_rep8_236	0.943787	0.240489	0.647019	50514	96.69	0.005622	977268	50230	rep8	Sp#2 (n=2688)	-54.8386	23.7797	4	Marginal_Zone_B
mSp_rep8_081	0.921091	0.169728	0.743133	30399	97.67	0.010757	417374	30072	rep8	Sp#2 (n=2688)	-21.283	-16.137	1	Follicular_B
mSp_rep8_287	0.937208	0.203469	0.714414	38519	96.68	0.000208	669153	38511	rep8	Sp#2 (n=2688)	-3.19626	30.3447	7	Transitional_B
mSp_rep8_150	0.937531	0.186317	0.659978	37902	97.44	0.009947	654936	37525	rep8	Sp#2 (n=2688)	58.6857	-30.8428	3	Naive_CD4_T
mSp_rep8_046	0.946128	0.185625	0.710589	33836	97.23	0.006945	678344	33601	rep8	Sp#2 (n=2688)	-3.16381	30.8291	7	Transitional_B
mSp_rep8_107	0.935738	0.180027	0.70504	34069	97.28	0.02037	575930	33375	rep8	Sp#2 (n=2688)	-2.29452	19.2503	7	Transitional_B
mSp_rep8_175	0.942707	0.186381	0.721239	36838	97.64	0.028395	696419	35792	rep8	Sp#2 (n=2688)	-0.49582	-10.6354	1	Follicular_B
mSp_rep8_144	0.94399	0.192376	0.623107	44165	96.92	0.006159	860844	43893	rep8	Sp#2 (n=2688)	61.3015	-17.4853	9	Regulatory_T
mSp_rep8_319	0.938078	0.18542	0.716524	33509	97.11	0.016145	588812	32968	rep8	Sp#2 (n=2688)	-9.56986	21.9819	7	Transitional_B
mSp_rep8_089	0.933065	0.206095	0.714429	41333	97.52	0.00525	667984	41116	rep8	Sp#2 (n=2688)	-21.5248	-14.0206	1	Follicular_B
mSp_rep8_067	0.938759	0.27879	0.515375	81432	97.48	0.010021	1427605	80616	rep8	Sp#2 (n=2688)	-46.8014	23.0504	4	Marginal_Zone_B
mSp_rep8_077	0.936878	0.182423	0.7096	35322	97.46	0.025961	613175	34405	rep8	Sp#2 (n=2688)	36.8765	-39.4329	3	Naive_CD4_T
mSp_rep8_272	0.936656	0.074078	0.633435	13426	97.11	0.036422	234080	12937	rep8	Sp#2 (n=2688)	55.5282	-26.998	3	Naive_CD4_T
mSp_rep8_180	0.937567	0.161159	0.614075	33969	97.1	0.024964	590840	33121	rep8	Sp#2 (n=2688)	-28.7826	58.8958	10	Dendritic_cell
mSp_rep8_242	0.930156	0.166154	0.734331	29868	97.63	0.014966	460171	29421	rep8	Sp#2 (n=2688)	48.4007	-42.6505	3	Naive_CD4_T
mSp_rep8_278	0.935884	0.110471	0.641193	18804	97.81	0.015688	316039	18509	rep8	Sp#2 (n=2688)	-16.3306	63.4493	5	Macrophage
mSp_rep8_118	0.936617	0.178413	0.74465	33411	97.49	0.022837	569539	32648	rep8	Sp#2 (n=2688)	-14.7936	-12.8644	1	Follicular_B
mSp_rep8_357	0.941046	0.18884	0.713418	35899	97.22	0.009025	656601	35575	rep8	Sp#2 (n=2688)	-3.77266	25.4408	7	Transitional_B
mSp_rep8_126	0.939531	0.215267	0.689957	44768	91.49	0.018049	852207	43960	rep8	Sp#2 (n=2688)	-28.9372	1.05795	1	Follicular_B
mSp_rep8_350	0.934928	0.183985	0.710652	35599	97.34	0.012725	589252	35146	rep8	Sp#2 (n=2688)	51.1525	-32.3161	3	Naive_CD4_T
mSp_rep8_307	0.940268	0.142879	0.615326	34992	97.42	0.0016	629418	34936	rep8	Sp#2 (n=2688)	4.55576	48.8182	0	Granulocyte
mSp_rep8_198	0.939578	0.210809	0.671789	43274	95.37	0.010445	794922	42822	rep8	Sp#2 (n=2688)	-4.57759	28.1852	7	Transitional_B
mSp_rep8_169	0.942696	0.140573	0.614726	34992	97.18	0.003544	658242	34868	rep8	Sp#2 (n=2688)	5.92401	49.5379	0	Granulocyte
mSp_rep8_330	0.935718	0.082161	0.744747	12231	96.87	0.013163	208151	12070	rep8	Sp#2 (n=2688)	-8.52407	-36.147	1	Follicular_B
mSp_rep8_374	0.942866	0.182359	0.730435	34181	97.12	0.008514	644690	33890	rep8	Sp#2 (n=2688)	44.4127	-35.5422	3	Naive_CD4_T
mSp_rep8_364	0.943942	0.168639	0.739478	30698	97.78	0.013063	585965	30297	rep8	Sp#2 (n=2688)	46.0787	23.2158	6	Naive_CD8_T
mSp_rep8_204	0.941196	0.184267	0.721552	36197	96.14	0.016825	676690	35588	rep8	Sp#2 (n=2688)	-28.2516	-3.00015	1	Follicular_B
mSp_rep8_134	0.942443	0.156329	0.745409	29353	97.77	0.016353	546260	28873	rep8	Sp#2 (n=2688)	-19.9838	-30.83	1	Follicular_B
mSp_rep8_055	0.949789	0.162299	0.748772	29929	97.42	0.029537	647609	29045	rep8	Sp#2 (n=2688)	-18.1316	-10.1364	1	Follicular_B
mSp_rep8_149	0.934208	0.13942	0.61285	32818	97.68	0.002956	532257	32721	rep8	Sp#2 (n=2688)	5.6834	50.6219	0	Granulocyte
mSp_rep8_121	0.943788	0.195373	0.708289	39342	97.23	0.011184	758739	38902	rep8	Sp#2 (n=2688)	44.834	-31.4336	3	Naive_CD4_T
mSp_rep8_021	0.943014	0.178183	0.74436	34398	97.74	0.023228	648504	33599	rep8	Sp#2 (n=2688)	-36.9394	11.2728	1	Follicular_B
mSp_rep8_112	0.936422	0.136116	0.768075	22005	97.73	0.016951	372043	21632	rep8	Sp#2 (n=2688)	51.9821	-39.0844	3	Naive_CD4_T
mSp_rep8_280	0.937523	0.186432	0.725011	37336	97.16	0.018159	655779	36658	rep8	Sp#2 (n=2688)	35.2738	-35.9264	3	Naive_CD4_T
mSp_rep8_182	0.941215	0.19057	0.706625	37101	97.08	0.018436	686932	36417	rep8	Sp#2 (n=2688)	-38.8458	17.3255	4	Marginal_Zone_B
mSp_rep8_030	0.93874	0.208503	0.700971	41414	97.83	0.01712	728729	40705	rep8	Sp#2 (n=2688)	46.8901	-32.5988	3	Naive_CD4_T
mSp_rep8_322	0.929643	0.10012	0.674413	17642	97.16	0.034066	275508	17041	rep8	Sp#2 (n=2688)	1.64101	-33.6997	1	Follicular_B
mSp_rep8_195	0.940476	0.193529	0.684	36413	97.26	0.009008	662292	36085	rep8	Sp#2 (n=2688)	-4.72997	29.2679	7	Transitional_B
mSp_rep8_171	0.942031	0.166923	0.743933	29588	97.37	0.002738	549833	29507	rep8	Sp#2 (n=2688)	45.3714	23.5628	6	Naive_CD8_T
mSp_rep8_237	0.940893	0.128212	0.601295	24325	97.63	0.021953	443794	23791	rep8	Sp#2 (n=2688)	-22.6319	53.6863	10	Dendritic_cell
mSp_rep8_011	0.948544	0.189583	0.713806	37831	97.31	0.021702	797516	37010	rep8	Sp#2 (n=2688)	41.934	-37.83	3	Naive_CD4_T
mSp_rep8_305	0.93957	0.198332	0.68521	38721	96.48	0.003951	696051	38568	rep8	Sp#2 (n=2688)	-3.51447	29.1982	7	Transitional_B
mSp_rep8_066	0.939166	0.216355	0.689381	46042	97.46	0.025325	820746	44876	rep8	Sp#2 (n=2688)	34.2212	-41.0947	3	Naive_CD4_T
mSp_rep8_101	0.935409	0.173584	0.719663	31785	97.4	0.009627	530920	31479	rep8	Sp#2 (n=2688)	46.9826	-41.2355	3	Naive_CD4_T
mSp_rep8_196	0.93475	0.185241	0.729497	35007	96.85	0.00537	582521	34819	rep8	Sp#2 (n=2688)	-23.9183	0.124499	1	Follicular_B
mSp_rep8_036	0.941015	0.270002	0.645213	59206	97.08	0.007432	1089089	58766	rep8	Sp#2 (n=2688)	-53.4646	22.662	4	Marginal_Zone_B
mSp_rep8_192	0.944083	0.182845	0.721698	36004	97.11	0.012915	695293	35539	rep8	Sp#2 (n=2688)	-4.20226	-8.5411	1	Follicular_B
mSp_rep8_226	0.94414	0.22873	0.686759	48932	97.51	0.028611	950760	47532	rep8	Sp#2 (n=2688)	-43.0632	13.2122	4	Marginal_Zone_B
mSp_rep8_212	0.939279	0.17589	0.725532	31787	96.79	0.010224	569279	31462	rep8	Sp#2 (n=2688)	-4.81035	24.4505	7	Transitional_B
mSp_rep8_007	0.946772	0.115505	0.746945	18083	97.74	0.025383	367441	17624	rep8	Sp#2 (n=2688)	-26.4918	-21.0659	1	Follicular_B
mSp_rep8_013	0.944008	0.084851	0.668429	15033	95.97	0.046631	301070	14332	rep8	Sp#2 (n=2688)	40.8741	-26.5866	3	Naive_CD4_T
mSp_rep8_240	0.940102	0.184446	0.724719	35976	97.64	0.025962	652246	35042	rep8	Sp#2 (n=2688)	46.4265	14.99	6	Naive_CD8_T
mSp_rep8_256	0.932695	0.169523	0.719611	32125	96.66	0.011393	519732	31759	rep8	Sp#2 (n=2688)	-24.7992	-19.3405	1	Follicular_B
mSp_rep8_277	0.934176	0.166129	0.729004	30172	97.38	0.029531	502060	29281	rep8	Sp#2 (n=2688)	47.9926	19.8846	6	Naive_CD8_T
mSp_rep8_259	0.934065	0.145108	0.727673	26033	97.51	0.003227	424443	25949	rep8	Sp#2 (n=2688)	14.0599	75.0519	8	CD27-_Natural_Killer
mSp_rep8_117	0.939205	0.208132	0.687177	42628	97.5	0.015107	760247	41984	rep8	Sp#2 (n=2688)	50.6142	16.691	6	Naive_CD8_T
mSp_rep8_100	0.920642	0.213691	0.67522	47095	97.19	0.01085	650902	46584	rep8	Sp#2 (n=2688)	-41.3256	-0.722229	1	Follicular_B
mSp_rep8_221	0.938944	0.096598	0.732784	15523	97.29	0.042324	279403	14866	rep8	Sp#2 (n=2688)	-4.12213	-40.8603	1	Follicular_B
mSp_rep8_127	0.946178	0.183665	0.725513	36437	96.89	0.016878	738758	35822	rep8	Sp#2 (n=2688)	-13.0357	-17.0165	1	Follicular_B
mSp_rep8_297	0.937985	0.186983	0.731284	36226	97.69	0.019654	627210	35514	rep8	Sp#2 (n=2688)	-12.6324	-15.7494	1	Follicular_B
mSp_rep8_340	0.944014	0.183973	0.693408	35588	97.21	0.017113	691382	34979	rep8	Sp#2 (n=2688)	47.1871	12.0046	6	Naive_CD8_T
mSp_rep8_243	0.923106	0.15779	0.742359	26632	97.45	0.0196	375173	26110	rep8	Sp#2 (n=2688)	44.8907	-39.7923	3	Naive_CD4_T
mSp_rep8_052	0.948862	0.220083	0.703629	47309	97.48	0.02044	1001678	46342	rep8	Sp#2 (n=2688)	35.4775	-33.3531	3	Naive_CD4_T
mSp_rep8_334	0.940138	0.181167	0.714707	34908	97.49	0.023433	637187	34090	rep8	Sp#2 (n=2688)	46.5755	14.4116	6	Naive_CD8_T
mSp_rep8_367	0.945036	0.201253	0.702789	41119	97.62	0.022423	809014	40197	rep8	Sp#2 (n=2688)	-25.9263	1.27194	1	Follicular_B
mSp_rep8_156	0.9428	0.158673	0.747004	28453	97.77	0.023056	535854	27797	rep8	Sp#2 (n=2688)	-6.35222	-20.9228	1	Follicular_B
mSp_rep8_229	0.941845	0.208541	0.70032	42557	97.34	0.010222	787026	42122	rep8	Sp#2 (n=2688)	-28.8741	1.82727	1	Follicular_B
mSp_rep8_061	0.943848	0.129403	0.677661	23466	96.72	0.072701	470709	21760	rep8	Sp#2 (n=2688)	-54.7733	14.0935	4	Marginal_Zone_B
mSp_rep8_184	0.938872	0.167269	0.74606	31346	97.29	0.023257	558702	30617	rep8	Sp#2 (n=2688)	-11.7235	-18.9788	1	Follicular_B
mSp_rep8_283	0.935409	0.154882	0.724074	27665	97.15	0.017965	469983	27168	rep8	Sp#2 (n=2688)	56.8161	24.3176	6	Naive_CD8_T
mSp_rep8_306	0.938228	0.169485	0.730645	31000	97.84	0.00929	537619	30712	rep8	Sp#2 (n=2688)	33.0511	-45.0067	3	Naive_CD4_T
mSp_rep8_123	0.942566	0.161261	0.720893	29666	96.4	0.014798	568654	29227	rep8	Sp#2 (n=2688)	60.5122	-6.2885	2	Memory_CD8_T
mSp_rep8_086	0.927122	0.1753	0.724852	34158	97.57	0.016863	509941	33582	rep8	Sp#2 (n=2688)	-12.6214	-17.739	1	Follicular_B
mSp_rep8_266	0.936787	0.131478	0.727779	22546	96.93	0.002085	388725	22499	rep8	Sp#2 (n=2688)	17.6094	73.5431	8	CD27-_Natural_Killer
mSp_rep8_375	0.945491	0.186573	0.663924	36648	96.55	0.015799	739965	36069	rep8	Sp#2 (n=2688)	-41.3085	19.0184	4	Marginal_Zone_B
mSp_rep8_009	0.946686	0.175557	0.707622	32564	96.61	0.014955	665905	32077	rep8	Sp#2 (n=2688)	-8.8017	18.3099	7	Transitional_B
mSp_rep8_064	0.942013	0.163272	0.71867	29245	97.53	0.013096	543855	28862	rep8	Sp#2 (n=2688)	-40.8782	10.5526	1	Follicular_B
mSp_rep8_051	0.944211	0.106986	0.733264	17776	98.01	0.07572	351386	16430	rep8	Sp#2 (n=2688)	-42.2341	4.62298	1	Follicular_B
mSp_rep8_165	0.941277	0.180142	0.726948	34422	97.52	0.02725	636158	33484	rep8	Sp#2 (n=2688)	-9.88368	-14.9943	1	Follicular_B
mSp_rep8_073	0.93894	0.159532	0.682343	30407	97.65	0.007235	536660	30187	rep8	Sp#2 (n=2688)	-15.8417	64.6856	5	Macrophage
mSp_rep4_256	0.954463	0.183563	0.745893	35182	97.56	0.033881	831322	33990	rep4	Sp#1 (n=960)	53.2483	21.623	6	Naive_CD8_T
mSp_rep4_246	0.941848	0.162721	0.71242	28938	97.63	0.014859	530538	28508	rep4	Sp#1 (n=960)	40.5244	14.2449	6	Naive_CD8_T
mSp_rep4_117	0.947138	0.18779	0.74025	35488	96.8	0.01037	723259	35120	rep4	Sp#1 (n=960)	51.5245	13.8804	6	Naive_CD8_T
mSp_rep4_084	0.958667	0.149886	0.750616	25982	97.57	0.022092	673037	25408	rep4	Sp#1 (n=960)	45.0312	25.6584	6	Naive_CD8_T
mSp_rep4_365	0.959809	0.153742	0.718358	28064	97.34	0.024123	751263	27387	rep4	Sp#1 (n=960)	51.3835	19.9751	6	Naive_CD8_T
mSp_rep4_324	0.956083	0.142764	0.667824	28226	97.02	0.02643	697070	27480	rep4	Sp#1 (n=960)	55.0034	-16.9179	9	Regulatory_T
mSp_rep4_183	0.947312	0.147414	0.787145	24768	97.52	0.037064	507535	23850	rep4	Sp#1 (n=960)	38.4473	-36.4077	3	Naive_CD4_T
mSp_rep4_041	0.951545	0.135129	0.672727	25905	97.52	0.047481	575770	24675	rep4	Sp#1 (n=960)	-37.2338	18.0226	4	Marginal_Zone_B
mSp_rep4_284	0.946355	0.179361	0.685617	37669	97.01	0.042688	767337	36061	rep4	Sp#1 (n=960)	60.2638	-21.2184	9	Regulatory_T
mSp_rep4_364	0.958551	0.169805	0.732764	28937	97.28	0.017624	747665	28427	rep4	Sp#1 (n=960)	49.6116	11.0925	6	Naive_CD8_T
mSp_rep4_067	0.955068	0.160313	0.751763	28791	97.66	0.031954	687224	27871	rep4	Sp#1 (n=960)	-20.9486	-24.2586	1	Follicular_B
mSp_rep4_326	0.954479	0.17361	0.728658	32085	97.64	0.024342	754862	31304	rep4	Sp#1 (n=960)	54.1737	-38.4022	3	Naive_CD4_T
mSp_rep4_249	0.947886	0.154754	0.673001	29494	97.67	0.002	597732	29435	rep4	Sp#1 (n=960)	-15.4116	64.5633	5	Macrophage
mSp_rep4_058	0.957345	0.173674	0.722432	34143	95.72	0.009841	871514	33807	rep4	Sp#1 (n=960)	55.5734	-16.4606	9	Regulatory_T
mSp_rep4_254	0.953506	0.138613	0.732585	23514	97.35	0.02305	544173	22972	rep4	Sp#1 (n=960)	64.7658	3.04162	2	Memory_CD8_T
mSp_rep4_375	0.955264	0.179861	0.74387	33809	97.6	0.055814	823047	31922	rep4	Sp#1 (n=960)	50.5026	20.2929	6	Naive_CD8_T
mSp_rep4_177	0.958097	0.169728	0.744098	32360	97.59	0.03254	830095	31307	rep4	Sp#1 (n=960)	-23.647	-28.3169	1	Follicular_B
mSp_rep4_272	0.954171	0.150719	0.766168	25792	97.11	0.024077	606897	25171	rep4	Sp#1 (n=960)	-16.3518	-26.7789	1	Follicular_B
mSp_rep4_032	0.951335	0.163208	0.731082	31359	96.97	0.015657	694335	30868	rep4	Sp#1 (n=960)	60.4777	-21.5024	9	Regulatory_T
mSp_rep4_036	0.95917	0.176133	0.720481	32089	97.15	0.006202	840794	31890	rep4	Sp#1 (n=960)	49.9392	12.3352	6	Naive_CD8_T
mSp_rep4_139	0.954058	0.167743	0.733874	30354	97.21	0.004942	705606	30204	rep4	Sp#1 (n=960)	47.1412	-42.8568	3	Naive_CD4_T
mSp_rep4_151	0.952211	0.160685	0.730209	30507	97.35	0.049562	693623	28995	rep4	Sp#1 (n=960)	40.1651	-39.4812	3	Naive_CD4_T
mSp_rep4_108	0.954225	0.158545	0.661731	32350	96.26	0.00711	767566	32120	rep4	Sp#1 (n=960)	57.883	-15.7356	9	Regulatory_T
mSp_rep4_298	0.962315	0.131722	0.77396	21943	97.12	0.027936	630136	21330	rep4	Sp#1 (n=960)	-29.9917	-31.6775	1	Follicular_B
mSp_rep4_274	0.956351	0.174135	0.73387	32920	96.87	0.015948	814653	32395	rep4	Sp#1 (n=960)	50.8611	-34.5843	3	Naive_CD4_T
mSp_rep4_157	0.955031	0.171176	0.480073	47272	96.63	0.006939	1132825	46944	rep4	Sp#1 (n=960)	-34.5415	-21.2371	1	Follicular_B
mSp_rep4_235	0.955865	0.180322	0.711008	34193	97.09	0.031556	838642	33114	rep4	Sp#1 (n=960)	-57.1252	21.3808	4	Marginal_Zone_B
mSp_rep4_079	0.95441	0.197845	0.595325	48817	95.08	0.013233	1181141	48171	rep4	Sp#1 (n=960)	-42.9342	-11.5659	1	Follicular_B
mSp_rep4_057	0.959682	0.131722	0.728578	22010	96.29	0.019537	592993	21580	rep4	Sp#1 (n=960)	-37.7374	16.4781	4	Marginal_Zone_B
mSp_rep4_308	0.946432	0.160595	0.610139	37707	96.07	0.017848	766746	37034	rep4	Sp#1 (n=960)	-32.3628	-28.1033	1	Follicular_B
mSp_rep4_192	0.954799	0.17913	0.725856	33745	96.86	0.012506	804152	33323	rep4	Sp#1 (n=960)	-38.1744	-19.4157	1	Follicular_B
mSp_rep4_179	0.950407	0.235877	0.726222	48742	97.02	0.009478	1052344	48280	rep4	Sp#1 (n=960)	-13.9768	17.676	7	Transitional_B
mSp_rep4_194	0.95148	0.16773	0.717445	30111	97.42	0.010063	662924	29808	rep4	Sp#1 (n=960)	53.1824	-36.8475	3	Naive_CD4_T
mSp_rep4_293	0.955865	0.219507	0.696019	43177	97	0.022813	1056066	42192	rep4	Sp#1 (n=960)	-43.4083	20.6287	4	Marginal_Zone_B
mSp_rep4_329	0.950026	0.145774	0.687612	29553	97.1	0.067201	649923	27567	rep4	Sp#1 (n=960)	-22.4889	-27.6662	1	Follicular_B
mSp_rep4_110	0.957214	0.191594	0.720047	37985	97.28	0.030644	958058	36821	rep4	Sp#1 (n=960)	50.125	20.8851	6	Naive_CD8_T
mSp_rep4_030	0.955628	0.098558	0.787634	14548	97.11	0.023783	354197	14202	rep4	Sp#1 (n=960)	-15.2223	-32.1477	1	Follicular_B
mSp_rep4_267	0.958044	0.144929	0.762899	24557	97.02	0.015678	630868	24172	rep4	Sp#1 (n=960)	-26.489	-26.4926	1	Follicular_B
mSp_rep4_048	0.956798	0.175364	0.740918	33719	96.91	0.017082	839934	33143	rep4	Sp#1 (n=960)	-23.1775	-26.2769	1	Follicular_B
mSp_rep4_350	0.95431	0.146594	0.750604	24822	96.88	0.002095	586389	24770	rep4	Sp#1 (n=960)	60.6557	-5.97903	2	Memory_CD8_T
mSp_rep4_069	0.949988	0.199126	0.634983	44387	97.43	0.042355	958799	42507	rep4	Sp#1 (n=960)	-28.7291	4.41552	1	Follicular_B
mSp_rep4_282	0.951295	0.116927	0.653163	23537	97.42	4.2e-05	511931	23536	rep4	Sp#1 (n=960)	8.0191	50.1665	0	Granulocyte
mSp_rep4_367	0.961241	0.18469	0.706767	34268	97.3	0.001693	941155	34210	rep4	Sp#1 (n=960)	56.8513	-37.8059	3	Naive_CD4_T
mSp_rep4_121	0.955757	0.18437	0.710893	37858	97.29	0.030852	921160	36690	rep4	Sp#1 (n=960)	40.4357	-38.2358	3	Naive_CD4_T
mSp_rep4_156	0.953512	0.179028	0.613827	40992	97.53	0.028103	945902	39840	rep4	Sp#1 (n=960)	-38.4354	-19.2989	1	Follicular_B
mSp_rep4_233	0.956217	0.15533	0.753937	28324	95.58	0.018747	708384	27793	rep4	Sp#1 (n=960)	-5.22615	0.0973981	1	Follicular_B
mSp_rep4_208	0.957075	0.129531	0.595034	30710	96.74	3.3e-05	768311	30709	rep4	Sp#1 (n=960)	7.56482	51.8885	0	Granulocyte
mSp_rep4_047	0.954211	0.159391	0.72333	29537	97.18	0.027152	695970	28735	rep4	Sp#1 (n=960)	47.7782	-44.6546	3	Naive_CD4_T
mSp_rep4_173	0.954173	0.16103	0.72055	28744	97.32	0.011689	673127	28408	rep4	Sp#1 (n=960)	37.2634	-35.2714	3	Naive_CD4_T
mSp_rep4_112	0.954796	0.136346	0.731821	22237	96.74	0.004092	527313	22146	rep4	Sp#1 (n=960)	0.52654	5.4406	1	Follicular_B
mSp_rep4_081	0.956461	0.171701	0.739261	32243	96.99	0.018268	796155	31654	rep4	Sp#1 (n=960)	-18.3915	-23.6993	1	Follicular_B
mSp_rep4_155	0.949403	0.143276	0.395909	53636	96.01	0.001641	1155227	53548	rep4	Sp#1 (n=960)	4.90878	51.7557	0	Granulocyte
mSp_rep4_273	0.95888	0.165168	0.748529	27186	97.04	0.017435	713731	26712	rep4	Sp#1 (n=960)	-14.7341	14.7524	7	Transitional_B
mSp_rep4_115	0.958789	0.158545	0.682285	32120	96.17	0.028985	849403	31189	rep4	Sp#1 (n=960)	-9.65319	-24.348	1	Follicular_B
mSp_rep4_018	0.959002	0.173789	0.740941	31736	97.36	0.015566	827317	31242	rep4	Sp#1 (n=960)	-10.3441	2.66005	1	Follicular_B
mSp_rep4_311	0.946291	0.14115	0.697941	26427	95.9	0.006319	536494	26260	rep4	Sp#1 (n=960)	-16.4947	67.0424	5	Macrophage
mSp_rep4_270	0.954452	0.136192	0.742699	21778	97.15	0.019331	516261	21357	rep4	Sp#1 (n=960)	49.7688	24.5015	6	Naive_CD8_T
mSp_rep4_218	0.953771	0.158699	0.771462	28807	97.49	0.028917	672928	27974	rep4	Sp#1 (n=960)	-19.4357	-25.601	1	Follicular_B
mSp_rep4_323	0.949823	0.164079	0.661167	31275	97.75	0.002142	658840	31208	rep4	Sp#1 (n=960)	-15.9872	65.1029	5	Macrophage
mSp_rep4_312	0.960879	0.222581	0.700362	44699	97.05	0.028189	1234897	43439	rep4	Sp#1 (n=960)	-52.9022	17.0896	4	Marginal_Zone_B
mSp_rep4_345	0.956542	0.164348	0.657647	33242	96.33	0.022923	837365	32480	rep4	Sp#1 (n=960)	53.4528	-25.0961	3	Naive_CD4_T
mSp_rep4_340	0.950559	0.247816	0.716213	63324	97.09	0.014497	1375890	62406	rep4	Sp#1 (n=960)	59.9631	-21.2136	9	Regulatory_T
mSp_rep4_258	0.950033	0.123152	0.761676	20105	97.23	0.010346	431664	19897	rep4	Sp#1 (n=960)	61.8896	-4.31939	2	Memory_CD8_T
mSp_rep4_082	0.954253	0.124472	0.781872	19429	97.53	0.029801	456097	18850	rep4	Sp#1 (n=960)	41.2974	21.9024	6	Naive_CD8_T
mSp_rep4_376	0.962879	0.236172	0.730024	56768	97.42	0.015273	1640336	55901	rep4	Sp#1 (n=960)	55.5804	17.3576	6	Naive_CD8_T
mSp_rep4_077	0.953432	0.182154	0.725209	35376	97.56	0.038585	815671	34011	rep4	Sp#1 (n=960)	-36.8679	-17.6097	1	Follicular_B
mSp_rep4_221	0.953755	0.157892	0.739738	28041	97	0.026426	652942	27300	rep4	Sp#1 (n=960)	-35.1562	-24.8904	1	Follicular_B
mSp_rep4_093	0.951774	0.092102	0.478274	22600	94.88	0.017124	527296	22213	rep4	Sp#1 (n=960)	-14.7008	-35.397	1	Follicular_B
mSp_rep4_128	0.943258	0.186932	0.650051	37534	97.3	0.049235	721750	35686	rep4	Sp#1 (n=960)	-46.0827	20.5101	4	Marginal_Zone_B
mSp_rep4_061	0.95663	0.097482	0.769212	16370	96.91	0.072266	418063	15187	rep4	Sp#1 (n=960)	-14.6719	-30.1691	1	Follicular_B
mSp_rep4_206	0.948036	0.114185	0.495527	30740	96.78	0.005628	635795	30567	rep4	Sp#1 (n=960)	8.01171	51.1301	0	Granulocyte
mSp_rep4_127	0.945366	0.272718	0.496249	94249	97.05	0.013974	1854963	92932	rep4	Sp#1 (n=960)	-45.2522	22.9845	4	Marginal_Zone_B
mSp_rep4_005	0.953472	0.18419	0.759156	36314	96.55	0.006884	840893	36064	rep4	Sp#1 (n=960)	-24.2107	-25.4332	1	Follicular_B
mSp_rep4_026	0.952215	0.158673	0.754019	28429	96.71	0.033557	647781	27475	rep4	Sp#1 (n=960)	-28.6744	-21.4638	1	Follicular_B
mSp_rep4_310	0.958177	0.152704	0.777671	25487	97.56	0.008946	650675	25259	rep4	Sp#1 (n=960)	-2.56153	-4.52042	1	Follicular_B
mSp_rep4_038	0.960333	0.166603	0.75133	29706	97.04	0.016697	803138	29210	rep4	Sp#1 (n=960)	-31.0922	-25.8008	1	Follicular_B
mSp_rep4_285	0.951355	0.278892	0.738844	72493	96.77	0.022388	1613127	70870	rep4	Sp#1 (n=960)	-26.1436	20.6238	7	Transitional_B
mSp_rep4_180	0.956607	0.196539	0.605002	45661	97.5	0.029566	1128896	44311	rep4	Sp#1 (n=960)	56.943	-36.9894	3	Naive_CD4_T
mSp_rep4_226	0.95863	0.162504	0.678889	37009	97.13	0.040693	972427	35503	rep4	Sp#1 (n=960)	-36.7012	23.2044	4	Marginal_Zone_B
mSp_rep4_344	0.945205	0.258896	0.581772	70397	95.95	0.021151	1421590	68908	rep4	Sp#1 (n=960)	-41.8368	25.1341	4	Marginal_Zone_B
mSp_rep4_380	0.952537	0.222863	0.740821	45619	97.18	0.008023	1028517	45253	rep4	Sp#1 (n=960)	6.19098	4.05296	1	Follicular_B
mSp_rep4_015	0.954125	0.126624	0.56262	30813	95.43	0.02142	742776	30153	rep4	Sp#1 (n=960)	10.4498	40.5415	0	Granulocyte
mSp_rep4_072	0.957752	0.198281	0.655615	40552	97.29	0.037853	1036744	39017	rep4	Sp#1 (n=960)	-55.8472	18.757	4	Marginal_Zone_B
mSp_rep4_319	0.953968	0.192235	0.691578	37948	96.06	0.017129	898092	37298	rep4	Sp#1 (n=960)	-2.44179	29.8709	7	Transitional_B
mSp_rep4_331	0.949128	0.186022	0.680508	40037	97.07	0.036916	858156	38559	rep4	Sp#1 (n=960)	60.4373	-6.40297	2	Memory_CD8_T
mSp_rep4_252	0.956563	0.158584	0.75899	27974	97.5	0.018052	689211	27469	rep4	Sp#1 (n=960)	-18.5736	-24.5764	1	Follicular_B
mSp_rep4_271	0.947355	0.139228	0.735621	23003	97.31	0.013911	468164	22683	rep4	Sp#1 (n=960)	-40.6006	26.7037	4	Marginal_Zone_B
mSp_rep4_283	0.95052	0.162888	0.726366	28635	97.36	0.022141	623045	28001	rep4	Sp#1 (n=960)	51.9268	22.1489	6	Naive_CD8_T
mSp_rep4_171	0.955251	0.08512	0.750207	12068	97.36	0.041266	291725	11570	rep4	Sp#1 (n=960)	-57.3795	17.182	4	Marginal_Zone_B
mSp_rep4_200	0.948316	0.158289	0.727325	27597	97.55	0.015147	570853	27179	rep4	Sp#1 (n=960)	47.3878	-44.0399	3	Naive_CD4_T
mSp_rep4_124	0.943493	0.119809	0.766844	18850	97.63	0.022069	356217	18434	rep4	Sp#1 (n=960)	-15.8928	-31.0565	1	Follicular_B
mSp_rep4_129	0.944653	0.187675	0.693735	36044	97.21	0.03579	705609	34754	rep4	Sp#1 (n=960)	-50.7581	12.9138	4	Marginal_Zone_B
mSp_rep4_240	0.957183	0.179835	0.722456	33256	97.31	0.019154	833967	32619	rep4	Sp#1 (n=960)	48.5505	10.6748	6	Naive_CD8_T
mSp_rep4_268	0.951718	0.181539	0.711282	35985	96.67	0.032041	814007	34832	rep4	Sp#1 (n=960)	37.3475	-34.2111	3	Naive_CD4_T
mSp_rep4_257	0.951322	0.171265	0.728512	32414	96.92	0.020423	715018	31752	rep4	Sp#1 (n=960)	-36.3252	-19.0502	1	Follicular_B
mSp_rep4_289	0.957891	0.182704	0.753511	33821	96.94	0.018775	865927	33186	rep4	Sp#1 (n=960)	-29.5807	-23.733	1	Follicular_B
mSp_rep4_159	0.946145	0.181052	0.739055	34103	97.22	0.006539	675728	33880	rep4	Sp#1 (n=960)	-29.126	-18.7042	1	Follicular_B
mSp_rep4_248	0.940501	0.28964	0.69346	77954	97.12	0.019204	1412729	76457	rep4	Sp#1 (n=960)	47.363	-21.2976	9	Regulatory_T
mSp_rep4_098	0.950219	0.096854	0.737741	14173	97.4	0.013194	304604	13986	rep4	Sp#1 (n=960)	60.815	-6.05411	2	Memory_CD8_T
mSp_rep4_222	0.95482	0.15957	0.736408	27442	97.67	0.008418	647089	27211	rep4	Sp#1 (n=960)	41.0318	12.3577	9	Regulatory_T
mSp_rep4_113	0.951059	0.170087	0.735889	32174	96.32	0.00718	709770	31943	rep4	Sp#1 (n=960)	-43.8436	-7.80766	1	Follicular_B
mSp_rep4_279	0.943819	0.134066	0.716831	21835	97.37	0.019327	418581	21413	rep4	Sp#1 (n=960)	-1.91539	8.76982	1	Follicular_B
mSp_rep4_299	0.955273	0.132619	0.772749	21353	97.54	0.028802	512612	20738	rep4	Sp#1 (n=960)	-16.7566	-29.7471	1	Follicular_B
mSp_rep4_322	0.960188	0.281044	0.656108	82584	96.83	0.040637	2261370	79228	rep4	Sp#1 (n=960)	-15.4533	62.7057	5	Macrophage
mSp_rep4_146	0.951133	0.194272	0.606917	41233	97.1	0.012636	906546	40712	rep4	Sp#1 (n=960)	-27.4542	59.7943	10	Dendritic_cell
mSp_rep4_262	0.958042	0.182397	0.67476	38942	96.74	0.040779	1015791	37354	rep4	Sp#1 (n=960)	35.4794	-35.7538	3	Naive_CD4_T
mSp_rep4_260	0.947793	0.159685	0.696944	28437	96.91	0.007314	584441	28229	rep4	Sp#1 (n=960)	-18.3287	5.08894	1	Follicular_B
mSp_rep4_087	0.953581	0.146927	0.761004	26649	97.12	0.051409	624503	25279	rep4	Sp#1 (n=960)	59.2919	-1.42637	2	Memory_CD8_T
mSp_rep4_314	0.950647	0.168089	0.771395	29715	97.29	0.021067	646202	29089	rep4	Sp#1 (n=960)	-29.6157	-23.062	1	Follicular_B
mSp_rep4_349	0.951817	0.117964	0.602539	27092	96.97	0.004466	601020	26971	rep4	Sp#1 (n=960)	9.99008	50.413	0	Granulocyte
mSp_rep4_169	0.959333	0.104143	0.77151	15830	97.08	0.010234	417307	15668	rep4	Sp#1 (n=960)	19.7089	76.87	8	CD27-_Natural_Killer
mSp_rep4_046	0.95966	0.166961	0.73155	29268	97.25	0.020193	777524	28677	rep4	Sp#1 (n=960)	57.935	6.77111	2	Memory_CD8_T
mSp_rep4_232	0.961021	0.147606	0.749601	25078	97.13	0.01268	688058	24760	rep4	Sp#1 (n=960)	47.5326	-46.6945	3	Naive_CD4_T
mSp_rep4_141	0.951064	0.209169	0.747999	43478	97.38	0.023483	953555	42457	rep4	Sp#1 (n=960)	31.5967	-39.1771	3	Naive_CD4_T
mSp_rep4_092	0.953083	0.145813	0.745765	24619	97.46	0.017182	561715	24196	rep4	Sp#1 (n=960)	21.239	69.2434	11	CD27+_Natural_Killer
mSp_rep4_292	0.952735	0.172943	0.704606	30544	96.86	0.014242	696573	30109	rep4	Sp#1 (n=960)	-41.8082	19.1894	4	Marginal_Zone_B
mSp_rep4_099	0.957378	0.206787	0.692811	42386	97.33	0.025079	1071246	41323	rep4	Sp#1 (n=960)	-54.0102	17.6243	4	Marginal_Zone_B
mSp_rep4_374	0.957836	0.174083	0.71414	34405	97.28	0.022991	876730	33614	rep4	Sp#1 (n=960)	37.6453	-33.8338	3	Naive_CD4_T
mSp_rep4_083	0.944863	0.130928	0.764797	21677	97.03	0.020067	424034	21242	rep4	Sp#1 (n=960)	48.9338	-34.8986	3	Naive_CD4_T
mSp_rep4_355	0.947074	0.180117	0.705585	35664	97.11	0.03561	731597	34394	rep4	Sp#1 (n=960)	36.929	-34.8826	3	Naive_CD4_T
mSp_rep4_317	0.952353	0.206505	0.675479	41381	97.22	0.009038	932047	41007	rep4	Sp#1 (n=960)	-14.8434	15.596	7	Transitional_B
mSp_rep4_351	0.949402	0.222824	0.58877	57987	97.05	0.028299	1241263	56346	rep4	Sp#1 (n=960)	-53.2249	17.5427	4	Marginal_Zone_B
mSp_rep4_190	0.959365	0.178144	0.752228	32649	96.67	0.017642	867208	32073	rep4	Sp#1 (n=960)	-42.3652	-9.06125	1	Follicular_B
mSp_rep4_216	0.95542	0.096534	0.743333	16087	96.85	0.036054	394174	15507	rep4	Sp#1 (n=960)	-10.6338	-32.2492	1	Follicular_B
mSp_rep4_170	0.951388	0.176325	0.683445	34896	97.28	0.024301	778039	34048	rep4	Sp#1 (n=960)	59.3913	8.49432	2	Memory_CD8_T
mSp_rep4_198	0.954358	0.167615	0.729108	32118	96.44	0.016906	761968	31575	rep4	Sp#1 (n=960)	56.7286	-15.4035	9	Regulatory_T
mSp_rep4_070	0.960013	0.218456	0.628873	51446	96.22	0.013665	1394700	50743	rep4	Sp#1 (n=960)	-6.34136	25.0462	7	Transitional_B
mSp_rep4_037	0.957322	0.156624	0.747155	27501	97.53	0.022181	688711	26891	rep4	Sp#1 (n=960)	-31.0919	-26.0626	1	Follicular_B
mSp_rep4_333	0.944464	0.084006	0.76008	13021	97.79	0.045235	253513	12432	rep4	Sp#1 (n=960)	-18.3947	-32.3456	1	Follicular_B
mSp_rep4_363	0.962806	0.176761	0.717026	32890	97.27	0.023898	951815	32104	rep4	Sp#1 (n=960)	50.3193	22.0806	6	Naive_CD8_T
mSp_rep4_255	0.950515	0.144442	0.772139	24730	97.17	0.027214	536837	24057	rep4	Sp#1 (n=960)	25.099	68.4142	11	CD27+_Natural_Killer
mSp_rep4_196	0.944591	0.159788	0.723125	30651	95.86	0.030896	608401	29704	rep4	Sp#1 (n=960)	-22.5533	-29.4764	1	Follicular_B
mSp_rep4_315	0.959227	0.181628	0.748854	32949	97.28	0.014538	866819	32470	rep4	Sp#1 (n=960)	-35.576	-3.90803	1	Follicular_B
mSp_rep4_024	0.961672	0.174301	0.660041	36122	97.19	0.00681	1005987	35876	rep4	Sp#1 (n=960)	-16.8045	66.6035	5	Macrophage
mSp_rep4_343	0.949599	0.167538	0.736172	31132	95.57	0.01545	676311	30651	rep4	Sp#1 (n=960)	-29.1383	-26.4649	1	Follicular_B
mSp_rep4_148	0.950288	0.15314	0.675227	28446	97.49	0.005484	606760	28290	rep4	Sp#1 (n=960)	-17.2186	65.6711	5	Macrophage
mSp_rep4_358	0.959205	0.173507	0.742223	31760	97.06	0.011052	836529	31409	rep4	Sp#1 (n=960)	49.5851	22.7722	6	Naive_CD8_T
mSp_rep4_297	0.955341	0.150462	0.77568	24922	97.71	0.02251	595665	24361	rep4	Sp#1 (n=960)	-40.3019	-9.17767	1	Follicular_B
mSp_rep4_304	0.958147	0.136807	0.76964	23574	97.12	0.041105	612724	22605	rep4	Sp#1 (n=960)	-18.6759	-30.4198	1	Follicular_B
mSp_rep4_288	0.956647	0.183063	0.731885	33273	96.87	0.020707	828945	32584	rep4	Sp#1 (n=960)	63.707	5.54117	2	Memory_CD8_T
mSp_rep4_368	0.95669	0.142021	0.744989	23697	97.47	0.018779	586768	23252	rep4	Sp#1 (n=960)	64.5519	2.37233	2	Memory_CD8_T
mSp_rep4_239	0.952871	0.209553	0.59107	49528	97.39	0.013104	1127057	48879	rep4	Sp#1 (n=960)	-43.259	20.1688	4	Marginal_Zone_B
mSp_rep4_134	0.96045	0.200843	0.717382	38522	97.4	0.01503	1043583	37943	rep4	Sp#1 (n=960)	59.2499	5.10738	2	Memory_CD8_T
mSp_rep4_242	0.942723	0.153793	0.769274	27511	97.3	0.029952	516599	26687	rep4	Sp#1 (n=960)	-23.633	-24.2055	1	Follicular_B
mSp_rep4_161	0.948532	0.116043	0.711404	19063	96.87	0.001731	396082	19030	rep4	Sp#1 (n=960)	-15.9313	67.3979	5	Macrophage
mSp_rep4_044	0.953659	0.182909	0.642683	38617	96.99	0.02732	903504	37562	rep4	Sp#1 (n=960)	54.9551	-37.813	3	Naive_CD4_T
mSp_rep4_014	0.95927	0.183537	0.753917	34468	97.17	0.02939	917539	33455	rep4	Sp#1 (n=960)	53.5727	11.9403	6	Naive_CD8_T
mSp_rep4_056	0.955731	0.179835	0.719082	33839	95.3	0.015574	839636	33312	rep4	Sp#1 (n=960)	-3.36904	1.53988	1	Follicular_B
mSp_rep4_307	0.954728	0.26826	0.718461	73393	97.29	0.024689	1744192	71581	rep4	Sp#1 (n=960)	-27.6186	19.5363	1	Follicular_B
mSp_rep4_080	0.948178	0.178926	0.709452	35261	95.82	0.025269	746830	34370	rep4	Sp#1 (n=960)	-20.1758	-22.2657	1	Follicular_B
mSp_rep4_360	0.952578	0.183383	0.717703	35870	97.12	0.023111	815771	35041	rep4	Sp#1 (n=960)	50.6082	-36.2126	3	Naive_CD4_T
mSp_rep4_066	0.957988	0.163631	0.768581	28820	96.59	0.010097	740885	28529	rep4	Sp#1 (n=960)	-21.7292	-25.6228	1	Follicular_B
mSp_rep4_176	0.95181	0.206992	0.668567	44374	97.12	0.004552	986104	44172	rep4	Sp#1 (n=960)	-40.6149	25.9921	4	Marginal_Zone_B
mSp_rep4_008	0.953868	0.164297	0.727312	28903	97.18	0.015466	674101	28456	rep4	Sp#1 (n=960)	49.9504	18.9376	6	Naive_CD8_T
mSp_rep4_022	0.959282	0.171842	0.722695	33135	96.88	0.019043	875997	32504	rep4	Sp#1 (n=960)	-24.3368	-27.4057	1	Follicular_B
mSp_rep4_259	0.948339	0.181923	0.558298	44864	97.46	0.033479	937474	43362	rep4	Sp#1 (n=960)	-40.7105	18.7207	4	Marginal_Zone_B
mSp_rep4_133	0.956034	0.158763	0.660005	32624	97.38	0.049105	806381	31022	rep4	Sp#1 (n=960)	39.1071	-40.9343	3	Naive_CD4_T
mSp_rep4_204	0.957005	0.069992	0.764324	9634	96.91	0.026261	244198	9381	rep4	Sp#1 (n=960)	-4.0638	20.5755	7	Transitional_B
mSp_rep4_228	0.957888	0.156701	0.762504	27011	97.31	0.008922	686887	26770	rep4	Sp#1 (n=960)	43.0071	-42.9438	3	Naive_CD4_T
mSp_rep4_383	0.949569	0.121525	0.6366	26314	97.24	0.001748	555877	26268	rep4	Sp#1 (n=960)	7.14135	52.081	0	Granulocyte
mSp_rep4_078	0.95377	0.163029	0.73856	28387	97.15	0.015641	660044	27943	rep4	Sp#1 (n=960)	47.5461	-30.785	3	Naive_CD4_T
mSp_rep4_318	0.949673	0.183037	0.711141	35204	97.41	0.010141	745869	34847	rep4	Sp#1 (n=960)	-34.0696	13.7991	1	Follicular_B
mSp_rep4_263	0.948015	0.151615	0.754931	26011	96.99	0.028757	540822	25263	rep4	Sp#1 (n=960)	56.7458	12.9735	6	Naive_CD8_T
mSp_rep4_215	0.951708	0.162901	0.749637	28215	97.51	0.015027	622922	27791	rep4	Sp#1 (n=960)	-30.1953	-23.3033	1	Follicular_B
mSp_rep4_062	0.956417	0.184562	0.727522	34601	97.1	0.01026	851815	34246	rep4	Sp#1 (n=960)	39.1971	-38.749	3	Naive_CD4_T
mSp_rep4_219	0.955486	0.087695	0.784106	12432	97.42	0.037082	303661	11971	rep4	Sp#1 (n=960)	2.44902	-1.27333	1	Follicular_B
mSp_rep4_118	0.960204	0.15893	0.738181	27328	97.48	0.0146	734614	26929	rep4	Sp#1 (n=960)	53.673	13.4215	6	Naive_CD8_T
mSp_rep4_227	0.955196	0.162811	0.733207	28286	97.28	0.014495	675396	27876	rep4	Sp#1 (n=960)	51.8012	21.6835	6	Naive_CD8_T
mSp_rep4_286	0.959117	0.188763	0.721957	34955	97.22	0.010328	915907	34594	rep4	Sp#1 (n=960)	52.196	14.4943	6	Naive_CD8_T
mSp_rep4_309	0.950735	0.126252	0.79221	19231	97.77	0.01586	417223	18926	rep4	Sp#1 (n=960)	41.539	21.8859	6	Naive_CD8_T
mSp_rep4_031	0.952249	0.147042	0.770523	24497	97.18	0.009471	548264	24265	rep4	Sp#1 (n=960)	-30.9093	-30.798	1	Follicular_B
mSp_rep4_300	0.959254	0.126431	0.64288	27824	96.87	0.002372	727600	27758	rep4	Sp#1 (n=960)	7.19079	50.5027	0	Granulocyte
mSp_rep4_197	0.95476	0.191069	0.730281	36690	97.31	0.015181	867377	36133	rep4	Sp#1 (n=960)	33.5236	-42.1092	3	Naive_CD4_T
mSp_rep4_160	0.95371	0.130505	0.75799	20933	97.49	0.011465	481253	20693	rep4	Sp#1 (n=960)	41.9367	-40.5122	3	Naive_CD4_T
mSp_rep4_049	0.959155	0.168383	0.638695	34446	96.31	0.006764	909959	34213	rep4	Sp#1 (n=960)	-15.953	64.2135	5	Macrophage
mSp_rep4_003	0.959269	0.160787	0.769676	27496	97.04	0.013493	722999	27125	rep4	Sp#1 (n=960)	-16.5777	-24.4415	1	Follicular_B
mSp_rep4_136	0.95729	0.158199	0.666559	30842	96.66	0.013067	777034	30439	rep4	Sp#1 (n=960)	49.4169	-36.6896	3	Naive_CD4_T
mSp_rep4_103	0.949787	0.153511	0.726287	28855	97.34	0.061861	628071	27070	rep4	Sp#1 (n=960)	49.1113	23.4219	6	Naive_CD8_T
mSp_rep4_021	0.95114	0.15679	0.758814	28847	96.13	0.043471	646545	27593	rep4	Sp#1 (n=960)	38.5607	-32.1681	3	Naive_CD4_T
mSp_rep4_348	0.958075	0.089706	0.762438	13748	97.01	0.045461	356572	13123	rep4	Sp#1 (n=960)	57.8669	-12.5139	9	Regulatory_T
mSp_rep4_187	0.952295	0.155497	0.636731	34140	97.11	0.037551	774009	32858	rep4	Sp#1 (n=960)	-33.0058	-17.2745	1	Follicular_B
mSp_rep4_327	0.952021	0.176466	0.709322	34552	97.33	0.01395	771325	34070	rep4	Sp#1 (n=960)	-17.214	-2.75116	1	Follicular_B
mSp_rep4_164	0.928363	0.14033	0.793449	24149	96.97	0.035861	365688	23283	rep4	Sp#1 (n=960)	-13.57	-27.4165	1	Follicular_B
mSp_rep4_120	0.959287	0.176569	0.726909	33357	97.26	0.009054	875168	33055	rep4	Sp#1 (n=960)	43.2693	-34.5095	3	Naive_CD4_T
mSp_rep4_158	0.956704	0.192222	0.561271	46441	97.86	0.008204	1133582	46060	rep4	Sp#1 (n=960)	-22.5968	65.1753	5	Macrophage
mSp_rep4_012	0.957014	0.235186	0.653941	55765	94.84	0.016534	1438302	54843	rep4	Sp#1 (n=960)	-39.3098	24.0141	4	Marginal_Zone_B
mSp_rep4_237	0.956516	0.1727	0.752578	31513	97.24	0.021007	778199	30851	rep4	Sp#1 (n=960)	-33.3055	-10.5133	1	Follicular_B
mSp_rep4_025	0.958166	0.081905	0.777379	11286	97.34	0.024366	290083	11011	rep4	Sp#1 (n=960)	-9.44465	-29.9925	1	Follicular_B
mSp_rep4_114	0.955821	0.191825	0.690291	37850	97.18	0.009908	917669	37475	rep4	Sp#1 (n=960)	-11.8967	17.393	7	Transitional_B
mSp_rep4_382	0.961287	0.234135	0.624176	57519	96.71	0.04974	1633223	54658	rep4	Sp#1 (n=960)	-42.3134	20.9525	4	Marginal_Zone_B
mSp_rep4_178	0.95074	0.155625	0.733729	27196	95.81	0.002206	597354	27136	rep4	Sp#1 (n=960)	25.1028	68.6646	11	CD27+_Natural_Killer
mSp_rep4_186	0.954212	0.178029	0.727325	35348	97.67	0.040144	831940	33929	rep4	Sp#1 (n=960)	-30.5315	-18.964	1	Follicular_B
mSp_rep4_356	0.948815	0.066162	0.640167	10887	97.79	0.061449	232146	10218	rep4	Sp#1 (n=960)	-30.3967	58.6824	10	Dendritic_cell
mSp_rep4_220	0.949208	0.133964	0.737657	23677	97.76	0.046712	501034	22571	rep4	Sp#1 (n=960)	64.4739	3.7232	2	Memory_CD8_T
mSp_rep4_234	0.957871	0.224848	0.592969	55045	97.15	0.024435	1413131	53700	rep4	Sp#1 (n=960)	-48.8447	25.2071	4	Marginal_Zone_B
mSp_rep4_217	0.957015	0.178554	0.690603	34459	97.52	0.011144	853123	34075	rep4	Sp#1 (n=960)	56.0177	-37.2657	3	Naive_CD4_T
mSp_rep4_362	0.954562	0.161812	0.696597	31969	97.42	0.051018	764208	30338	rep4	Sp#1 (n=960)	50.9351	5.75973	6	Naive_CD8_T
mSp_rep4_109	0.955082	0.177593	0.653992	37083	95.88	0.021843	901889	36273	rep4	Sp#1 (n=960)	-15.2797	12.5776	1	Follicular_B
mSp_rep4_153	0.955589	0.166833	0.75377	30571	96.93	0.021098	742411	29926	rep4	Sp#1 (n=960)	-23.2397	-29.0396	1	Follicular_B
mSp_rep4_132	0.958236	0.179271	0.742107	32591	97.45	0.013746	832259	32143	rep4	Sp#1 (n=960)	-33.3741	-23.1226	1	Follicular_B
mSp_rep4_123	0.956039	0.147824	0.722079	27524	95.43	0.019002	687544	27001	rep4	Sp#1 (n=960)	58.0779	-21.3165	9	Regulatory_T
mSp_rep4_071	0.955417	0.111457	0.763885	16979	96.61	0.02079	413664	16626	rep4	Sp#1 (n=960)	47.5419	-46.9303	3	Naive_CD4_T
mSp_rep4_203	0.951403	0.169229	0.749773	28636	97.5	0.009533	629020	28363	rep4	Sp#1 (n=960)	37.8265	-33.8602	3	Naive_CD4_T
mSp_rep4_181	0.957418	0.189967	0.730573	36997	96.75	0.018353	935841	36318	rep4	Sp#1 (n=960)	43.1623	-34.5663	3	Naive_CD4_T
mSp_rep4_152	0.950911	0.154805	0.762633	27508	96.94	0.013233	601782	27144	rep4	Sp#1 (n=960)	-41.1505	-5.67931	1	Follicular_B
mSp_rep4_182	0.956246	0.161927	0.725032	32491	97.44	0.05143	803602	30820	rep4	Sp#1 (n=960)	-16.072	-25.9245	1	Follicular_B
mSp_rep4_369	0.958236	0.203956	0.635156	43779	97.28	0.024624	1129162	42701	rep4	Sp#1 (n=960)	-53.8401	17.0672	4	Marginal_Zone_B
mSp_rep4_321	0.95598	0.183755	0.688453	38580	96.63	0.033022	952929	37306	rep4	Sp#1 (n=960)	-33.2717	-23.3997	1	Follicular_B
mSp_rep4_341	0.953771	0.185074	0.701943	37674	97.57	0.025827	874484	36701	rep4	Sp#1 (n=960)	39.9021	-39.4148	3	Naive_CD4_T
mSp_rep4_088	0.956626	0.171995	0.751647	31884	97.63	0.026973	790849	31024	rep4	Sp#1 (n=960)	-9.69036	-24.326	1	Follicular_B
mSp_rep4_337	0.95703	0.157316	0.599152	32299	96.68	0.016626	817425	31762	rep4	Sp#1 (n=960)	-43.9396	19.788	4	Marginal_Zone_B
mSp_rep4_316	0.952455	0.196321	0.677333	38845	96.86	0.007723	878183	38545	rep4	Sp#1 (n=960)	-9.25379	8.94343	1	Follicular_B
mSp_rep4_184	0.952685	0.109869	0.747244	16965	97.67	0.014206	382593	16724	rep4	Sp#1 (n=960)	62.2494	-1.41262	2	Memory_CD8_T
mSp_rep4_353	0.950735	0.200907	0.582717	49059	97.61	0.013494	1061657	48397	rep4	Sp#1 (n=960)	-22.601	65.1752	5	Macrophage
mSp_rep4_064	0.959645	0.161556	0.732356	29287	95.37	0.022979	798841	28614	rep4	Sp#1 (n=960)	52.4861	-35.5686	3	Naive_CD4_T
mSp_rep4_076	0.949993	0.159378	0.752223	30697	95.03	0.027299	680198	29859	rep4	Sp#1 (n=960)	55.8386	-16.3108	9	Regulatory_T
mSp_rep4_224	0.949651	0.164118	0.681859	32165	97.25	0.020519	688657	31505	rep4	Sp#1 (n=960)	-39.9999	5.4523	1	Follicular_B
mSp_rep4_142	0.963131	0.175505	0.68436	37207	97.53	0.0358	1090074	35875	rep4	Sp#1 (n=960)	-42.4645	-8.39912	1	Follicular_B
mSp_rep4_085	0.954183	0.153511	0.733174	27413	97.43	0.030424	642651	26579	rep4	Sp#1 (n=960)	50.3899	-38.0177	3	Naive_CD4_T
mSp_rep4_335	0.947612	0.169293	0.714054	32695	97.44	0.023092	670737	31940	rep4	Sp#1 (n=960)	-24.4465	-24.8437	1	Follicular_B
mSp_rep4_019	0.95914	0.166052	0.615527	36234	97.24	0.009163	949718	35902	rep4	Sp#1 (n=960)	-17.6824	64.3617	5	Macrophage
mSp_rep4_265	0.956161	0.147196	0.745753	25369	97.26	0.017383	623070	24928	rep4	Sp#1 (n=960)	50.9087	22.221	6	Naive_CD8_T
mSp_rep4_050	0.95336	0.182256	0.595121	43455	97.09	0.018065	1002863	42670	rep4	Sp#1 (n=960)	-28.8041	-26.6042	1	Follicular_B
mSp_rep4_207	0.951263	0.07623	0.750963	10641	96.89	0.020205	235006	10426	rep4	Sp#1 (n=960)	59.6569	-12.6476	9	Regulatory_T
mSp_rep4_225	0.952453	0.153959	0.680747	30374	96.37	0.00642	689784	30179	rep4	Sp#1 (n=960)	-16.3619	67.2464	5	Macrophage
mSp_rep4_091	0.957868	0.153626	0.599086	31821	97.2	0.008296	807891	31557	rep4	Sp#1 (n=960)	-28.6529	58.944	10	Dendritic_cell
mSp_rep4_328	0.955527	0.186675	0.702057	37482	97.57	0.021584	904353	36673	rep4	Sp#1 (n=960)	44.0173	-34.3701	3	Naive_CD4_T
mSp_rep4_011	0.955636	0.251467	0.593496	63024	96.41	0.004903	1533833	62715	rep4	Sp#1 (n=960)	-39.3569	24.0376	4	Marginal_Zone_B
mSp_rep4_320	0.950042	0.121346	0.709783	19022	97.35	0.023709	408881	18571	rep4	Sp#1 (n=960)	-56.568	16.4985	4	Marginal_Zone_B
mSp_rep4_275	0.95253	0.163874	0.755965	30008	96.25	0.012497	686336	29633	rep4	Sp#1 (n=960)	-21.1608	-25.7122	1	Follicular_B
mSp_rep4_354	0.948935	0.177312	0.732649	34451	96.83	0.019216	727552	33789	rep4	Sp#1 (n=960)	-23.443	-20.1406	1	Follicular_B
mSp_rep4_185	0.951489	0.195079	0.55663	50909	96.89	0.026145	1142505	49578	rep4	Sp#1 (n=960)	-1.3066	-8.01345	1	Follicular_B
mSp_rep4_280	0.956616	0.191159	0.676913	37346	95.76	0.006346	939895	37109	rep4	Sp#1 (n=960)	-7.3376	15.6184	7	Transitional_B
mSp_rep4_244	0.939818	0.158968	0.763437	27629	97.77	0.005719	485743	27471	rep4	Sp#1 (n=960)	-11.7126	-23.2701	1	Follicular_B
mSp_rep4_039	0.957689	0.148515	0.656696	27196	97.52	0.007648	685025	26988	rep4	Sp#1 (n=960)	-24.2596	59.1489	10	Dendritic_cell
mSp_rep4_191	0.951696	0.167346	0.737027	30102	97.31	0.01485	668173	29655	rep4	Sp#1 (n=960)	51.5162	-35.9066	3	Naive_CD4_T
mSp_rep4_296	0.954246	0.145505	0.799971	24314	97.89	0.031587	566570	23546	rep4	Sp#1 (n=960)	-4.7925	-23.3925	1	Follicular_B
mSp_rep4_125	0.952719	0.110048	0.74261	18336	97.21	0.05072	424215	17406	rep4	Sp#1 (n=960)	52.5879	28.0603	6	Naive_CD8_T
mSp_rep4_276	0.954736	0.085786	0.753921	14410	97.41	0.086954	352293	13157	rep4	Sp#1 (n=960)	-15.9438	-34.019	1	Follicular_B
mSp_rep4_172	0.949865	0.161043	0.731276	29521	96.87	0.009315	631723	29246	rep4	Sp#1 (n=960)	-20.0347	-27.3699	1	Follicular_B
mSp_rep4_330	0.95191	0.16586	0.68457	31931	95.47	0.005261	724884	31763	rep4	Sp#1 (n=960)	58.0454	-32.3611	3	Naive_CD4_T
mSp_rep4_059	0.954814	0.152948	0.737366	27902	97.31	0.040857	670956	26762	rep4	Sp#1 (n=960)	38.0002	-31.8163	3	Naive_CD4_T
mSp_rep4_029	0.952146	0.337996	0.729401	104930	96.73	0.025426	2375390	102262	rep4	Sp#1 (n=960)	-46.2698	25.6945	4	Marginal_Zone_B
mSp_rep4_210	0.954351	0.16796	0.737908	30827	94.82	0.017485	745797	30288	rep4	Sp#1 (n=960)	-4.70586	3.85784	1	Follicular_B
mSp_rep4_105	0.95752	0.177555	0.700573	36448	97.33	0.029686	923814	35366	rep4	Sp#1 (n=960)	-17.307	-25.4127	1	Follicular_B
mSp_rep4_247	0.940428	0.115287	0.764437	20659	94.23	0.075657	398860	19096	rep4	Sp#1 (n=960)	60.0037	-16.5049	9	Regulatory_T
mSp_rep4_199	0.94771	0.174852	0.745782	31884	96.65	0.014145	656435	31433	rep4	Sp#1 (n=960)	-37.6332	-19.9798	1	Follicular_B
mSp_rep4_154	0.95311	0.086222	0.757844	12143	97.45	0.014247	279399	11970	rep4	Sp#1 (n=960)	-0.325173	28.3341	7	Transitional_B
mSp_rep4_379	0.954214	0.153575	0.708708	27905	97.38	0.014514	651096	27500	rep4	Sp#1 (n=960)	-25.8458	-30.9388	1	Follicular_B
mSp_rep4_352	0.958371	0.194541	0.735349	39144	96.74	0.024116	1017506	38200	rep4	Sp#1 (n=960)	-42.6732	-10.6657	1	Follicular_B
mSp_rep4_241	0.957514	0.194835	0.727	37804	96.54	0.003836	957020	37659	rep4	Sp#1 (n=960)	-30.8798	-23.5172	1	Follicular_B
mSp_rep4_325	0.950099	0.153127	0.751064	25599	97.39	0.014102	547896	25238	rep4	Sp#1 (n=960)	-31.1681	-27.5375	1	Follicular_B
mSp_rep4_212	0.950576	0.163067	0.701787	32066	96.21	0.009574	703676	31759	rep4	Sp#1 (n=960)	60.3251	-22.5229	9	Regulatory_T
mSp_rep4_193	0.957403	0.178528	0.728985	33179	97.34	0.025528	839877	32332	rep4	Sp#1 (n=960)	-4.70841	2.29057	1	Follicular_B
mSp_rep4_168	0.953538	0.147606	0.72699	27792	97.64	0.067429	652498	25918	rep4	Sp#1 (n=960)	53.308	24.0881	6	Naive_CD8_T
mSp_rep4_065	0.953211	0.169498	0.749505	28789	97.65	0.020772	657266	28191	rep4	Sp#1 (n=960)	52.2043	14.8431	6	Naive_CD8_T
mSp_rep4_290	0.952787	0.179335	0.716826	34018	97.32	0.024046	774468	33200	rep4	Sp#1 (n=960)	40.7282	-38.1202	3	Naive_CD4_T
mSp_rep4_140	0.954002	0.203123	0.593663	43966	97.43	0.018719	1026945	43143	rep4	Sp#1 (n=960)	-44.7604	21.6121	4	Marginal_Zone_B
mSp_rep4_205	0.957029	0.120501	0.755632	18243	97.44	0.000274	451516	18238	rep4	Sp#1 (n=960)	51.1209	-40.4217	3	Naive_CD4_T
mSp_rep4_119	0.955107	0.157649	0.682066	28303	97.33	0.031657	681063	27407	rep4	Sp#1 (n=960)	-56.1653	17.9973	4	Marginal_Zone_B
mSp_rep4_052	0.957215	0.186035	0.724744	35180	97.22	0.014298	879665	34677	rep4	Sp#1 (n=960)	-36.9926	-4.44926	1	Follicular_B
mSp_rep4_202	0.954381	0.172713	0.740899	32028	96.63	0.025852	761534	31200	rep4	Sp#1 (n=960)	41.0206	-39.0648	3	Naive_CD4_T
mSp_rep4_060	0.957129	0.183537	0.744744	36336	97.34	0.056611	923089	34279	rep4	Sp#1 (n=960)	-36.4178	-5.27535	1	Follicular_B
mSp_rep4_303	0.950737	0.144263	0.751476	25070	97.34	0.041564	552777	24028	rep4	Sp#1 (n=960)	45.0742	-40.8385	3	Naive_CD4_T
mSp_rep4_277	0.95373	0.189929	0.719218	37221	97.05	0.042986	875011	35621	rep4	Sp#1 (n=960)	-39.8347	-15.8689	1	Follicular_B
mSp_rep4_291	0.959978	0.163797	0.750085	29538	95.85	0.009615	803174	29254	rep4	Sp#1 (n=960)	-6.41031	4.19847	1	Follicular_B
mSp_rep4_043	0.958465	0.150885	0.740734	26253	97.67	0.018588	676327	25765	rep4	Sp#1 (n=960)	-20.2661	-31.3533	1	Follicular_B
mSp_rep4_294	0.957071	0.181295	0.73008	33773	96.78	0.02348	849952	32980	rep4	Sp#1 (n=960)	-0.126723	6.1762	1	Follicular_B
mSp_rep4_035	0.9496	0.18109	0.673537	39205	97.31	0.030328	842089	38016	rep4	Sp#1 (n=960)	-44.2745	-7.2851	1	Follicular_B
mSp_rep4_332	0.944621	0.162849	0.750979	27843	96.68	0.026757	544629	27098	rep4	Sp#1 (n=960)	-50.6867	12.5795	4	Marginal_Zone_B
mSp_rep4_063	0.950462	0.162401	0.733317	29730	96.96	0.024924	647534	28989	rep4	Sp#1 (n=960)	-24.3203	-25.6585	1	Follicular_B
mSp_rep4_238	0.960475	0.126367	0.711952	23135	97.19	0.040545	635358	22197	rep4	Sp#1 (n=960)	-18.869	-34.2232	1	Follicular_B
mSp_rep4_306	0.953149	0.203482	0.68811	40572	97.06	0.032757	938559	39243	rep4	Sp#1 (n=960)	-54.7898	18.4125	4	Marginal_Zone_B
mSp_rep4_201	0.957157	0.166475	0.748936	30775	97.19	0.021121	771609	30125	rep4	Sp#1 (n=960)	-15.5833	-25.0082	1	Follicular_B
mSp_rep4_305	0.952963	0.15656	0.724165	29340	96.27	0.040525	687919	28151	rep4	Sp#1 (n=960)	60.7298	-20.5962	9	Regulatory_T
mSp_rep4_144	0.954087	0.075077	0.080261	99164	94.46	0.001795	2434386	98986	rep4	Sp#1 (n=960)	-24.3163	14.9389	7	Transitional_B
mSp_rep4_054	0.950442	0.141534	0.768111	23535	97.04	0.013682	509974	23213	rep4	Sp#1 (n=960)	-13.6368	-28.6189	1	Follicular_B
mSp_rep4_334	0.946532	0.097251	0.79456	14374	97.83	0.010575	285781	14222	rep4	Sp#1 (n=960)	19.9667	74.8963	8	CD27-_Natural_Killer
mSp_rep4_253	0.955504	0.201688	0.713717	45696	97.21	0.002385	1094014	45587	rep4	Sp#1 (n=960)	9.61423	46.3999	0	Granulocyte
mSp_rep4_347	0.95288	0.164284	0.716503	30443	96.93	0.012975	697778	30048	rep4	Sp#1 (n=960)	49.6999	22.7025	6	Naive_CD8_T
mSp_rep4_189	0.953274	0.075654	0.711897	12407	95.84	0.07657	298047	11457	rep4	Sp#1 (n=960)	-3.54711	-25.9047	1	Follicular_B
mSp_rep4_051	0.957745	0.170753	0.735733	32049	97.2	0.026803	818983	31190	rep4	Sp#1 (n=960)	-22.6482	-27.7109	1	Follicular_B
mSp_rep4_131	0.939821	0.200574	0.645756	40904	97	0.013862	732742	40337	rep4	Sp#1 (n=960)	-56.2972	19.3339	4	Marginal_Zone_B
mSp_rep4_074	0.947739	0.163631	0.713483	30267	96.71	0.026101	630301	29477	rep4	Sp#1 (n=960)	-5.602	15.0837	7	Transitional_B
mSp_rep4_377	0.957926	0.228973	0.616522	56882	97.31	0.024753	1454703	55474	rep4	Sp#1 (n=960)	50.6369	16.1909	6	Naive_CD8_T
mSp_rep4_107	0.942177	0.195437	0.699087	38320	96.69	0.025365	720256	37348	rep4	Sp#1 (n=960)	-44.6851	20.0918	4	Marginal_Zone_B
mSp_rep4_339	0.959718	0.172943	0.763279	30650	96.7	0.02398	824377	29915	rep4	Sp#1 (n=960)	-35.0971	-20.4585	1	Follicular_B
mSp_rep4_034	0.957782	0.171035	0.757552	30159	95.43	0.005504	779733	29993	rep4	Sp#1 (n=960)	-4.89712	27.0907	7	Transitional_B
mSp_rep4_167	0.950818	0.152281	0.726279	26622	96.91	0.007513	582932	26422	rep4	Sp#1 (n=960)	45.6623	25.7534	6	Naive_CD8_T
mSp_rep4_068	0.953431	0.173853	0.718785	32813	96.93	0.019169	760793	32184	rep4	Sp#1 (n=960)	50.9648	-35.8146	3	Naive_CD4_T
mSp_rep4_028	0.955436	0.243499	0.506082	71772	96.9	0.014351	1734554	70742	rep4	Sp#1 (n=960)	-46.1372	22.9006	4	Marginal_Zone_B
mSp_rep4_163	0.952143	0.107627	0.570122	24985	97.41	0.003802	555301	24890	rep4	Sp#1 (n=960)	9.23441	50.333	0	Granulocyte
mSp_rep4_223	0.951696	0.15004	0.777173	25798	97.6	0.031088	574680	24996	rep4	Sp#1 (n=960)	40.6765	20.2612	6	Naive_CD8_T
mSp_rep4_040	0.960055	0.194259	0.738164	38801	96.22	0.015541	1054550	38198	rep4	Sp#1 (n=960)	-34.7575	14.7541	1	Follicular_B
mSp_rep4_229	0.956213	0.172303	0.737087	30995	97.43	0.016938	755280	30470	rep4	Sp#1 (n=960)	-38.0925	-5.13298	1	Follicular_B
mSp_rep4_097	0.960678	0.160569	0.723127	30402	96.93	0.038122	840826	29243	rep4	Sp#1 (n=960)	-28.7989	-24.1053	1	Follicular_B
mSp_rep4_245	0.942092	0.165565	0.746026	29192	96.88	0.014593	541726	28766	rep4	Sp#1 (n=960)	-17.5348	-26.8388	1	Follicular_B
mSp_rep4_073	0.959669	0.157879	0.764643	27061	97.41	0.03226	719515	26188	rep4	Sp#1 (n=960)	-18.5477	-27.3487	1	Follicular_B
mSp_rep4_004	0.95843	0.155753	0.725432	27037	97.25	0.014388	695940	26648	rep4	Sp#1 (n=960)	49.9776	-35.2989	3	Naive_CD4_T
mSp_rep4_150	0.954781	0.124356	0.650148	24689	97.5	0.040747	590632	23683	rep4	Sp#1 (n=960)	-13.0399	-42.0178	1	Follicular_B
mSp_rep4_147	0.951515	0.153357	0.729383	28945	97.07	0.04664	651013	27595	rep4	Sp#1 (n=960)	42.6827	-42.2427	3	Naive_CD4_T
mSp_rep4_100	0.944974	0.144608	0.717755	25019	97.33	0.01327	486103	24687	rep4	Sp#1 (n=960)	51.6941	-38.4774	3	Naive_CD4_T
mSp_rep4_033	0.957789	0.130569	0.776996	21614	97.77	0.026788	546625	21035	rep4	Sp#1 (n=960)	-13.7528	-28.5671	1	Follicular_B
mSp_rep4_104	0.953986	0.175147	0.751496	32583	97.26	0.025228	763704	31761	rep4	Sp#1 (n=960)	-16.6056	-22.5072	1	Follicular_B
mSp_rep4_209	0.957778	0.350485	0.704516	127929	96.87	0.027851	3285424	124366	rep4	Sp#1 (n=960)	47.0964	-20.7911	2	Memory_CD8_T
mSp_rep4_214	0.957984	0.124023	0.768244	19294	97.09	0.010729	492868	19087	rep4	Sp#1 (n=960)	49.8496	27.7316	6	Naive_CD8_T
mSp_rep4_278	0.951151	0.147849	0.733865	26000	96.63	0.014231	574922	25630	rep4	Sp#1 (n=960)	39.5846	-30.1698	3	Naive_CD4_T
mSp_rep4_243	0.939486	0.11015	0.804515	16546	97.17	0.005862	291735	16449	rep4	Sp#1 (n=960)	-10.7305	-33.2954	1	Follicular_B
mSp_rep4_250	0.948688	0.157905	0.731189	27311	96.86	0.02369	573755	26664	rep4	Sp#1 (n=960)	-28.0184	-29.1458	1	Follicular_B
mSp_rep4_006	0.956194	0.150924	0.601757	34484	97.07	0.030884	852490	33419	rep4	Sp#1 (n=960)	-22.8321	-30.0213	1	Follicular_B
mSp_rep4_287	0.954618	0.164412	0.73818	31598	95.67	0.03285	771260	30560	rep4	Sp#1 (n=960)	51.2484	-36.9714	3	Naive_CD4_T
mSp_rep4_130	0.954907	0.153703	0.767586	27124	97.78	0.017365	641001	26653	rep4	Sp#1 (n=960)	22.7615	70.2781	11	CD27+_Natural_Killer
mSp_rep4_357	0.946899	0.192465	0.625249	44192	96.95	0.039736	907862	42436	rep4	Sp#1 (n=960)	47.1153	-24.0081	3	Naive_CD4_T
mSp_rep4_295	0.95872	0.178861	0.712802	33792	97.5	0.005445	870634	33608	rep4	Sp#1 (n=960)	-36.9715	14.1014	4	Marginal_Zone_B
mSp_rep4_162	0.954909	0.170804	0.74329	31035	96.71	0.011116	743184	30690	rep4	Sp#1 (n=960)	-25.8405	-26.5686	1	Follicular_B
mSp_rep4_111	0.951334	0.158814	0.671434	32686	97.48	0.038916	723707	31414	rep4	Sp#1 (n=960)	-21.9748	-21.5827	1	Follicular_B
mSp_rep4_302	0.955795	0.144621	0.688602	26723	96.25	0.019496	658441	26202	rep4	Sp#1 (n=960)	56.1598	-19.9357	9	Regulatory_T
mSp_rep4_143	0.95264	0.155189	0.76194	26403	97.51	0.008522	594470	26178	rep4	Sp#1 (n=960)	50.8892	23.515	6	Naive_CD8_T
mSp_rep4_165	0.949348	0.253503	0.735608	63714	97.41	0.01626	1344349	62678	rep4	Sp#1 (n=960)	-26.7833	19.9706	1	Follicular_B
mSp_rep4_089	0.949857	0.142815	0.745393	23933	96.82	0.01312	514379	23619	rep4	Sp#1 (n=960)	64.4057	2.06907	2	Memory_CD8_T
mSp_rep4_269	0.948312	0.174352	0.748949	30677	97.47	0.009095	633282	30398	rep4	Sp#1 (n=960)	-35.8024	-21.8963	1	Follicular_B
mSp_rep4_042	0.955964	0.192952	0.722101	38631	97.29	0.011416	940011	38190	rep4	Sp#1 (n=960)	51.216	19.7763	6	Naive_CD8_T
mSp_rep4_016	0.958913	0.123882	0.726753	20121	97.25	0.046022	533722	19195	rep4	Sp#1 (n=960)	51.4296	4.05816	2	Memory_CD8_T
mSp_rep4_135	0.950501	0.401993	0.612433	178347	96.82	0.032039	3924198	172633	rep4	Sp#1 (n=960)	-46.1964	25.9493	4	Marginal_Zone_B
mSp_rep4_231	0.952398	0.176607	0.656048	39177	96.77	0.03525	897775	37796	rep4	Sp#1 (n=960)	-32.478	-21.386	1	Follicular_B
mSp_rep4_017	0.956456	0.127251	0.749763	20029	97.52	0.003195	488708	19965	rep4	Sp#1 (n=960)	50.9718	-40.8439	3	Naive_CD4_T
mSp_rep10_181	0.942583	0.085517	0.743623	13408	97.15	0.075552	264972	12395	rep10	Sp#2 (n=2688)	58.2397	23.1473	6	Naive_CD8_T
mSp_rep10_322	0.940976	0.166282	0.753122	29707	96.98	0.019962	554797	29114	rep10	Sp#2 (n=2688)	34.6984	-39.5327	3	Naive_CD4_T
mSp_rep10_066	0.942372	0.162593	0.741665	32483	97.07	0.038174	624883	31243	rep10	Sp#2 (n=2688)	-33.1976	-16.2001	1	Follicular_B
mSp_rep10_198	0.944423	0.181987	0.750737	34923	97.26	0.023795	686790	34092	rep10	Sp#2 (n=2688)	-26.2043	-5.74887	1	Follicular_B
mSp_rep10_351	0.946521	0.17881	0.724036	34057	96.6	0.022139	700025	33303	rep10	Sp#2 (n=2688)	-30.3505	-9.85679	1	Follicular_B
mSp_rep10_160	0.943525	0.184331	0.676007	35189	96.35	0.040666	702323	33758	rep10	Sp#2 (n=2688)	-51.5643	22.0607	4	Marginal_Zone_B
mSp_rep10_023	0.946566	0.080163	0.687212	12809	96.62	0.041924	267984	12272	rep10	Sp#2 (n=2688)	52.9431	-27.5394	3	Naive_CD4_T
mSp_rep10_248	0.933882	0.15966	0.761543	28135	97.2	0.010236	462806	27847	rep10	Sp#2 (n=2688)	-17.7884	-12.9575	1	Follicular_B
mSp_rep10_082	0.944357	0.169626	0.722836	31936	94.9	0.01503	648909	31456	rep10	Sp#2 (n=2688)	-13.8193	1.99363	1	Follicular_B
mSp_rep10_219	0.950658	0.164207	0.748171	30213	97.21	0.020918	664947	29581	rep10	Sp#2 (n=2688)	-2.9691	-4.95779	1	Follicular_B
mSp_rep10_070	0.953499	0.193785	0.73056	38708	96.96	0.020203	915732	37926	rep10	Sp#2 (n=2688)	43.4108	-36.19	3	Naive_CD4_T
mSp_rep10_180	0.942205	0.115005	0.697297	18832	97.03	0.02963	358887	18274	rep10	Sp#2 (n=2688)	-17.6896	21.5411	1	Follicular_B
mSp_rep10_327	0.939187	0.230933	0.667212	49772	96.19	0.015029	909699	49024	rep10	Sp#2 (n=2688)	-50.2324	17.8977	4	Marginal_Zone_B
mSp_rep10_039	0.944396	0.072272	0.664933	12399	94.55	0.046455	258888	11823	rep10	Sp#2 (n=2688)	-0.991128	24.8876	7	Transitional_B
mSp_rep10_154	0.946632	0.199447	0.730099	38692	96.86	0.009149	794278	38338	rep10	Sp#2 (n=2688)	-22.1836	2.65572	1	Follicular_B
mSp_rep10_043	0.944765	0.124715	0.729188	21262	97.17	0.019236	420510	20853	rep10	Sp#2 (n=2688)	25.5115	70.1141	11	CD27+_Natural_Killer
mSp_rep10_342	0.942774	0.164656	0.742348	28915	97.27	0.023967	550034	28222	rep10	Sp#2 (n=2688)	47.4861	-29.1867	3	Naive_CD4_T
mSp_rep10_208	0.942488	0.177657	0.717935	33315	96.93	0.022632	635548	32561	rep10	Sp#2 (n=2688)	-39.7916	15.86	4	Marginal_Zone_B
mSp_rep10_131	0.945741	0.195181	0.728887	39052	96.89	0.013495	787099	38525	rep10	Sp#2 (n=2688)	-38.6863	-1.68181	1	Follicular_B
mSp_rep10_183	0.945114	0.147824	0.724414	28062	96.75	0.009301	559482	27801	rep10	Sp#2 (n=2688)	14.8517	76.2058	8	CD27-_Natural_Killer
mSp_rep10_094	0.947462	0.198704	0.627069	44582	97.33	0.004755	925724	44370	rep10	Sp#2 (n=2688)	-16.2109	65.0979	5	Macrophage
mSp_rep10_354	0.936214	0.16878	0.743119	30991	97.26	0.013585	526544	30570	rep10	Sp#2 (n=2688)	-27.1023	-16.9125	1	Follicular_B
mSp_rep10_331	0.931634	0.160262	0.740233	28258	96.98	0.010263	451304	27968	rep10	Sp#2 (n=2688)	43.8951	-37.3338	3	Naive_CD4_T
mSp_rep10_144	0.9465	0.177939	0.756228	32916	97.2	0.02555	675350	32075	rep10	Sp#2 (n=2688)	-8.22433	-15.2337	1	Follicular_B
mSp_rep10_085	0.940178	0.18314	0.763544	35533	95.2	0.026933	676506	34576	rep10	Sp#2 (n=2688)	-9.54533	0.446889	1	Follicular_B
mSp_rep10_050	0.948287	0.141483	0.760225	24254	97.12	0.035334	515941	23397	rep10	Sp#2 (n=2688)	-38.3937	14.7918	1	Follicular_B
mSp_rep10_344	0.939236	0.188917	0.734125	37181	96.88	0.011	665799	36772	rep10	Sp#2 (n=2688)	32.2734	-44.1142	3	Naive_CD4_T
mSp_rep10_290	0.944455	0.175147	0.752772	32108	96.95	0.01959	633904	31479	rep10	Sp#2 (n=2688)	-10.6314	-3.25457	1	Follicular_B
mSp_rep10_142	0.948999	0.103156	0.701539	16565	96.52	0.013945	358171	16334	rep10	Sp#2 (n=2688)	-3.63297	11.4703	7	Transitional_B
mSp_rep10_024	0.947622	0.179451	0.735385	35306	97.22	0.035971	741745	34036	rep10	Sp#2 (n=2688)	-30.2699	-14.6947	1	Follicular_B
mSp_rep10_316	0.938348	0.19171	0.730814	37292	96.75	0.019388	667317	36569	rep10	Sp#2 (n=2688)	35.4205	-41.3616	3	Naive_CD4_T
mSp_rep10_190	0.949227	0.164271	0.75103	30329	96.9	0.016519	653486	29828	rep10	Sp#2 (n=2688)	-24.4914	-12.7375	1	Follicular_B
mSp_rep10_196	0.933228	0.209413	0.728935	40339	96.95	0.007834	657994	40023	rep10	Sp#2 (n=2688)	-23.9093	8.5719	1	Follicular_B
mSp_rep10_383	0.943223	0.166872	0.740269	31086	96.34	0.009007	600095	30806	rep10	Sp#2 (n=2688)	-22.8096	-6.57272	1	Follicular_B
mSp_rep10_285	0.945322	0.175031	0.715255	37804	96.27	0.030976	777718	36633	rep10	Sp#2 (n=2688)	-45.2452	-7.52537	1	Follicular_B
mSp_rep10_084	0.941264	0.167512	0.755275	31233	97.13	0.037845	593086	30051	rep10	Sp#2 (n=2688)	-9.26248	-9.85153	1	Follicular_B
mSp_rep10_373	0.944692	0.180142	0.719146	35303	97	0.027731	703107	34324	rep10	Sp#2 (n=2688)	35.4198	-42.112	3	Naive_CD4_T
mSp_rep10_375	0.94484	0.173456	0.709948	32520	96.49	0.014268	648323	32056	rep10	Sp#2 (n=2688)	53.5214	-33.0868	3	Naive_CD4_T
mSp_rep10_173	0.942961	0.172111	0.731505	32779	97.08	0.029012	632753	31828	rep10	Sp#2 (n=2688)	-29.8192	-14.4888	1	Follicular_B
mSp_rep10_044	0.945586	0.157252	0.759141	27813	97.29	0.032287	564744	26915	rep10	Sp#2 (n=2688)	39.2132	-34.6996	3	Naive_CD4_T
mSp_rep10_089	0.938907	0.220237	0.721573	48713	96.67	0.024347	891597	47527	rep10	Sp#2 (n=2688)	-24.1772	11.7901	1	Follicular_B
mSp_rep10_033	0.937806	0.145262	0.766832	25175	97.18	0.035472	445658	24282	rep10	Sp#2 (n=2688)	38.8326	20.3191	6	Naive_CD8_T
mSp_rep10_359	0.942272	0.175044	0.745424	33601	97.09	0.017172	633435	33024	rep10	Sp#2 (n=2688)	-15.2163	-8.1628	1	Follicular_B
mSp_rep10_242	0.946283	0.155842	0.74711	26903	97.1	0.016838	547793	26450	rep10	Sp#2 (n=2688)	60.0833	3.34405	2	Memory_CD8_T
mSp_rep10_241	0.94708	0.104335	0.719773	17013	96.5	0.03368	359194	16440	rep10	Sp#2 (n=2688)	2.75135	-29.0836	1	Follicular_B
mSp_rep10_348	0.945244	0.231061	0.678216	50492	96.69	0.01826	1011277	49570	rep10	Sp#2 (n=2688)	-50.1872	17.7396	4	Marginal_Zone_B
mSp_rep10_210	0.936625	0.107307	0.702996	17387	97.29	0.011158	298927	17193	rep10	Sp#2 (n=2688)	24.5971	72.839	11	CD27+_Natural_Killer
mSp_rep10_214	0.950883	0.143942	0.72689	25541	97.09	0.016522	569135	25119	rep10	Sp#2 (n=2688)	43.108	-40.1285	3	Naive_CD4_T
mSp_rep10_193	0.938128	0.076704	0.746787	11437	96.61	0.035674	208389	11029	rep10	Sp#2 (n=2688)	6.0971	-2.90331	1	Follicular_B
mSp_rep10_026	0.948721	0.182704	0.739373	34795	97.01	0.013335	739309	34331	rep10	Sp#2 (n=2688)	45.9482	-28.6034	3	Naive_CD4_T
mSp_rep10_352	0.944162	0.260254	0.654582	57940	96.56	0.002934	1137748	57770	rep10	Sp#2 (n=2688)	-48.7492	22.1611	4	Marginal_Zone_B
mSp_rep10_081	0.935252	0.19162	0.635338	37942	97.1	0.015181	642855	37366	rep10	Sp#2 (n=2688)	50.6652	1.81258	9	Regulatory_T
mSp_rep10_289	0.94224	0.127456	0.745378	21367	97.13	0.005055	400023	21259	rep10	Sp#2 (n=2688)	-9.28313	-31.9161	1	Follicular_B
mSp_rep10_191	0.944795	0.175928	0.620566	42259	95.24	0.004733	852872	42059	rep10	Sp#2 (n=2688)	10.4346	40.5832	0	Granulocyte
mSp_rep10_152	0.938094	0.169446	0.757929	30677	97.06	0.012648	545121	30289	rep10	Sp#2 (n=2688)	42.3313	-38.4766	3	Naive_CD4_T
mSp_rep10_104	0.943385	0.143007	0.750461	24429	97.35	0.024233	471460	23837	rep10	Sp#2 (n=2688)	-17.6756	0.467136	1	Follicular_B
mSp_rep10_105	0.937558	0.158238	0.739849	28026	96.93	0.019304	493882	27485	rep10	Sp#2 (n=2688)	42.7811	-40.0062	3	Naive_CD4_T
mSp_rep10_336	0.938308	0.081713	0.755598	12103	97.2	0.051888	219855	11475	rep10	Sp#2 (n=2688)	41.845	15.6215	6	Naive_CD8_T
mSp_rep10_138	0.942842	0.177107	0.734033	33553	97.09	0.026406	644216	32667	rep10	Sp#2 (n=2688)	-31.5125	-13.2235	1	Follicular_B
mSp_rep10_217	0.948056	0.128942	0.743828	22563	96.95	0.007047	474161	22404	rep10	Sp#2 (n=2688)	19.3244	73.8074	8	CD27-_Natural_Killer
mSp_rep10_178	0.947718	0.207568	0.722939	41157	96.99	0.022183	860489	40244	rep10	Sp#2 (n=2688)	-35.7895	3.40005	1	Follicular_B
mSp_rep10_063	0.950981	0.193119	0.728947	39697	96.75	0.037308	906917	38216	rep10	Sp#2 (n=2688)	34.7032	-39.0781	3	Naive_CD4_T
mSp_rep10_080	0.939404	0.103451	0.71672	16962	96.14	0.040149	318088	16281	rep10	Sp#2 (n=2688)	3.68531	-0.762748	1	Follicular_B
mSp_rep10_367	0.947707	0.18337	0.726094	35452	96.83	0.014132	741494	34951	rep10	Sp#2 (n=2688)	-17.8757	-3.76611	1	Follicular_B
mSp_rep10_311	0.937988	0.185023	0.706838	36456	97.04	0.023453	647437	35601	rep10	Sp#2 (n=2688)	-8.66082	-12.2434	1	Follicular_B
mSp_rep10_157	0.94204	0.153076	0.764804	26293	97.27	0.010649	494133	26013	rep10	Sp#2 (n=2688)	50.3735	3.51471	6	Naive_CD8_T
mSp_rep10_162	0.938373	0.178605	0.737112	34954	96.92	0.029582	629339	33920	rep10	Sp#2 (n=2688)	-5.11885	-18.5932	1	Follicular_B
mSp_rep10_079	0.94594	0.178375	0.758995	33740	97.13	0.025697	689303	32873	rep10	Sp#2 (n=2688)	-18.1266	-11.4456	1	Follicular_B
mSp_rep10_360	0.944712	0.172598	0.731598	31749	97.04	0.016095	626306	31238	rep10	Sp#2 (n=2688)	35.6241	-43.4172	3	Naive_CD4_T
mSp_rep10_304	0.942542	0.130338	0.751944	21602	96.88	0.034997	417602	20846	rep10	Sp#2 (n=2688)	51.4674	-42.5811	3	Naive_CD4_T
mSp_rep10_332	0.932599	0.136961	0.722654	23532	96.63	0.032381	389784	22770	rep10	Sp#2 (n=2688)	-37.8584	17.9928	4	Marginal_Zone_B
mSp_rep10_062	0.940614	0.161376	0.754485	28096	97.08	0.006585	513466	27911	rep10	Sp#2 (n=2688)	-10.0054	-6.49733	1	Follicular_B
mSp_rep10_291	0.942216	0.116081	0.736215	18553	97.09	0.017086	350783	18236	rep10	Sp#2 (n=2688)	-9.62625	-41.5129	1	Follicular_B
mSp_rep10_032	0.947526	0.192824	0.71708	37576	95.58	0.011497	795901	37144	rep10	Sp#2 (n=2688)	-10.6217	8.27927	1	Follicular_B
mSp_rep10_003	0.949138	0.124075	0.74445	21665	96.63	0.005031	464232	21556	rep10	Sp#2 (n=2688)	16.8233	77.2745	8	CD27-_Natural_Killer
mSp_rep10_073	0.94386	0.135309	0.700705	24957	96.61	0.068438	510931	23249	rep10	Sp#2 (n=2688)	-12.6163	8.50937	1	Follicular_B
mSp_rep10_052	0.945171	0.099224	0.733622	15493	96.81	0.020525	312749	15175	rep10	Sp#2 (n=2688)	25.4675	71.398	11	CD27+_Natural_Killer
mSp_rep10_159	0.946559	0.181014	0.724748	35462	96.98	0.006401	725866	35235	rep10	Sp#2 (n=2688)	54.6841	19.8257	6	Naive_CD8_T
mSp_rep10_028	0.94438	0.150872	0.745631	27751	96.85	0.015315	545522	27326	rep10	Sp#2 (n=2688)	16.3966	74.7033	8	CD27-_Natural_Killer
mSp_rep10_199	0.946303	0.118643	0.748613	19466	97.25	0.024299	396018	18993	rep10	Sp#2 (n=2688)	55.206	27.7573	6	Naive_CD8_T
mSp_rep10_305	0.93826	0.15036	0.754506	26467	96.9	0.019194	469931	25959	rep10	Sp#2 (n=2688)	-0.801513	-24.3882	1	Follicular_B
mSp_rep10_300	0.943863	0.17963	0.736767	33949	96.89	0.029574	667007	32945	rep10	Sp#2 (n=2688)	-30.989	-12.3305	1	Follicular_B
mSp_rep10_227	0.950193	0.177914	0.72751	32937	96.89	0.014573	723853	32457	rep10	Sp#2 (n=2688)	58.1643	10.7841	2	Memory_CD8_T
mSp_rep10_205	0.944055	0.188725	0.718868	36369	97.13	0.013308	709538	35885	rep10	Sp#2 (n=2688)	48.1826	-32.1084	3	Naive_CD4_T
mSp_rep10_007	0.950495	0.168998	0.735624	30294	96.6	0.013633	669023	29881	rep10	Sp#2 (n=2688)	-31.051	-10.0945	1	Follicular_B
mSp_rep10_134	0.942621	0.184011	0.72774	35894	97.08	0.017078	683701	35281	rep10	Sp#2 (n=2688)	-28.7421	-11.4904	1	Follicular_B
mSp_rep10_195	0.949674	0.194528	0.693526	39341	96.41	0.014743	862022	38761	rep10	Sp#2 (n=2688)	-36.2155	19.7272	4	Marginal_Zone_B
mSp_rep10_174	0.943247	0.185932	0.745333	36803	97.35	0.0219	707954	35997	rep10	Sp#2 (n=2688)	-30.0536	-11.4315	1	Follicular_B
mSp_rep10_046	0.952691	0.07933	0.712527	13810	96.32	0.112238	345175	12260	rep10	Sp#2 (n=2688)	-36.5227	-9.33356	1	Follicular_B
mSp_rep10_151	0.947479	0.200151	0.73113	39136	97.41	0.023993	817424	38197	rep10	Sp#2 (n=2688)	62.4348	3.17792	2	Memory_CD8_T
mSp_rep10_025	0.947428	0.209182	0.687164	43208	96.54	0.023236	910138	42204	rep10	Sp#2 (n=2688)	-44.5203	18.4258	4	Marginal_Zone_B
mSp_rep10_132	0.944286	0.161914	0.762906	27797	96.87	0.013994	544100	27408	rep10	Sp#2 (n=2688)	-31.6975	-8.6274	1	Follicular_B
mSp_rep10_362	0.947242	0.186611	0.723235	35120	96.4	0.007033	732034	34873	rep10	Sp#2 (n=2688)	-10.5289	7.63376	1	Follicular_B
mSp_rep10_117	0.947296	0.228614	0.670378	46931	96.26	0.005157	980575	46689	rep10	Sp#2 (n=2688)	-53.5034	21.7802	4	Marginal_Zone_B
mSp_rep10_135	0.948598	0.200599	0.704392	41078	96.79	0.002897	869557	40959	rep10	Sp#2 (n=2688)	47.3561	-40.4527	3	Naive_CD4_T
mSp_rep10_127	0.949952	0.171342	0.748409	32052	97.06	0.023867	705496	31287	rep10	Sp#2 (n=2688)	45.7294	14.2144	6	Naive_CD8_T
mSp_rep10_065	0.946501	0.17571	0.737127	33480	97.3	0.032079	688422	32406	rep10	Sp#2 (n=2688)	61.7164	5.48182	2	Memory_CD8_T
mSp_rep10_101	0.94193	0.076973	0.77091	11179	96.94	0.054567	216142	10569	rep10	Sp#2 (n=2688)	1.65477	-25.7463	1	Follicular_B
mSp_rep10_014	0.944685	0.190377	0.720527	36975	97.17	0.008709	726990	36653	rep10	Sp#2 (n=2688)	47.0102	16.771	6	Naive_CD8_T
mSp_rep10_049	0.944749	0.164886	0.749886	30576	96.96	0.020899	607031	29937	rep10	Sp#2 (n=2688)	-15.8835	-16.8201	1	Follicular_B
mSp_rep10_313	0.941685	0.182909	0.707702	34807	97.03	0.007039	651954	34562	rep10	Sp#2 (n=2688)	45.5562	17.1742	6	Naive_CD8_T
mSp_rep10_102	0.942297	0.184267	0.722435	35489	97.16	0.012455	670183	35047	rep10	Sp#2 (n=2688)	-27.2118	-0.836738	1	Follicular_B
mSp_rep10_006	0.947666	0.174378	0.73229	31366	96.89	0.02034	655687	30728	rep10	Sp#2 (n=2688)	-33.7525	2.85542	1	Follicular_B
mSp_rep10_179	0.937608	0.223337	0.662315	47762	96.15	0.020791	856995	46769	rep10	Sp#2 (n=2688)	-48.5538	22.3278	4	Marginal_Zone_B
mSp_rep10_334	0.946238	0.161133	0.741817	29328	96.9	0.029051	603554	28476	rep10	Sp#2 (n=2688)	44.4985	19.3004	6	Naive_CD8_T
mSp_rep10_140	0.945221	0.072913	0.780168	10458	96.29	0.054695	215422	9886	rep10	Sp#2 (n=2688)	-4.95805	-40.1571	1	Follicular_B
mSp_rep10_011	0.950625	0.177837	0.731577	35349	96.88	0.029421	787617	34309	rep10	Sp#2 (n=2688)	-12.9922	-18.0614	1	Follicular_B
mSp_rep10_093	0.944415	0.178247	0.734805	32740	95.83	0.017288	662945	32174	rep10	Sp#2 (n=2688)	-4.47822	23.7058	7	Transitional_B
mSp_rep10_297	0.939467	0.101068	0.774357	16484	96.89	0.065336	309047	15407	rep10	Sp#2 (n=2688)	-0.720955	-27.2635	1	Follicular_B
mSp_rep10_041	0.943253	0.182282	0.713333	34500	96.89	0.015942	666663	33950	rep10	Sp#2 (n=2688)	-10.4756	7.96119	1	Follicular_B
mSp_rep10_303	0.946718	0.085261	0.735302	14305	96.34	0.064383	306941	13384	rep10	Sp#2 (n=2688)	-5.42513	-32.4541	1	Follicular_B
mSp_rep10_186	0.937259	0.142456	0.761185	24921	96.61	0.025842	440068	24277	rep10	Sp#2 (n=2688)	-2.88302	-16.1761	1	Follicular_B
mSp_rep10_370	0.947698	0.177107	0.726936	32974	96.89	0.024383	692394	32170	rep10	Sp#2 (n=2688)	39.5543	-43.7544	3	Naive_CD4_T
mSp_rep10_087	0.945461	0.173789	0.732047	33254	96.98	0.02508	675210	32420	rep10	Sp#2 (n=2688)	-21.9355	-5.16346	1	Follicular_B
mSp_rep10_262	0.952512	0.187137	0.69045	38283	96.7	0.015176	889535	37702	rep10	Sp#2 (n=2688)	48.5498	-32.4581	3	Naive_CD4_T
mSp_rep10_259	0.942204	0.184997	0.731095	34951	96.89	0.017396	664319	34343	rep10	Sp#2 (n=2688)	41.797	-37.6394	3	Naive_CD4_T
mSp_rep10_350	0.944052	0.180796	0.732003	34644	96.98	0.011171	673293	34257	rep10	Sp#2 (n=2688)	-23.7565	-5.43556	1	Follicular_B
mSp_rep10_148	0.931682	0.087388	0.726803	14226	96.49	0.062351	238456	13339	rep10	Sp#2 (n=2688)	0.232784	-30.942	1	Follicular_B
mSp_rep10_345	0.935486	0.170843	0.739137	31760	96.87	0.025315	543890	30956	rep10	Sp#2 (n=2688)	-3.32129	-12.482	1	Follicular_B
mSp_rep10_053	0.946874	0.19586	0.722366	39516	97.03	0.012451	810409	39024	rep10	Sp#2 (n=2688)	33.636	-42.9238	3	Naive_CD4_T
mSp_rep10_048	0.947018	0.163644	0.763147	29797	97.18	0.030641	618125	28884	rep10	Sp#2 (n=2688)	-4.36859	-14.7404	1	Follicular_B
mSp_rep10_100	0.91815	0.164822	0.767821	28547	96.61	0.010264	386838	28254	rep10	Sp#2 (n=2688)	-14.8002	-7.9593	1	Follicular_B
mSp_rep10_012	0.946991	0.166218	0.747437	31018	95.57	0.020601	652034	30379	rep10	Sp#2 (n=2688)	-8.55461	-10.1592	1	Follicular_B
mSp_rep10_192	0.942374	0.078741	0.744659	12170	97.36	0.059984	236002	11440	rep10	Sp#2 (n=2688)	-37.6014	-9.56895	1	Follicular_B
mSp_rep10_177	0.938183	0.174788	0.597778	43077	96.99	0.000929	753042	43037	rep10	Sp#2 (n=2688)	7.56936	44.6702	0	Granulocyte
mSp_rep10_377	0.938171	0.203277	0.680411	42503	96.48	0.007223	752311	42196	rep10	Sp#2 (n=2688)	-8.89947	15.6788	7	Transitional_B
mSp_rep10_307	0.941108	0.153947	0.74658	27409	97.3	0.028713	510105	26622	rep10	Sp#2 (n=2688)	41.2738	-30.1451	3	Naive_CD4_T
mSp_rep10_263	0.944969	0.198973	0.708721	39045	96.86	0.017108	782697	38377	rep10	Sp#2 (n=2688)	62.2784	6.15223	2	Memory_CD8_T
mSp_rep10_092	0.942312	0.12843	0.641138	28295	97.21	0.003923	533886	28184	rep10	Sp#2 (n=2688)	8.54915	48.4365	0	Granulocyte
mSp_rep10_163	0.943146	0.146043	0.709807	26186	96.98	0.033949	511737	25297	rep10	Sp#2 (n=2688)	59.7941	-7.69194	2	Memory_CD8_T
mSp_rep10_211	0.940065	0.187201	0.754746	35137	97.14	0.011925	638374	34718	rep10	Sp#2 (n=2688)	-18.3367	0.659153	1	Follicular_B
mSp_rep10_243	0.943819	0.178042	0.712877	34722	96.76	0.013738	680970	34245	rep10	Sp#2 (n=2688)	-16.4667	-2.12737	1	Follicular_B
mSp_rep10_224	0.946412	0.141009	0.770985	23350	96.94	0.029165	482481	22669	rep10	Sp#2 (n=2688)	52.2496	26.7139	6	Naive_CD8_T
mSp_rep10_114	0.939756	0.092166	0.757009	13696	96.21	0.02519	254004	13351	rep10	Sp#2 (n=2688)	-2.17013	-34.3081	1	Follicular_B
mSp_rep10_143	0.947079	0.202431	0.72	40016	97.01	0.01252	826674	39515	rep10	Sp#2 (n=2688)	-38.5063	9.71237	1	Follicular_B
mSp_rep10_103	0.948284	0.197525	0.708465	39822	96.87	0.020793	847481	38994	rep10	Sp#2 (n=2688)	-28.7736	-13.888	1	Follicular_B
mSp_rep10_108	0.93665	0.142892	0.758281	24121	96.48	0.010406	420112	23870	rep10	Sp#2 (n=2688)	42.1942	19.9956	6	Naive_CD8_T
mSp_rep10_051	0.948894	0.115069	0.737408	19814	96.88	0.032704	431100	19166	rep10	Sp#2 (n=2688)	50.2666	-28.155	3	Naive_CD4_T
mSp_rep10_125	0.944212	0.201176	0.696968	41296	96.54	0.01821	816423	40544	rep10	Sp#2 (n=2688)	-17.283	13.7253	1	Follicular_B
mSp_rep10_271	0.944499	0.089809	0.75296	13431	96.18	0.021517	270520	13142	rep10	Sp#2 (n=2688)	-3.68629	-34.7195	1	Follicular_B
mSp_rep10_055	0.94749	0.081226	0.697776	13265	96.65	0.014625	277246	13071	rep10	Sp#2 (n=2688)	40.4845	-26.1827	3	Naive_CD4_T
mSp_rep10_272	0.94397	0.108101	0.721339	17175	96.71	0.032314	341744	16620	rep10	Sp#2 (n=2688)	40.9961	19.1827	6	Naive_CD8_T
mSp_rep10_294	0.947307	0.182973	0.678801	36040	96.58	0.038319	765443	34659	rep10	Sp#2 (n=2688)	-44.1801	18.8813	4	Marginal_Zone_B
mSp_rep10_099	0.948462	0.17539	0.745684	33014	97.1	0.013661	698059	32563	rep10	Sp#2 (n=2688)	-29.2676	-11.1941	1	Follicular_B
mSp_rep10_265	0.943432	0.090577	0.742137	15039	96.96	0.062704	301823	14096	rep10	Sp#2 (n=2688)	-0.314401	-27.6001	1	Follicular_B
mSp_rep10_230	0.947866	0.17001	0.745078	31796	97	0.015694	665731	31297	rep10	Sp#2 (n=2688)	-25.968	-15.2747	1	Follicular_B
mSp_rep10_268	0.939623	0.165808	0.645069	37103	96.72	0.034768	688582	35813	rep10	Sp#2 (n=2688)	61.4713	-17.6653	9	Regulatory_T
mSp_rep10_287	0.94111	0.182333	0.741477	34436	96.47	0.010861	648538	34062	rep10	Sp#2 (n=2688)	-9.54493	-12.2038	1	Follicular_B
mSp_rep10_369	0.940861	0.186957	0.729396	38573	96.16	0.026236	727148	37561	rep10	Sp#2 (n=2688)	42.9764	-39.2397	3	Naive_CD4_T
mSp_rep10_107	0.941608	0.165078	0.722327	29632	96.7	0.026357	560371	28851	rep10	Sp#2 (n=2688)	-6.13663	13.4352	7	Transitional_B
mSp_rep10_161	0.937857	0.16103	0.749081	28571	97.4	0.022645	502803	27924	rep10	Sp#2 (n=2688)	39.2064	-37.8102	3	Naive_CD4_T
mSp_rep10_136	0.944916	0.186035	0.712829	36050	96.34	0.022469	723516	35240	rep10	Sp#2 (n=2688)	-47.8046	11.3268	4	Marginal_Zone_B
mSp_rep10_247	0.947766	0.164489	0.772027	28295	96.94	0.016363	594028	27832	rep10	Sp#2 (n=2688)	-23.0167	-10.5131	1	Follicular_B
mSp_rep10_368	0.945754	0.180283	0.737506	33776	96.77	0.026883	686355	32868	rep10	Sp#2 (n=2688)	-38.7396	7.53865	1	Follicular_B
mSp_rep10_273	0.939647	0.181564	0.715112	35521	96.34	0.017426	658466	34902	rep10	Sp#2 (n=2688)	51.0632	13.6703	6	Naive_CD8_T
mSp_rep10_283	0.936376	0.127546	0.689971	23601	96.34	0.003813	409221	23511	rep10	Sp#2 (n=2688)	14.2857	73.9644	8	CD27-_Natural_Killer
mSp_rep10_315	0.944673	0.169011	0.775051	31645	96.3	0.018297	634135	31066	rep10	Sp#2 (n=2688)	-11.3899	-4.33235	1	Follicular_B
mSp_rep10_110	0.939933	0.132414	0.60735	30149	96.47	0.001128	549066	30115	rep10	Sp#2 (n=2688)	7.64851	49.9031	0	Granulocyte
mSp_rep10_019	0.94631	0.168063	0.753783	30528	97.47	0.01628	614044	30031	rep10	Sp#2 (n=2688)	-20.0026	-18.5671	1	Follicular_B
mSp_rep10_113	0.93536	0.176082	0.709825	34207	95.71	0.012044	589679	33795	rep10	Sp#2 (n=2688)	-9.48054	11.9564	7	Transitional_B
mSp_rep10_330	0.933796	0.16796	0.733016	31588	96.31	0.010384	527990	31260	rep10	Sp#2 (n=2688)	-20.2262	-8.7026	1	Follicular_B
mSp_rep10_182	0.940198	0.159737	0.717835	29123	96.77	0.011984	533740	28774	rep10	Sp#2 (n=2688)	49.6139	26.3491	6	Naive_CD8_T
mSp_rep10_170	0.943566	0.166808	0.73046	30361	95.96	0.004414	591921	30227	rep10	Sp#2 (n=2688)	-6.48254	8.84422	1	Follicular_B
mSp_rep10_172	0.934179	0.124805	0.768241	19818	96.99	0.026844	331026	19286	rep10	Sp#2 (n=2688)	2.27054	-2.94246	1	Follicular_B
mSp_rep10_034	0.946782	0.163836	0.725855	28401	96.76	0.009084	585018	28143	rep10	Sp#2 (n=2688)	48.4725	13.1862	6	Naive_CD8_T
mSp_rep10_328	0.935607	0.165014	0.73986	30030	96.82	0.012488	511736	29655	rep10	Sp#2 (n=2688)	35.606	-43.5058	3	Naive_CD4_T
mSp_rep10_112	0.939679	0.086862	0.733201	14912	96.93	0.072492	282023	13831	rep10	Sp#2 (n=2688)	1.89128	-33.7178	1	Follicular_B
mSp_rep10_130	0.940853	0.226168	0.658507	48244	96.42	0.051032	923242	45782	rep10	Sp#2 (n=2688)	-51.5454	23.7452	4	Marginal_Zone_B
mSp_rep10_321	0.926615	0.11439	0.768016	17762	96.4	0.012104	266178	17547	rep10	Sp#2 (n=2688)	-2.97752	-25.6853	1	Follicular_B
mSp_rep10_204	0.944285	0.099903	0.627907	17845	97.24	0.02645	349821	17373	rep10	Sp#2 (n=2688)	-28.2583	57.533	10	Dendritic_cell
mSp_rep10_233	0.945702	0.069928	0.698182	12375	97.35	0.067475	252806	11540	rep10	Sp#2 (n=2688)	-11.222	-37.9354	1	Follicular_B
mSp_rep10_059	0.946298	0.180309	0.700119	36963	96.59	0.025512	764115	36020	rep10	Sp#2 (n=2688)	36.9156	-43.2928	3	Naive_CD4_T
mSp_rep10_037	0.945105	0.151961	0.75755	25927	97.44	0.018668	511142	25443	rep10	Sp#2 (n=2688)	-37.9954	-7.32444	1	Follicular_B
mSp_rep10_278	0.944143	0.177247	0.741928	33450	96.29	0.021465	672310	32732	rep10	Sp#2 (n=2688)	35.7625	-40.4184	3	Naive_CD4_T
mSp_rep10_119	0.944353	0.173405	0.731993	32516	97.1	0.012917	636301	32096	rep10	Sp#2 (n=2688)	-32.7617	-10.9879	1	Follicular_B
mSp_rep10_212	0.94264	0.198563	0.723378	39460	97.29	0.017537	750821	38768	rep10	Sp#2 (n=2688)	46.5584	12.8566	6	Naive_CD8_T
mSp_rep10_347	0.947835	0.157059	0.767085	29500	96.94	0.02878	623101	28651	rep10	Sp#2 (n=2688)	57.8537	-14.4406	9	Regulatory_T
mSp_rep10_021	0.94921	0.168921	0.764774	32152	97.16	0.029081	695252	31217	rep10	Sp#2 (n=2688)	-6.64359	-17.1953	1	Follicular_B
mSp_rep10_064	0.942167	0.167986	0.748235	30872	96.51	0.010657	587046	30543	rep10	Sp#2 (n=2688)	-23.2065	-8.63595	1	Follicular_B
mSp_rep10_169	0.945269	0.192683	0.738703	37465	96.93	0.024102	751349	36562	rep10	Sp#2 (n=2688)	-38.9714	7.27363	1	Follicular_B
mSp_rep10_166	0.949869	0.161504	0.744653	31978	95.79	0.007599	708906	31735	rep10	Sp#2 (n=2688)	16.2211	73.2055	8	CD27-_Natural_Killer
mSp_rep10_137	0.942431	0.108126	0.750525	18581	97.22	0.062483	363070	17420	rep10	Sp#2 (n=2688)	-7.33402	-31.998	1	Follicular_B
mSp_rep10_121	0.942393	0.173494	0.750062	32486	95.67	0.008311	626156	32216	rep10	Sp#2 (n=2688)	-3.90801	-7.91499	1	Follicular_B
mSp_rep10_302	0.944744	0.174071	0.745739	33324	97.34	0.029888	661101	32328	rep10	Sp#2 (n=2688)	-36.0483	-8.11477	1	Follicular_B
mSp_rep10_333	0.939298	0.156368	0.770049	26597	97.2	0.021619	480994	26022	rep10	Sp#2 (n=2688)	-26.0939	-0.450273	1	Follicular_B
mSp_rep10_349	0.94355	0.168639	0.745806	30581	97.18	0.022596	590491	29890	rep10	Sp#2 (n=2688)	51.5949	25.2872	6	Naive_CD8_T
mSp_rep10_116	0.94299	0.154831	0.749625	26676	97.12	0.017994	512252	26196	rep10	Sp#2 (n=2688)	47.2213	21.5909	6	Naive_CD8_T
mSp_rep10_150	0.942183	0.114288	0.726849	21025	96.76	0.014031	403194	20730	rep10	Sp#2 (n=2688)	55.5932	-18.3348	9	Regulatory_T
mSp_rep10_216	0.944951	0.197179	0.722531	38653	97.08	0.009935	761203	38269	rep10	Sp#2 (n=2688)	-38.6765	15.9038	4	Marginal_Zone_B
mSp_rep10_222	0.948414	0.199792	0.715214	40030	97.04	0.007669	841416	39723	rep10	Sp#2 (n=2688)	48.7046	-31.8256	3	Naive_CD4_T
mSp_rep10_057	0.939653	0.169677	0.742573	31844	97.05	0.017774	574780	31278	rep10	Sp#2 (n=2688)	-14.6446	-16.5882	1	Follicular_B
mSp_rep10_077	0.941401	0.224413	0.687353	45812	96.76	0.016939	866409	45036	rep10	Sp#2 (n=2688)	-53.2583	20.9295	4	Marginal_Zone_B
mSp_rep10_095	0.941377	0.179169	0.72023	34280	97.08	0.007439	641553	34025	rep10	Sp#2 (n=2688)	-19.4736	-13.3568	1	Follicular_B
mSp_rep10_047	0.947321	0.190441	0.753508	37910	96.29	0.01923	791785	37181	rep10	Sp#2 (n=2688)	-20.2588	-8.68882	1	Follicular_B
mSp_rep10_213	0.946531	0.121987	0.767469	20393	95.45	0.035551	432318	19668	rep10	Sp#2 (n=2688)	-12.751	-31.8069	1	Follicular_B
mSp_rep10_001	0.946339	0.177978	0.726419	34986	97.05	0.008089	706791	34703	rep10	Sp#2 (n=2688)	-19.1767	-16.5213	1	Follicular_B
mSp_rep10_008	0.945683	0.107102	0.778598	16793	97.22	0.035312	338924	16200	rep10	Sp#2 (n=2688)	-4.16424	-29.5311	1	Follicular_B
mSp_rep10_335	0.938518	0.244011	0.647156	50691	96.3	0.000829	905471	50649	rep10	Sp#2 (n=2688)	-52.3329	21.7359	4	Marginal_Zone_B
mSp_rep10_115	0.943078	0.181026	0.698739	34271	96.57	0.028012	669849	33311	rep10	Sp#2 (n=2688)	-47.8473	18.4847	4	Marginal_Zone_B
mSp_rep10_122	0.944963	0.072695	0.714907	11961	96.54	0.073572	249276	11081	rep10	Sp#2 (n=2688)	-3.00642	-30.7037	1	Follicular_B
mSp_rep10_086	0.937322	0.071324	0.684426	11262	96.89	0.039247	201462	10820	rep10	Sp#2 (n=2688)	52.6651	-42.1347	3	Naive_CD4_T
mSp_rep10_339	0.94665	0.149707	0.765682	25348	96.65	0.008403	517421	25135	rep10	Sp#2 (n=2688)	-1.7228	-19.5267	1	Follicular_B
mSp_rep10_245	0.941856	0.215074	0.705366	43717	96.58	0.039596	844409	41986	rep10	Sp#2 (n=2688)	-50.7121	15.9045	4	Marginal_Zone_B
mSp_rep10_246	0.936517	0.169382	0.744021	31655	96.44	0.008372	547843	31390	rep10	Sp#2 (n=2688)	-19.6235	-7.30244	1	Follicular_B
mSp_rep10_074	0.941845	0.190416	0.740274	38094	96.97	0.036042	732667	36721	rep10	Sp#2 (n=2688)	-18.9009	-2.11222	1	Follicular_B
mSp_rep10_206	0.939959	0.100274	0.752802	15259	96.85	0.018612	277924	14975	rep10	Sp#2 (n=2688)	-5.79663	-35.2199	1	Follicular_B
mSp_rep10_058	0.948752	0.164989	0.742644	29226	97.31	0.025594	624483	28478	rep10	Sp#2 (n=2688)	53.8234	12.5651	6	Naive_CD8_T
mSp_rep10_260	0.943422	0.169754	0.751371	31718	97.02	0.033735	619313	30648	rep10	Sp#2 (n=2688)	-12.623	-2.74426	1	Follicular_B
mSp_rep10_261	0.945631	0.161991	0.74243	30910	96.23	0.006697	626830	30703	rep10	Sp#2 (n=2688)	22.0426	70.5044	11	CD27+_Natural_Killer
mSp_rep10_358	0.94978	0.126227	0.649119	28105	97.09	0.004092	606239	27990	rep10	Sp#2 (n=2688)	9.74736	48.3399	0	Granulocyte
mSp_rep10_252	0.929361	0.160377	0.75148	28543	97.02	0.027222	446111	27766	rep10	Sp#2 (n=2688)	-15.4363	-19.1434	1	Follicular_B
mSp_rep10_068	0.94423	0.108741	0.754905	17636	96.56	0.01599	349701	17354	rep10	Sp#2 (n=2688)	18.543	76.3118	8	CD27-_Natural_Killer
mSp_rep10_258	0.938425	0.118285	0.685772	21373	94.99	0.018622	390641	20975	rep10	Sp#2 (n=2688)	58.184	-13.3884	9	Regulatory_T
mSp_rep10_123	0.950404	0.177491	0.743026	34949	96.7	0.035938	782787	33693	rep10	Sp#2 (n=2688)	-15.6035	-9.63883	1	Follicular_B
mSp_rep10_275	0.945812	0.167512	0.726583	30715	96.47	0.011037	628270	30376	rep10	Sp#2 (n=2688)	56.0583	12.766	6	Naive_CD8_T
mSp_rep10_284	0.937949	0.194015	0.709445	37609	95.93	0.010609	676359	37210	rep10	Sp#2 (n=2688)	-11.7998	14.562	7	Transitional_B
mSp_rep10_323	0.942054	0.178375	0.715984	34359	96.13	0.002503	654347	34273	rep10	Sp#2 (n=2688)	48.9462	-29.8566	3	Naive_CD4_T
mSp_rep10_253	0.943866	0.181795	0.7376	36934	96.32	0.024639	730094	36024	rep10	Sp#2 (n=2688)	-12.0152	-17.0553	1	Follicular_B
mSp_rep10_337	0.941691	0.102452	0.754969	16551	97.34	0.035104	312393	15970	rep10	Sp#2 (n=2688)	-7.77408	-38.8485	1	Follicular_B
mSp_rep10_013	0.945808	0.095535	0.741475	15426	96.89	0.020031	313665	15117	rep10	Sp#2 (n=2688)	-13.2178	-35.5885	1	Follicular_B
mSp_rep10_299	0.946561	0.175902	0.741634	35233	95.94	0.014645	730069	34717	rep10	Sp#2 (n=2688)	59.9336	-3.3743	2	Memory_CD8_T
mSp_rep10_091	0.938317	0.184126	0.760363	35777	96.06	0.01909	649238	35094	rep10	Sp#2 (n=2688)	-16.3553	-4.61049	1	Follicular_B
mSp_rep10_276	0.944523	0.164745	0.719255	33794	96.42	0.004971	671146	33626	rep10	Sp#2 (n=2688)	16.3651	74.0183	8	CD27-_Natural_Killer
mSp_rep10_207	0.94746	0.171227	0.743498	32374	96.32	0.01251	679400	31969	rep10	Sp#2 (n=2688)	35.8163	-43.292	3	Naive_CD4_T
mSp_rep10_320	0.937906	0.154446	0.752562	27229	96.36	0.009292	483259	26976	rep10	Sp#2 (n=2688)	-7.02377	-24.1311	1	Follicular_B
mSp_rep10_226	0.951193	0.181052	0.741493	34471	96.85	0.00586	768861	34269	rep10	Sp#2 (n=2688)	-18.4676	-1.94392	1	Follicular_B
mSp_rep10_239	0.94616	0.174916	0.748141	34160	97.11	0.012207	689616	33743	rep10	Sp#2 (n=2688)	-17.2908	-6.07823	1	Follicular_B
mSp_rep10_002	0.94922	0.216714	0.670139	48428	96.44	0.02164	1055503	47380	rep10	Sp#2 (n=2688)	-37.8052	19.3004	4	Marginal_Zone_B
mSp_rep10_380	0.943139	0.181744	0.73654	32969	96.95	0.005945	629540	32773	rep10	Sp#2 (n=2688)	-13.3219	-14.0907	1	Follicular_B
mSp_rep10_118	0.953286	0.106115	0.697601	20134	96.73	0.116023	505452	17798	rep10	Sp#2 (n=2688)	-32.5711	6.62253	1	Follicular_B
mSp_rep10_004	0.947677	0.178362	0.682887	34349	96.82	0.017701	719629	33741	rep10	Sp#2 (n=2688)	-15.5613	20.3407	7	Transitional_B
mSp_rep10_277	0.93989	0.174557	0.684981	31806	96.21	0.01745	592657	31251	rep10	Sp#2 (n=2688)	-47.9191	18.7977	4	Marginal_Zone_B
mSp_rep10_381	0.951332	0.066136	0.646546	11116	97.24	0.083303	259475	10190	rep10	Sp#2 (n=2688)	-28.9319	57.0418	10	Dendritic_cell
mSp_rep10_298	0.945405	0.169139	0.750451	31621	96.66	0.008286	629483	31359	rep10	Sp#2 (n=2688)	-9.93723	-1.79541	1	Follicular_B
mSp_rep10_078	0.939494	0.136461	0.712026	25070	97.36	0.01412	454525	24716	rep10	Sp#2 (n=2688)	14.6672	76.9659	8	CD27-_Natural_Killer
mSp_rep10_269	0.946165	0.181231	0.716129	35930	96.28	0.022488	746527	35122	rep10	Sp#2 (n=2688)	-15.3686	-7.23239	1	Follicular_B
mSp_rep10_374	0.942818	0.195783	0.716939	38315	96.52	0.00415	731377	38156	rep10	Sp#2 (n=2688)	-20.872	-6.03424	1	Follicular_B
mSp_rep10_031	0.94942	0.180578	0.744576	34889	97.11	0.017713	752274	34271	rep10	Sp#2 (n=2688)	-31.5744	-14.9971	1	Follicular_B
mSp_rep10_372	0.943786	0.13983	0.767643	23352	96.82	0.021925	457259	22840	rep10	Sp#2 (n=2688)	-16.977	-20.4141	1	Follicular_B
mSp_rep10_319	0.943069	0.164041	0.72214	29684	96.88	0.011117	571667	29354	rep10	Sp#2 (n=2688)	54.9712	-35.2558	3	Naive_CD4_T
mSp_rep10_301	0.943888	0.162145	0.742599	29052	97.17	0.002685	560709	28974	rep10	Sp#2 (n=2688)	43.3612	19.9251	6	Naive_CD8_T
mSp_rep10_229	0.94804	0.200074	0.687231	40952	96.7	0.01763	867765	40230	rep10	Sp#2 (n=2688)	-38.3581	18.716	4	Marginal_Zone_B
mSp_rep10_363	0.945172	0.149169	0.703248	26753	96.4	0.016746	536576	26305	rep10	Sp#2 (n=2688)	-1.86603	27.7228	7	Transitional_B
mSp_rep10_045	0.950511	0.190557	0.751664	38003	97.31	0.040549	849144	36462	rep10	Sp#2 (n=2688)	-18.6241	-14.2138	1	Follicular_B
mSp_rep10_187	0.941372	0.101465	0.720298	17928	97.09	0.064703	343812	16768	rep10	Sp#2 (n=2688)	-14.561	-37.7153	1	Follicular_B
mSp_rep10_286	0.950515	0.182615	0.654351	38202	96.52	0.001963	848932	38127	rep10	Sp#2 (n=2688)	-16.4549	65.4541	5	Macrophage
mSp_rep10_075	0.945996	0.181782	0.658587	34571	96.26	0.023719	720489	33751	rep10	Sp#2 (n=2688)	-49.916	21.9086	4	Marginal_Zone_B
mSp_rep10_071	0.946631	0.189071	0.710034	37294	96.59	0.012817	769198	36816	rep10	Sp#2 (n=2688)	51.0609	17.7291	6	Naive_CD8_T
mSp_rep10_029	0.94523	0.18957	0.73467	36366	97.19	0.018149	723504	35706	rep10	Sp#2 (n=2688)	35.0152	-40.3673	3	Naive_CD4_T
mSp_rep10_042	0.939778	0.175505	0.715704	36972	97.04	0.008439	666618	36660	rep10	Sp#2 (n=2688)	19.882	71.8422	11	CD27+_Natural_Killer
mSp_rep10_238	0.954384	0.199921	0.731471	40424	96.95	0.028547	975230	39270	rep10	Sp#2 (n=2688)	-37.0429	6.301	1	Follicular_B
mSp_rep10_234	0.944744	0.196424	0.717468	38716	96.78	0.004753	762998	38532	rep10	Sp#2 (n=2688)	47.9933	18.8384	6	Naive_CD8_T
mSp_rep10_225	0.936778	0.152512	0.759678	27149	96.73	0.042101	480497	26006	rep10	Sp#2 (n=2688)	-20.406	-4.26945	1	Follicular_B
mSp_rep10_016	0.947177	0.154318	0.649899	31181	97.5	0.00898	636066	30901	rep10	Sp#2 (n=2688)	-17.1257	67.2518	5	Macrophage
mSp_rep10_098	0.944956	0.125535	0.765718	19897	96.74	0.014173	396438	19615	rep10	Sp#2 (n=2688)	-8.95765	-34.6529	1	Follicular_B
mSp_rep10_203	0.945221	0.179681	0.748974	34114	96.85	0.022689	685801	33340	rep10	Sp#2 (n=2688)	-20.7509	-6.17791	1	Follicular_B
mSp_rep10_017	0.945346	0.15542	0.697909	28551	96.84	0.021856	575286	27927	rep10	Sp#2 (n=2688)	60.4372	5.30872	2	Memory_CD8_T
mSp_rep10_244	0.930402	0.146325	0.73374	24538	96.71	0.01247	388713	24232	rep10	Sp#2 (n=2688)	-3.77035	11.4025	1	Follicular_B
mSp_rep10_235	0.947202	0.159839	0.750672	29369	96.76	0.018421	613000	28828	rep10	Sp#2 (n=2688)	42.3485	-37.0768	3	Naive_CD4_T
mSp_rep10_010	0.948957	0.164207	0.751131	30279	97.02	0.011328	645177	29936	rep10	Sp#2 (n=2688)	-12.446	-1.16495	1	Follicular_B
mSp_rep10_139	0.944179	0.16422	0.731331	32393	97.1	0.038527	642194	31145	rep10	Sp#2 (n=2688)	56.9153	21.794	6	Naive_CD8_T
mSp_rep10_141	0.949171	0.14179	0.747254	24580	96.67	0.02738	535107	23907	rep10	Sp#2 (n=2688)	48.1972	-41.5445	3	Naive_CD4_T
mSp_rep10_155	0.944308	0.18068	0.742046	34132	97.16	0.025196	674108	33272	rep10	Sp#2 (n=2688)	-8.47115	-15.6419	1	Follicular_B
mSp_rep10_231	0.950967	0.16235	0.718605	32019	97.29	0.016022	708981	31506	rep10	Sp#2 (n=2688)	62.0962	-23.0888	3	Naive_CD4_T
mSp_rep10_200	0.939444	0.114967	0.74778	18918	97.06	0.034306	346680	18269	rep10	Sp#2 (n=2688)	2.16799	-33.5694	1	Follicular_B
mSp_rep10_326	0.936733	0.18697	0.760062	34982	96.95	0.014636	607206	34470	rep10	Sp#2 (n=2688)	-15.4673	-9.47144	1	Follicular_B
mSp_rep10_020	0.944808	0.139075	0.752908	25019	96.96	0.003597	490368	24929	rep10	Sp#2 (n=2688)	13.6937	74.9112	8	CD27-_Natural_Killer
mSp_rep10_281	0.936383	0.194412	0.715188	36956	96.5	0.020024	646648	36216	rep10	Sp#2 (n=2688)	62.6201	5.61136	2	Memory_CD8_T
mSp_rep10_030	0.946281	0.174916	0.747663	32092	96.87	0.017076	651450	31544	rep10	Sp#2 (n=2688)	-21.8983	-5.10516	1	Follicular_B
mSp_rep10_015	0.948549	0.199639	0.680864	41451	96.82	0.025476	886158	40395	rep10	Sp#2 (n=2688)	-36.8538	19.9802	4	Marginal_Zone_B
mSp_rep10_146	0.945055	0.137089	0.766184	22708	97.23	0.028228	456438	22067	rep10	Sp#2 (n=2688)	43.2425	-46.0525	3	Naive_CD4_T
mSp_rep10_056	0.945192	0.081546	0.736762	13106	97.21	0.053716	265608	12402	rep10	Sp#2 (n=2688)	0.153982	-30.9814	1	Follicular_B
mSp_rep10_364	0.940657	0.204276	0.693594	41383	96.74	0.012493	765423	40866	rep10	Sp#2 (n=2688)	46.5893	10.0492	6	Naive_CD8_T
mSp_rep10_308	0.937039	0.159045	0.744124	28635	97.21	0.020639	498306	28044	rep10	Sp#2 (n=2688)	48.6411	-39.6199	3	Naive_CD4_T
mSp_rep10_184	0.943615	0.214959	0.70046	47129	97.2	0.025802	915887	45913	rep10	Sp#2 (n=2688)	63.5191	5.86758	2	Memory_CD8_T
mSp_rep10_324	0.935824	0.186868	0.733009	37372	95.78	0.018383	652496	36685	rep10	Sp#2 (n=2688)	-13.827	-0.480704	1	Follicular_B
mSp_rep10_255	0.947392	0.174967	0.744129	33044	96.27	0.027388	698473	32139	rep10	Sp#2 (n=2688)	-12.6296	-18.9915	1	Follicular_B
mSp_rep10_072	0.946352	0.191261	0.697913	38143	96.88	0.008547	773534	37817	rep10	Sp#2 (n=2688)	-24.4916	4.152	1	Follicular_B
mSp_rep10_376	0.943673	0.159557	0.755377	28499	96.98	0.024141	554573	27811	rep10	Sp#2 (n=2688)	38.3174	-42.5944	3	Naive_CD4_T
mSp_rep10_251	0.941222	0.171983	0.728954	33308	96.84	0.012459	622530	32893	rep10	Sp#2 (n=2688)	44.7562	18.1971	6	Naive_CD8_T
mSp_rep10_343	0.946809	0.121205	0.772517	18986	96.53	0.018751	393056	18630	rep10	Sp#2 (n=2688)	54.1257	-28.6851	3	Naive_CD4_T
mSp_rep10_379	0.937449	0.185587	0.745399	34772	96.85	0.01297	605141	34321	rep10	Sp#2 (n=2688)	-30.0449	-9.67333	1	Follicular_B
mSp_rep10_264	0.939219	0.07258	0.745269	11098	96.88	0.053793	207490	10501	rep10	Sp#2 (n=2688)	-9.93103	-35.5416	1	Follicular_B
mSp_rep10_149	0.942946	0.202752	0.690641	41872	97.22	0.016646	802345	41175	rep10	Sp#2 (n=2688)	62.5172	5.88243	2	Memory_CD8_T
mSp_rep10_346	0.947561	0.154088	0.653481	30020	96.54	0.012525	631745	29644	rep10	Sp#2 (n=2688)	59.0313	-5.59273	9	Regulatory_T
mSp_rep10_005	0.945384	0.204391	0.668207	44350	97.06	0.011364	879974	43846	rep10	Sp#2 (n=2688)	-12.5231	13.6233	7	Transitional_B
mSp_rep10_256	0.944307	0.113314	0.68941	18753	96.41	0.010292	371786	18560	rep10	Sp#2 (n=2688)	-18.3415	19.5146	7	Transitional_B
mSp_rep10_036	0.945984	0.190928	0.698676	37000	96.59	0.008865	749917	36672	rep10	Sp#2 (n=2688)	-17.0491	21.5059	7	Transitional_B
mSp_rep10_076	0.937984	0.171124	0.734998	31713	96.98	0.012109	563546	31329	rep10	Sp#2 (n=2688)	-17.6903	-3.14943	1	Follicular_B
mSp_rep10_128	0.941557	0.188251	0.725421	37064	97.21	0.023662	695666	36187	rep10	Sp#2 (n=2688)	-8.063	3.25973	1	Follicular_B
mSp_rep10_293	0.943145	0.174365	0.708141	34527	95.56	0.011469	675712	34131	rep10	Sp#2 (n=2688)	-9.35616	11.761	1	Follicular_B
mSp_rep10_096	0.940291	0.111303	0.722723	17322	97.23	0.015298	319578	17057	rep10	Sp#2 (n=2688)	-33.351	4.4377	1	Follicular_B
mSp_rep10_145	0.943102	0.104027	0.754627	16318	96.79	0.042223	324260	15629	rep10	Sp#2 (n=2688)	-5.9663	-37.9815	1	Follicular_B
mSp_rep10_270	0.943061	0.192926	0.685023	41784	96.23	0.03061	826625	40505	rep10	Sp#2 (n=2688)	-10.0375	13.5317	1	Follicular_B
mSp_rep10_133	0.945107	0.208746	0.71791	42100	96.79	0.012423	839935	41577	rep10	Sp#2 (n=2688)	-27.3452	5.32479	1	Follicular_B
mSp_rep10_361	0.94646	0.120654	0.74322	20428	96.58	0.038575	428435	19640	rep10	Sp#2 (n=2688)	62.2673	-4.45507	9	Regulatory_T
mSp_rep10_356	0.940421	0.17229	0.754042	31731	96.84	0.011093	582952	31379	rep10	Sp#2 (n=2688)	41.5036	-37.525	3	Naive_CD4_T
mSp_rep10_035	0.944258	0.171893	0.74676	31093	96.9	0.008877	608924	30817	rep10	Sp#2 (n=2688)	45.4245	-31.0556	3	Naive_CD4_T
mSp_rep10_054	0.943167	0.166206	0.69237	33576	96.7	0.009888	648385	33244	rep10	Sp#2 (n=2688)	60.9457	-22.1446	9	Regulatory_T
mSp_rep10_306	0.938133	0.086363	0.751354	13107	97.28	0.047303	235070	12487	rep10	Sp#2 (n=2688)	-7.72021	-32.5286	1	Follicular_B
mSp_rep10_340	0.939452	0.10495	0.726325	16019	96.9	0.013921	289637	15796	rep10	Sp#2 (n=2688)	62.7724	-0.463402	2	Memory_CD8_T
mSp_rep10_188	0.941044	0.186163	0.687038	38968	96.96	0.016167	722846	38338	rep10	Sp#2 (n=2688)	57.1614	20.5168	6	Naive_CD8_T
mSp_rep10_282	0.938122	0.096816	0.782407	14580	96.88	0.04904	265552	13865	rep10	Sp#2 (n=2688)	38.542	14.442	6	Naive_CD8_T
mSp_rep10_338	0.943073	0.123421	0.7726	19281	97.09	0.008713	366512	19113	rep10	Sp#2 (n=2688)	50.2544	28.337	6	Naive_CD8_T
mSp_rep10_325	0.935334	0.166116	0.706427	32721	96.36	0.007335	556057	32481	rep10	Sp#2 (n=2688)	20.1465	70.2989	11	CD27+_Natural_Killer
mSp_rep10_097	0.943396	0.178119	0.70881	33928	96.16	0.013971	665634	33454	rep10	Sp#2 (n=2688)	-5.86002	17.3751	7	Transitional_B
mSp_rep10_279	0.945238	0.069851	0.723548	11606	95.92	0.078666	246850	10693	rep10	Sp#2 (n=2688)	-3.20777	-27.3419	1	Follicular_B
mSp_rep10_009	0.94637	0.071042	0.743872	11137	96.81	0.072192	236706	10333	rep10	Sp#2 (n=2688)	56.6214	-27.243	3	Naive_CD4_T
mSp_rep10_067	0.944975	0.192401	0.72031	39138	96.92	0.032194	786424	37878	rep10	Sp#2 (n=2688)	-19.7356	7.24683	1	Follicular_B
mSp_rep10_309	0.943443	0.130146	0.739313	23160	96.98	0.019646	449981	22705	rep10	Sp#2 (n=2688)	18.26	75.5458	8	CD27-_Natural_Killer
mSp_rep10_240	0.948146	0.183832	0.71607	34313	97.13	0.00545	718091	34126	rep10	Sp#2 (n=2688)	48.9017	-31.073	3	Naive_CD4_T
mSp_rep10_220	0.940982	0.176799	0.728941	32812	97.21	0.020755	607644	32131	rep10	Sp#2 (n=2688)	48.4871	17.3314	6	Naive_CD8_T
mSp_rep10_366	0.945626	0.167256	0.658758	33233	97.19	0.000873	658099	33204	rep10	Sp#2 (n=2688)	-16.2574	64.6184	5	Macrophage
mSp_rep10_027	0.951003	0.185932	0.707189	37181	97.11	0.005998	819952	36958	rep10	Sp#2 (n=2688)	49.9196	-30.3198	3	Naive_CD4_T
mSp_rep10_357	0.947231	0.225937	0.670727	47939	96.27	0.025678	1013323	46708	rep10	Sp#2 (n=2688)	-53.0161	21.8399	4	Marginal_Zone_B
mSp_rep10_280	0.94056	0.160595	0.755561	28095	96.81	0.013383	521652	27719	rep10	Sp#2 (n=2688)	44.6607	22.6051	6	Naive_CD8_T
mSp_rep10_257	0.938737	0.092268	0.766106	14560	96.25	0.013462	263389	14364	rep10	Sp#2 (n=2688)	17.5862	76.5852	8	CD27-_Natural_Killer
mSp_rep10_353	0.935201	0.176402	0.74129	33696	97.17	0.015818	564954	33163	rep10	Sp#2 (n=2688)	-18.9352	-8.19537	1	Follicular_B
mSp_rep10_083	0.940166	0.192388	0.737838	36033	96.26	0.014986	670432	35493	rep10	Sp#2 (n=2688)	-3.20002	28.5548	7	Transitional_B
mSp_rep10_197	0.943755	0.145275	0.764121	25229	97.09	0.033057	496815	24395	rep10	Sp#2 (n=2688)	43.6686	-40.1383	3	Naive_CD4_T
mSp_rep10_176	0.941801	0.168114	0.760752	30249	97.21	0.023075	566936	29551	rep10	Sp#2 (n=2688)	-14.674	-12.5015	1	Follicular_B
mSp_rep10_171	0.947592	0.175364	0.74435	33231	96.94	0.024977	694959	32401	rep10	Sp#2 (n=2688)	-3.78137	-18.0948	1	Follicular_B
mSp_rep10_061	0.946475	0.175352	0.740859	33750	95.55	0.025304	705645	32896	rep10	Sp#2 (n=2688)	-13.0169	-18.0819	1	Follicular_B
mSp_rep10_090	0.934029	0.169818	0.726052	29741	96.98	0.004674	494510	29602	rep10	Sp#2 (n=2688)	-4.27437	22.3983	7	Transitional_B
mSp_rep10_292	0.934348	0.100735	0.736316	16516	97.03	0.045713	280479	15761	rep10	Sp#2 (n=2688)	-4.29325	-29.4098	1	Follicular_B
mSp_rep10_250	0.943459	0.12843	0.768207	20693	96.92	0.007587	400585	20536	rep10	Sp#2 (n=2688)	35.9972	-46.9292	3	Naive_CD4_T
mSp_rep10_156	0.942684	0.187137	0.720546	36022	96.98	0.016379	689726	35432	rep10	Sp#2 (n=2688)	-16.223	2.06355	1	Follicular_B
mSp_rep10_069	0.94987	0.216688	0.666059	43370	95.94	0.013442	961455	42787	rep10	Sp#2 (n=2688)	-53.4018	21.5906	4	Marginal_Zone_B
mSp_rep10_189	0.946087	0.22235	0.677247	46706	95.74	0.005053	959783	46470	rep10	Sp#2 (n=2688)	-11.5188	20.945	7	Transitional_B
mSp_rep10_106	0.946454	0.139677	0.604196	34008	96.74	0.004028	693203	33871	rep10	Sp#2 (n=2688)	6.79053	46.5453	0	Granulocyte
mSp_rep10_168	0.942164	0.178477	0.729578	34350	96.95	0.024192	656580	33519	rep10	Sp#2 (n=2688)	-12.2104	-7.57411	1	Follicular_B
mSp_rep10_296	0.943274	0.189096	0.725079	37187	97.1	0.013177	714663	36697	rep10	Sp#2 (n=2688)	-13.579	-15.6187	1	Follicular_B
mSp_rep10_312	0.940633	0.164387	0.740413	29624	97.1	0.005469	539778	29462	rep10	Sp#2 (n=2688)	-22.027	-12.3681	1	Follicular_B
mSp_rep10_040	0.944147	0.15998	0.727521	31085	97.31	0.012418	601139	30699	rep10	Sp#2 (n=2688)	17.7928	72.5658	11	CD27+_Natural_Killer
mSp_rep10_209	0.939803	0.166564	0.763355	30064	97.27	0.021687	544373	29412	rep10	Sp#2 (n=2688)	-19.0259	-16.7044	1	Follicular_B
mSp_rep10_088	0.940658	0.081892	0.760302	13759	97.6	0.142016	271389	11805	rep10	Sp#2 (n=2688)	-56.5416	13.6561	4	Marginal_Zone_B
mSp_rep10_165	0.946709	0.19422	0.716872	38359	97.06	0.010063	788518	37973	rep10	Sp#2 (n=2688)	61.8739	4.55566	2	Memory_CD8_T
mSp_rep10_147	0.947294	0.122473	0.709917	21842	97.18	0.057641	468316	20583	rep10	Sp#2 (n=2688)	-39.0238	-8.03204	1	Follicular_B
mSp_rep10_382	0.949315	0.162913	0.746354	29072	96.47	0.018437	631691	28536	rep10	Sp#2 (n=2688)	-31.4955	-16.6041	1	Follicular_B
mSp_rep10_365	0.943587	0.070953	0.725172	11167	96.63	0.047372	221714	10638	rep10	Sp#2 (n=2688)	-9.56942	-33.4931	1	Follicular_B
mSp_rep10_194	0.946852	0.197295	0.717759	39360	97.05	0.015066	807737	38767	rep10	Sp#2 (n=2688)	-21.0894	-2.24081	1	Follicular_B
mSp_rep10_378	0.940126	0.176351	0.73309	34047	95.73	0.013746	632906	33579	rep10	Sp#2 (n=2688)	-19.6257	2.35018	1	Follicular_B
mSp_rep10_314	0.942007	0.151064	0.750618	25070	96.87	0.005943	471624	24921	rep10	Sp#2 (n=2688)	46.1944	25.9931	6	Naive_CD8_T
mSp_rep10_167	0.94613	0.206812	0.676508	43678	96.66	0.03583	903582	42113	rep10	Sp#2 (n=2688)	-52.9618	20.1691	4	Marginal_Zone_B
mSp_rep10_317	0.9417	0.167615	0.758027	30679	96.48	0.029401	586103	29777	rep10	Sp#2 (n=2688)	-21.5954	-8.94214	1	Follicular_B
mSp_rep10_202	0.947597	0.169882	0.749634	31450	97.07	0.027536	662047	30584	rep10	Sp#2 (n=2688)	-18.2379	-10.4005	1	Follicular_B
mSp_rep10_185	0.939774	0.153703	0.738315	28391	95.34	0.020605	529404	27806	rep10	Sp#2 (n=2688)	58.8299	-21.7371	9	Regulatory_T
mSp_rep10_288	0.943679	0.087926	0.738783	13573	96.74	0.029986	268286	13166	rep10	Sp#2 (n=2688)	60.2456	-1.84214	2	Memory_CD8_T
mSp_rep10_153	0.935015	0.16153	0.726303	30099	97.14	0.007409	506509	29876	rep10	Sp#2 (n=2688)	23.7196	68.8701	11	CD27+_Natural_Killer
mSp_rep10_310	0.945855	0.136551	0.750525	22872	96.94	0.002929	458064	22805	rep10	Sp#2 (n=2688)	26.7385	69.9399	11	CD27+_Natural_Killer
mSp_rep10_215	0.945532	0.10372	0.756829	17132	97.21	0.064032	352497	16035	rep10	Sp#2 (n=2688)	-3.83593	-35.6827	1	Follicular_B
mSp_rep10_266	0.94272	0.151948	0.736394	27433	96.23	0.012758	533858	27083	rep10	Sp#2 (n=2688)	54.5971	26.2118	6	Naive_CD8_T
mSp_rep10_109	0.942984	0.180463	0.737763	35281	96.9	0.027097	683416	34325	rep10	Sp#2 (n=2688)	-30.4436	-17.4694	1	Follicular_B
mSp_rep10_318	0.940891	0.142687	0.761794	24187	96.75	0.029768	457103	23467	rep10	Sp#2 (n=2688)	44.7276	-24.611	3	Naive_CD4_T
mSp_rep10_355	0.937586	0.135462	0.770592	21453	97	0.006573	372940	21312	rep10	Sp#2 (n=2688)	37.547	-45.447	3	Naive_CD4_T
mSp_rep10_129	0.92577	0.140189	0.744895	24388	96.27	0.031122	364595	23629	rep10	Sp#2 (n=2688)	-7.79395	-26.2869	1	Follicular_B
mSp_rep10_329	0.932867	0.169408	0.752806	31089	96.98	0.007977	505497	30841	rep10	Sp#2 (n=2688)	-11.1228	-23.3965	1	Follicular_B
mSp_rep10_254	0.945255	0.164374	0.730687	31209	96.67	0.021789	632176	30529	rep10	Sp#2 (n=2688)	-13.4801	-5.06905	1	Follicular_B
mSp_rep10_111	0.946978	0.210668	0.712637	42763	96.93	0.015294	884315	42109	rep10	Sp#2 (n=2688)	-35.6609	4.58476	1	Follicular_B
mSp_rep10_228	0.947826	0.186573	0.729747	36612	97	0.019474	765879	35899	rep10	Sp#2 (n=2688)	-27.0118	-9.71888	1	Follicular_B
mSp_rep9_292	0.943626	0.165796	0.751079	32896	97.06	0.008998	636544	32600	rep9	Sp#2 (n=2688)	56.1563	26.8161	6	Naive_CD8_T
mSp_rep9_089	0.926315	0.125624	0.76356	19377	97.52	0.013057	287621	19124	rep9	Sp#2 (n=2688)	43.4289	24.0415	6	Naive_CD8_T
mSp_rep9_110	0.935292	0.086581	0.729911	14249	97.34	0.105902	253095	12740	rep9	Sp#2 (n=2688)	-54.5106	11.8484	4	Marginal_Zone_B
mSp_rep9_248	0.946743	0.16317	0.74402	30393	97.13	0.03129	632740	29442	rep9	Sp#2 (n=2688)	46.2955	-40.5228	3	Naive_CD4_T
mSp_rep9_381	0.943418	0.176645	0.744321	33454	97.01	0.014378	642743	32973	rep9	Sp#2 (n=2688)	-27.4097	-13.8025	1	Follicular_B
mSp_rep9_332	0.939642	0.180335	0.687392	35994	97.4	0.033283	657880	34796	rep9	Sp#2 (n=2688)	-32.2246	10.686	4	Marginal_Zone_B
mSp_rep9_073	0.939968	0.191876	0.727909	38715	96.47	0.010177	713452	38321	rep9	Sp#2 (n=2688)	-9.83747	-15.1415	1	Follicular_B
mSp_rep9_153	0.929357	0.170984	0.746398	31023	96.97	0.011443	484093	30668	rep9	Sp#2 (n=2688)	33.4094	-44.4956	3	Naive_CD4_T
mSp_rep9_082	0.94176	0.123306	0.778966	19911	96.95	0.026518	380659	19383	rep9	Sp#2 (n=2688)	48.3685	25.5322	6	Naive_CD8_T
mSp_rep9_010	0.948084	0.136295	0.586983	34116	96.89	0.002697	710860	34024	rep9	Sp#2 (n=2688)	7.14852	49.9629	0	Granulocyte
mSp_rep9_140	0.926269	0.144468	0.757498	24773	97.4	0.025108	366684	24151	rep9	Sp#2 (n=2688)	43.3223	20.8902	6	Naive_CD8_T
mSp_rep9_261	0.948223	0.243128	0.700298	51014	96.95	0.030011	1091429	49483	rep9	Sp#2 (n=2688)	-47.2897	21.5681	4	Marginal_Zone_B
mSp_rep9_155	0.940107	0.069159	0.727621	11998	97.08	0.130188	233885	10436	rep9	Sp#2 (n=2688)	-56.1327	11.2726	1	Follicular_B
mSp_rep9_129	0.922029	0.138447	0.767046	23612	96.77	0.015501	334666	23246	rep9	Sp#2 (n=2688)	24.4267	70.3171	11	CD27+_Natural_Killer
mSp_rep9_246	0.947633	0.083993	0.71742	13490	96.76	0.029874	287789	13087	rep9	Sp#2 (n=2688)	-5.65373	-31.5628	1	Follicular_B
mSp_rep9_018	0.940136	0.16782	0.786989	29576	97.34	0.01295	535400	29193	rep9	Sp#2 (n=2688)	-41.1458	-6.6319	1	Follicular_B
mSp_rep9_200	0.943991	0.159122	0.756763	28758	97.25	0.037729	565740	27673	rep9	Sp#2 (n=2688)	-29.9646	-15.4911	1	Follicular_B
mSp_rep9_047	0.941547	0.181411	0.740292	34275	97.17	0.015988	637668	33727	rep9	Sp#2 (n=2688)	-25.8352	-12.4017	1	Follicular_B
mSp_rep9_103	0.943527	0.200984	0.719847	41513	97.1	0.020427	807553	40665	rep9	Sp#2 (n=2688)	-24.9382	3.78958	1	Follicular_B
mSp_rep9_139	0.936158	0.142251	0.727639	25413	97.34	0.009877	433724	25162	rep9	Sp#2 (n=2688)	20.907	70.8017	11	CD27+_Natural_Killer
mSp_rep9_039	0.942005	0.18004	0.737487	34505	97.17	0.019041	651397	33848	rep9	Sp#2 (n=2688)	-20.1051	-4.72349	1	Follicular_B
mSp_rep9_251	0.947787	0.175031	0.716381	34705	96.46	0.015444	737460	34169	rep9	Sp#2 (n=2688)	58.814	-17.6091	9	Regulatory_T
mSp_rep9_088	0.927281	0.133169	0.757909	21494	97.31	0.015074	324952	21170	rep9	Sp#2 (n=2688)	55.8641	12.7576	6	Naive_CD8_T
mSp_rep9_335	0.941334	0.166923	0.770782	30002	97	0.016432	561288	29509	rep9	Sp#2 (n=2688)	-12.1182	-4.33617	1	Follicular_B
mSp_rep9_235	0.943981	0.186996	0.7184	36353	97.18	0.020714	708285	35600	rep9	Sp#2 (n=2688)	52.6909	12.7756	6	Naive_CD8_T
mSp_rep9_063	0.94311	0.148067	0.773002	25476	97.17	0.033836	494965	24614	rep9	Sp#2 (n=2688)	39.6305	15.561	6	Naive_CD8_T
mSp_rep9_263	0.944356	0.166948	0.741704	32846	97.28	0.033063	649268	31760	rep9	Sp#2 (n=2688)	-4.59483	-17.1946	1	Follicular_B
mSp_rep9_023	0.938776	0.097251	0.775425	15015	96.67	0.059074	278727	14128	rep9	Sp#2 (n=2688)	43.3205	-46.479	3	Naive_CD4_T
mSp_rep9_162	0.938299	0.211731	0.717368	43852	96.82	0.017764	786685	43073	rep9	Sp#2 (n=2688)	-41.4048	8.17726	1	Follicular_B
mSp_rep9_208	0.940508	0.137858	0.626956	31700	96.7	0.001861	582311	31641	rep9	Sp#2 (n=2688)	5.61898	48.5945	0	Granulocyte
mSp_rep9_040	0.937009	0.081995	0.764957	13021	96.35	0.076492	242160	12025	rep9	Sp#2 (n=2688)	-11.0944	-40.7126	1	Follicular_B
mSp_rep9_334	0.948613	0.166193	0.626146	34698	97.04	0.029252	747310	33683	rep9	Sp#2 (n=2688)	-27.8292	59.2227	10	Dendritic_cell
mSp_rep9_237	0.94554	0.169049	0.714626	31471	96.87	0.008389	628428	31207	rep9	Sp#2 (n=2688)	47.6155	-37.3647	3	Naive_CD4_T
mSp_rep9_113	0.930423	0.129788	0.764507	21283	96.84	0.033877	343415	20562	rep9	Sp#2 (n=2688)	39.7924	-29.6402	3	Naive_CD4_T
mSp_rep9_210	0.940533	0.099185	0.703107	17156	96.8	0.040219	323595	16466	rep9	Sp#2 (n=2688)	60.3795	-16.3751	9	Regulatory_T
mSp_rep9_244	0.947218	0.16194	0.733291	29176	97.19	0.015492	603936	28724	rep9	Sp#2 (n=2688)	60.2179	3.25179	2	Memory_CD8_T
mSp_rep9_290	0.945377	0.124548	0.75457	21171	97.08	0.019461	422918	20759	rep9	Sp#2 (n=2688)	40.5276	24.1699	6	Naive_CD8_T
mSp_rep9_134	0.933441	0.2239	0.693428	45986	96.5	0.008894	759505	45577	rep9	Sp#2 (n=2688)	-52.2812	19.1305	4	Marginal_Zone_B
mSp_rep9_203	0.942797	0.089117	0.703261	15426	97.01	0.05024	303521	14651	rep9	Sp#2 (n=2688)	0.102039	-36.1065	1	Follicular_B
mSp_rep9_059	0.943521	0.170369	0.752799	30728	96.62	0.006639	596486	30524	rep9	Sp#2 (n=2688)	-28.7958	-15.3188	1	Follicular_B
mSp_rep9_239	0.942807	0.180578	0.737985	33813	97.24	0.008163	640182	33537	rep9	Sp#2 (n=2688)	-11.5063	-10.5455	1	Follicular_B
mSp_rep9_117	0.931256	0.186368	0.7042	36430	95.72	0.009004	588587	36102	rep9	Sp#2 (n=2688)	-11.2112	10.4129	1	Follicular_B
mSp_rep9_118	0.942899	0.147222	0.74973	25974	97.24	0.035035	502007	25064	rep9	Sp#2 (n=2688)	-11.7591	-19.9646	1	Follicular_B
mSp_rep9_081	0.937117	0.175108	0.755224	34315	96.56	0.029229	609039	33312	rep9	Sp#2 (n=2688)	-9.71982	-21.7256	1	Follicular_B
mSp_rep9_102	0.941703	0.14849	0.707212	28273	97.48	0.06508	544153	26433	rep9	Sp#2 (n=2688)	-36.46	-8.94078	1	Follicular_B
mSp_rep9_219	0.94775	0.105987	0.701279	17672	97.09	0.016071	366778	17388	rep9	Sp#2 (n=2688)	25.5529	70.4369	11	CD27+_Natural_Killer
mSp_rep9_038	0.935117	0.156547	0.752902	27135	97.35	0.010908	453068	26839	rep9	Sp#2 (n=2688)	54.2736	-35.0283	3	Naive_CD4_T
mSp_rep9_304	0.941628	0.178362	0.664724	37924	97.45	0.008781	701775	37591	rep9	Sp#2 (n=2688)	-16.8367	67.3001	5	Macrophage
mSp_rep9_226	0.950239	0.098775	0.782038	15076	97.02	0.034956	333075	14549	rep9	Sp#2 (n=2688)	55.1105	-28.6876	3	Naive_CD4_T
mSp_rep9_207	0.944752	0.204007	0.704432	43430	97.06	0.017062	863482	42689	rep9	Sp#2 (n=2688)	50.3788	3.76423	6	Naive_CD8_T
mSp_rep9_253	0.944401	0.18305	0.74062	34355	96.25	0.014496	685155	33857	rep9	Sp#2 (n=2688)	-13.909	4.30938	1	Follicular_B
mSp_rep9_319	0.943413	0.176248	0.711304	32846	96.52	0.018267	642502	32246	rep9	Sp#2 (n=2688)	-16.1702	18.462	7	Transitional_B
mSp_rep9_005	0.94935	0.193695	0.687759	37351	97.01	0.04198	817457	35783	rep9	Sp#2 (n=2688)	-53.3635	24.7766	4	Marginal_Zone_B
mSp_rep9_076	0.940397	0.168153	0.731118	32200	97.07	0.029752	600629	31242	rep9	Sp#2 (n=2688)	-22.6131	-17.0278	1	Follicular_B
mSp_rep9_340	0.946425	0.160659	0.768606	28942	97.29	0.028367	591270	28121	rep9	Sp#2 (n=2688)	-10.7361	-17.8886	1	Follicular_B
mSp_rep9_035	0.944634	0.18852	0.713918	37470	97.3	0.009341	732636	37120	rep9	Sp#2 (n=2688)	47.7369	20.651	6	Naive_CD8_T
mSp_rep9_379	0.93976	0.182487	0.736782	35197	96.98	0.028326	642400	34200	rep9	Sp#2 (n=2688)	-38.1087	17.6594	4	Marginal_Zone_B
mSp_rep9_141	0.936055	0.157392	0.734494	29794	97.15	0.007485	506635	29571	rep9	Sp#2 (n=2688)	16.9604	74.4735	8	CD27-_Natural_Killer
mSp_rep9_230	0.942009	0.157751	0.760804	27582	96.99	0.011856	519108	27255	rep9	Sp#2 (n=2688)	46.2255	21.2478	6	Naive_CD8_T
mSp_rep9_041	0.939708	0.172111	0.74117	33041	97.1	0.031204	603681	32010	rep9	Sp#2 (n=2688)	-3.4858	-12.3417	1	Follicular_B
mSp_rep9_055	0.945044	0.19422	0.705743	39824	96.98	0.009843	789580	39432	rep9	Sp#2 (n=2688)	44.8772	-36.6245	3	Naive_CD4_T
mSp_rep9_342	0.946812	0.176479	0.749722	33305	96.84	0.015884	684815	32776	rep9	Sp#2 (n=2688)	-6.14692	-18.5049	1	Follicular_B
mSp_rep9_362	0.94614	0.184216	0.701541	39064	96.45	0.020223	797127	38274	rep9	Sp#2 (n=2688)	-11.8442	-12.3549	1	Follicular_B
mSp_rep9_001	0.946079	0.081021	0.742058	12245	97.5	0.028093	248567	11901	rep9	Sp#2 (n=2688)	25.2855	71.9618	11	CD27+_Natural_Killer
mSp_rep9_291	0.944295	0.104975	0.764174	15980	97.2	0.009449	311138	15829	rep9	Sp#2 (n=2688)	-7.50502	-33.4952	1	Follicular_B
mSp_rep9_058	0.943092	0.180552	0.734236	33953	96.96	0.008365	652270	33669	rep9	Sp#2 (n=2688)	-22.4943	4.73339	1	Follicular_B
mSp_rep9_306	0.936382	0.167358	0.766339	29821	97.32	0.005734	507716	29650	rep9	Sp#2 (n=2688)	-9.94079	-21.6537	1	Follicular_B
mSp_rep9_220	0.948548	0.154523	0.759838	27471	97.12	0.028903	589536	26677	rep9	Sp#2 (n=2688)	55.9705	25.1836	6	Naive_CD8_T
mSp_rep9_281	0.937693	0.173802	0.72053	35265	96.41	0.012704	631588	34817	rep9	Sp#2 (n=2688)	25.4414	69.5508	11	CD27+_Natural_Killer
mSp_rep9_099	0.941644	0.118797	0.745764	19594	97.23	0.016485	368498	19271	rep9	Sp#2 (n=2688)	25.307	70.9735	11	CD27+_Natural_Killer
mSp_rep9_307	0.941534	0.141611	0.740916	23834	97.17	0.023286	447455	23279	rep9	Sp#2 (n=2688)	-14.7496	11.049	1	Follicular_B
mSp_rep9_094	0.933862	0.10673	0.68939	18256	97.25	0.026238	306549	17777	rep9	Sp#2 (n=2688)	-17.7851	3.27681	1	Follicular_B
mSp_rep9_028	0.944261	0.109254	0.728241	18257	97.06	0.025196	363676	17797	rep9	Sp#2 (n=2688)	1.48815	-34.133	1	Follicular_B
mSp_rep9_016	0.938723	0.175057	0.741152	32409	97.02	0.016631	579560	31870	rep9	Sp#2 (n=2688)	-24.1573	-1.59009	1	Follicular_B
mSp_rep9_176	0.939832	0.143865	0.740101	25154	97.21	0.019997	457177	24651	rep9	Sp#2 (n=2688)	38.8365	20.4734	6	Naive_CD8_T
mSp_rep9_215	0.944372	0.181411	0.747801	34792	97.33	0.015435	681508	34255	rep9	Sp#2 (n=2688)	-4.13733	-8.54488	1	Follicular_B
mSp_rep9_095	0.929333	0.178695	0.730729	34248	97.35	0.026104	539291	33354	rep9	Sp#2 (n=2688)	47.1688	-35.3528	3	Naive_CD4_T
mSp_rep9_312	0.925366	0.200817	0.709271	38818	96.87	0.039286	581454	37293	rep9	Sp#2 (n=2688)	-51.2462	19.9818	4	Marginal_Zone_B
mSp_rep9_285	0.943588	0.216714	0.699459	45799	96.42	0.01155	905105	45270	rep9	Sp#2 (n=2688)	57.872	8.38465	2	Memory_CD8_T
mSp_rep9_170	0.944427	0.170381	0.754243	32168	96.36	0.021792	639591	31467	rep9	Sp#2 (n=2688)	-8.25159	-22.3166	1	Follicular_B
mSp_rep9_049	0.946357	0.200254	0.723605	39525	96.8	0.01308	807858	39008	rep9	Sp#2 (n=2688)	47.1384	-32.5101	3	Naive_CD4_T
mSp_rep9_169	0.944116	0.194489	0.689672	39990	96.83	0.024606	790013	39006	rep9	Sp#2 (n=2688)	47.6767	-25.1615	3	Naive_CD4_T
mSp_rep9_317	0.943496	0.210681	0.70401	45010	97.03	0.019174	880688	44147	rep9	Sp#2 (n=2688)	34.0843	-41.4287	3	Naive_CD4_T
mSp_rep9_289	0.943155	0.112853	0.735407	18502	97.24	0.034861	360680	17857	rep9	Sp#2 (n=2688)	-8.04495	-29.1036	1	Follicular_B
mSp_rep9_150	0.938852	0.159749	0.725421	29700	96.37	0.006498	533348	29507	rep9	Sp#2 (n=2688)	34.7102	-46.0708	3	Naive_CD4_T
mSp_rep9_272	0.943708	0.182602	0.72724	35621	96.86	0.007524	697007	35353	rep9	Sp#2 (n=2688)	-21.3834	-0.468939	1	Follicular_B
mSp_rep9_201	0.939121	0.1763	0.73134	32154	97.2	0.013746	576949	31712	rep9	Sp#2 (n=2688)	45.6094	12.6705	6	Naive_CD8_T
mSp_rep9_085	0.935627	0.154626	0.725073	28242	97.18	0.01905	487040	27704	rep9	Sp#2 (n=2688)	-31.5738	-10.2082	1	Follicular_B
mSp_rep9_136	0.934524	0.188123	0.720278	36556	96.43	0.014444	618090	36028	rep9	Sp#2 (n=2688)	-11.0437	-8.91248	1	Follicular_B
mSp_rep9_127	0.94287	0.132196	0.702812	22479	96.41	0.008986	435246	22277	rep9	Sp#2 (n=2688)	52.8816	-41.7624	3	Naive_CD4_T
mSp_rep9_204	0.941771	0.171253	0.736107	32066	97.24	0.025759	605292	31240	rep9	Sp#2 (n=2688)	-3.40635	13.6968	7	Transitional_B
mSp_rep9_275	0.94682	0.140163	0.742873	24239	96.71	0.025579	507474	23619	rep9	Sp#2 (n=2688)	43.9	-40.2715	3	Naive_CD4_T
mSp_rep9_068	0.934527	0.229985	0.672735	48065	96.18	0.048622	834849	45728	rep9	Sp#2 (n=2688)	-52.1212	20.9716	4	Marginal_Zone_B
mSp_rep9_135	0.943533	0.219609	0.688006	44589	96.5	0.021777	877094	43618	rep9	Sp#2 (n=2688)	-50.5982	17.5202	4	Marginal_Zone_B
mSp_rep9_349	0.945457	0.173341	0.767352	33050	97.35	0.010015	656332	32719	rep9	Sp#2 (n=2688)	51.7767	26.1558	6	Naive_CD8_T
mSp_rep9_324	0.942829	0.18501	0.730707	35998	96.93	0.026363	694280	35049	rep9	Sp#2 (n=2688)	-30.2854	0.122125	1	Follicular_B
mSp_rep9_372	0.943605	0.154075	0.749525	26304	97.06	0.02205	511902	25724	rep9	Sp#2 (n=2688)	61.4716	0.950157	2	Memory_CD8_T
mSp_rep9_116	0.924736	0.155663	0.73951	27049	97.19	0.02318	394804	26422	rep9	Sp#2 (n=2688)	-41.9161	5.05954	1	Follicular_B
mSp_rep9_138	0.927636	0.190352	0.718551	37783	96.99	0.01453	572541	37234	rep9	Sp#2 (n=2688)	-13.5543	-11.3267	1	Follicular_B
mSp_rep9_181	0.939702	0.174967	0.740849	32290	96.69	0.006999	583191	32064	rep9	Sp#2 (n=2688)	-22.5165	-7.84695	1	Follicular_B
mSp_rep9_243	0.947388	0.143033	0.769558	23494	97.42	0.002767	482052	23429	rep9	Sp#2 (n=2688)	53.4976	-34.4489	3	Naive_CD4_T
mSp_rep9_048	0.941134	0.16153	0.697568	30506	97.17	0.0059	559312	30326	rep9	Sp#2 (n=2688)	52.5998	-31.9707	3	Naive_CD4_T
mSp_rep9_187	0.939406	0.13185	0.631246	30778	97.23	0.004581	548750	30637	rep9	Sp#2 (n=2688)	6.02677	51.1127	0	Granulocyte
mSp_rep9_383	0.942578	0.151795	0.743473	28038	96.98	0.047222	544943	26714	rep9	Sp#2 (n=2688)	0.234464	-11.877	1	Follicular_B
mSp_rep9_156	0.933816	0.17361	0.754111	31136	97.23	0.018692	513253	30554	rep9	Sp#2 (n=2688)	-23.6264	-14.4938	1	Follicular_B
mSp_rep9_323	0.946201	0.216291	0.683478	48619	97.15	0.019869	990324	47653	rep9	Sp#2 (n=2688)	45.8887	-36.7886	3	Naive_CD4_T
mSp_rep9_271	0.944095	0.175697	0.716261	32648	96.28	0.004288	648048	32508	rep9	Sp#2 (n=2688)	45.8412	12.9888	6	Naive_CD8_T
mSp_rep9_302	0.940698	0.131876	0.709771	22813	96.95	0.026432	425709	22210	rep9	Sp#2 (n=2688)	-12.1391	1.19071	1	Follicular_B
mSp_rep9_145	0.940279	0.165732	0.749139	30766	97.15	0.014367	562707	30324	rep9	Sp#2 (n=2688)	-10.6269	-5.21969	1	Follicular_B
mSp_rep9_188	0.934318	0.173879	0.703066	31507	97.34	0.00857	518566	31237	rep9	Sp#2 (n=2688)	51.7201	-30.454	3	Naive_CD4_T
mSp_rep9_268	0.94327	0.175723	0.750222	32687	95.9	0.031297	648101	31664	rep9	Sp#2 (n=2688)	-11.1708	-8.7544	1	Follicular_B
mSp_rep9_164	0.938698	0.09565	0.659095	16289	96.73	0.008963	290608	16143	rep9	Sp#2 (n=2688)	58.4008	-2.69972	2	Memory_CD8_T
mSp_rep9_341	0.946807	0.167179	0.751548	31167	95.91	0.038374	660551	29971	rep9	Sp#2 (n=2688)	-20.9908	-2.92396	1	Follicular_B
mSp_rep9_154	0.937421	0.126521	0.725599	21567	97.35	0.010572	375693	21339	rep9	Sp#2 (n=2688)	17.9836	73.0927	8	CD27-_Natural_Killer
mSp_rep9_329	0.934932	0.100197	0.778122	15486	97.29	0.035193	261525	14941	rep9	Sp#2 (n=2688)	-6.42903	-28.7841	1	Follicular_B
mSp_rep9_030	0.945938	0.17001	0.761084	30789	97.01	0.02358	621981	30063	rep9	Sp#2 (n=2688)	-37.7993	10.2835	1	Follicular_B
mSp_rep9_042	0.936062	0.177645	0.738343	33005	96.2	0.004787	567245	32847	rep9	Sp#2 (n=2688)	-8.31709	-5.24954	1	Follicular_B
mSp_rep9_003	0.948349	0.191607	0.718981	40435	95.84	0.013701	865235	39881	rep9	Sp#2 (n=2688)	-11.7658	-13.3975	1	Follicular_B
mSp_rep9_008	0.946431	0.195988	0.703319	39224	96.5	0.0245	813855	38263	rep9	Sp#2 (n=2688)	-10.7428	14.4902	7	Transitional_B
mSp_rep9_241	0.944801	0.198127	0.690715	40238	97	0.012973	796916	39716	rep9	Sp#2 (n=2688)	59.6927	6.8392	2	Memory_CD8_T
mSp_rep9_371	0.9442	0.162504	0.743391	29128	97.02	0.011535	567444	28792	rep9	Sp#2 (n=2688)	-11.3841	5.44004	1	Follicular_B
mSp_rep9_143	0.932897	0.17849	0.71791	33048	96.18	0.010167	541715	32712	rep9	Sp#2 (n=2688)	-3.03041	25.9458	7	Transitional_B
mSp_rep9_158	0.935927	0.178618	0.676612	35091	96.68	0.019008	605342	34424	rep9	Sp#2 (n=2688)	-14.6088	20.5447	7	Transitional_B
mSp_rep9_264	0.938937	0.176274	0.741508	34916	97.44	0.029929	626730	33871	rep9	Sp#2 (n=2688)	-9.87002	-18.1557	1	Follicular_B
mSp_rep9_173	0.941316	0.17051	0.754574	30938	97.16	0.015192	573764	30468	rep9	Sp#2 (n=2688)	-16.2941	-9.48063	1	Follicular_B
mSp_rep9_152	0.933652	0.174583	0.727606	34061	97.49	0.020962	563624	33347	rep9	Sp#2 (n=2688)	-40.9889	-2.1776	1	Follicular_B
mSp_rep9_205	0.941651	0.138818	0.739785	24426	96.95	0.00434	455711	24320	rep9	Sp#2 (n=2688)	25.6587	69.8548	11	CD27+_Natural_Killer
mSp_rep9_025	0.945276	0.176876	0.71663	34912	97.14	0.018991	699683	34249	rep9	Sp#2 (n=2688)	-20.0665	-2.85459	1	Follicular_B
mSp_rep9_257	0.943367	0.173622	0.734776	34354	97.4	0.023549	665583	33545	rep9	Sp#2 (n=2688)	-4.10117	-9.22223	1	Follicular_B
mSp_rep9_231	0.944859	0.164284	0.743924	30530	97.17	0.023289	607710	29819	rep9	Sp#2 (n=2688)	-25.7678	-12.565	1	Follicular_B
mSp_rep9_033	0.939354	0.139356	0.73665	24756	96.96	0.027912	449749	24065	rep9	Sp#2 (n=2688)	50.2484	-43.5953	3	Naive_CD4_T
mSp_rep9_009	0.940933	0.082161	0.811819	11101	96.89	0.017836	205844	10903	rep9	Sp#2 (n=2688)	39.4633	18.6196	6	Naive_CD8_T
mSp_rep9_377	0.937483	0.166475	0.772908	30241	97.02	0.021825	529404	29581	rep9	Sp#2 (n=2688)	-31.4512	-13.7742	1	Follicular_B
mSp_rep9_267	0.944778	0.179925	0.737378	33988	96.64	0.007444	680470	33735	rep9	Sp#2 (n=2688)	48.0084	-31.7696	3	Naive_CD4_T
mSp_rep9_069	0.939614	0.1965	0.666869	38677	96.07	0.001525	705216	38618	rep9	Sp#2 (n=2688)	-8.09586	22.2402	7	Transitional_B
mSp_rep9_197	0.943552	0.180706	0.752743	34363	97.27	0.015656	661758	33825	rep9	Sp#2 (n=2688)	-33.3585	-8.78005	1	Follicular_B
mSp_rep9_299	0.946201	0.184626	0.708017	37908	96.87	0.019732	769044	37160	rep9	Sp#2 (n=2688)	-8.47819	-11.1591	1	Follicular_B
mSp_rep9_314	0.943536	0.152269	0.746445	26655	97.37	0.015494	514905	26242	rep9	Sp#2 (n=2688)	52.9767	-31.3616	3	Naive_CD4_T
mSp_rep9_305	0.939246	0.138729	0.74211	22876	97.52	0.020327	409941	22411	rep9	Sp#2 (n=2688)	-3.17539	22.5007	7	Transitional_B
mSp_rep9_021	0.94116	0.186304	0.716193	36361	96.94	0.010836	672047	35967	rep9	Sp#2 (n=2688)	-30.5461	-4.3596	1	Follicular_B
mSp_rep9_325	0.940598	0.144301	0.578664	36605	97.09	0.001339	669843	36556	rep9	Sp#2 (n=2688)	5.97194	49.3088	0	Granulocyte
mSp_rep9_004	0.945339	0.125099	0.722837	20800	97.06	0.01875	415695	20410	rep9	Sp#2 (n=2688)	-33.1803	-14.7896	1	Follicular_B
mSp_rep9_234	0.93866	0.079189	0.694027	13560	96.86	0.038864	245973	13033	rep9	Sp#2 (n=2688)	-5.65354	-33.909	1	Follicular_B
mSp_rep9_072	0.93821	0.205352	0.69458	42764	96.29	0.022285	770130	41811	rep9	Sp#2 (n=2688)	-10.8929	14.7205	7	Transitional_B
mSp_rep9_070	0.946864	0.215817	0.693198	43753	95.4	0.023038	930080	42745	rep9	Sp#2 (n=2688)	-12.7805	20.8065	7	Transitional_B
mSp_rep9_353	0.940797	0.173648	0.744288	32781	96.81	0.014429	609013	32308	rep9	Sp#2 (n=2688)	-3.39621	-18.7795	1	Follicular_B
mSp_rep9_269	0.943672	0.180975	0.703842	34301	96.62	0.002361	669514	34220	rep9	Sp#2 (n=2688)	53.0059	15.7803	6	Naive_CD8_T
mSp_rep9_060	0.937219	0.125945	0.780893	19333	97.13	0.007862	334596	19181	rep9	Sp#2 (n=2688)	52.2786	-33.7928	3	Naive_CD4_T
mSp_rep9_190	0.944962	0.118605	0.63636	22030	97.03	0.029732	442094	21375	rep9	Sp#2 (n=2688)	-29.3344	58.6391	10	Dendritic_cell
mSp_rep9_326	0.939821	0.16919	0.728171	32068	96.69	0.009168	584186	31774	rep9	Sp#2 (n=2688)	47.2906	-42.2146	3	Naive_CD4_T
mSp_rep9_361	0.944465	0.16372	0.783252	28833	97.16	0.0137	566677	28438	rep9	Sp#2 (n=2688)	-26.7968	-18.0961	1	Follicular_B
mSp_rep9_053	0.941818	0.143315	0.745641	25004	97.26	0.005679	465933	24862	rep9	Sp#2 (n=2688)	55.2557	26.4116	6	Naive_CD8_T
mSp_rep9_064	0.936724	0.163298	0.716597	29571	97.28	0.025904	512604	28805	rep9	Sp#2 (n=2688)	57.941	11.0671	6	Naive_CD8_T
mSp_rep9_213	0.946507	0.146504	0.786972	24809	97.27	0.039018	513378	23841	rep9	Sp#2 (n=2688)	-1.40689	-16.7807	1	Follicular_B
mSp_rep9_013	0.943544	0.167294	0.721628	32083	97.02	0.002712	615102	31996	rep9	Sp#2 (n=2688)	-17.9811	-11.3816	1	Follicular_B
mSp_rep9_172	0.940622	0.173943	0.745411	32030	97.23	0.010428	586010	31696	rep9	Sp#2 (n=2688)	-18.4493	-9.99266	1	Follicular_B
mSp_rep9_111	0.93958	0.168473	0.747147	31542	97.12	0.009194	570106	31252	rep9	Sp#2 (n=2688)	-5.68253	-22.5787	1	Follicular_B
mSp_rep9_148	0.935982	0.162158	0.752536	30160	97.18	0.026028	522145	29375	rep9	Sp#2 (n=2688)	-18.869	-9.7463	1	Follicular_B
mSp_rep9_229	0.94361	0.213704	0.67768	42495	97.05	0.008448	817403	42136	rep9	Sp#2 (n=2688)	-14.0638	19.911	7	Transitional_B
mSp_rep9_112	0.931532	0.153396	0.751653	27077	96.67	0.016324	433893	26635	rep9	Sp#2 (n=2688)	-6.46837	-19.6576	1	Follicular_B
mSp_rep9_247	0.945447	0.126624	0.747158	22259	96.87	0.006424	447515	22116	rep9	Sp#2 (n=2688)	15.2903	77.2318	8	CD27-_Natural_Killer
mSp_rep9_007	0.948989	0.137563	0.748165	22884	97.21	0.023422	489421	22348	rep9	Sp#2 (n=2688)	36.3647	-44.4296	3	Naive_CD4_T
mSp_rep9_300	0.945492	0.092998	0.76911	14312	97.55	0.08168	295546	13143	rep9	Sp#2 (n=2688)	-6.61832	-36.1933	1	Follicular_B
mSp_rep9_006	0.947823	0.157252	0.74778	28830	97.11	0.018071	601790	28309	rep9	Sp#2 (n=2688)	-19.7044	-10.3833	1	Follicular_B
mSp_rep9_303	0.943401	0.150885	0.75724	26071	97.41	0.018641	504655	25585	rep9	Sp#2 (n=2688)	45.7159	23.7331	6	Naive_CD8_T
mSp_rep9_360	0.9196	0.173161	0.752969	32330	97.03	0.037519	443476	31117	rep9	Sp#2 (n=2688)	-39.7316	-0.673297	1	Follicular_B
mSp_rep9_065	0.940722	0.120193	0.701529	20595	96.92	0.067152	392318	19212	rep9	Sp#2 (n=2688)	-57.9719	18.9679	4	Marginal_Zone_B
mSp_rep9_351	0.946539	0.188597	0.743227	36429	95.52	0.011612	756889	36006	rep9	Sp#2 (n=2688)	-14.1658	7.63165	1	Follicular_B
mSp_rep9_179	0.939681	0.194579	0.723149	39068	96.9	0.020656	710078	38261	rep9	Sp#2 (n=2688)	-12.569	-9.70008	1	Follicular_B
mSp_rep9_026	0.947214	0.178657	0.708789	34214	97	0.01172	705172	33813	rep9	Sp#2 (n=2688)	-30.4867	-14.6449	1	Follicular_B
mSp_rep9_096	0.928491	0.162478	0.737974	29352	97.28	0.019385	454888	28783	rep9	Sp#2 (n=2688)	-16.3989	-11.2095	1	Follicular_B
mSp_rep9_171	0.942666	0.17703	0.729849	33411	97.04	0.014905	634068	32913	rep9	Sp#2 (n=2688)	-29.0776	-17.2496	1	Follicular_B
mSp_rep9_350	0.943542	0.160416	0.754841	30156	97.21	0.022085	583016	29490	rep9	Sp#2 (n=2688)	59.1447	-21.6527	9	Regulatory_T
mSp_rep9_276	0.944705	0.147478	0.766377	24897	97.06	0.023497	498626	24312	rep9	Sp#2 (n=2688)	-11.8283	-21.7055	1	Follicular_B
mSp_rep9_265	0.940196	0.075244	0.777615	10248	96.88	0.022053	190982	10022	rep9	Sp#2 (n=2688)	-6.03103	-37.852	1	Follicular_B
mSp_rep9_375	0.94139	0.174083	0.748431	32665	97.11	0.016807	609429	32116	rep9	Sp#2 (n=2688)	-33.79	-13.7496	1	Follicular_B
mSp_rep9_182	0.935565	0.185727	0.689276	38613	96.17	0.044104	678082	36910	rep9	Sp#2 (n=2688)	-43.7997	12.5398	1	Follicular_B
mSp_rep9_373	0.943256	0.170138	0.674042	36023	97.33	0.010993	688199	35627	rep9	Sp#2 (n=2688)	-16.6068	67.4377	5	Macrophage
mSp_rep9_366	0.943878	0.125881	0.763694	20867	97.32	0.00393	401722	20785	rep9	Sp#2 (n=2688)	18.4529	73.1388	8	CD27-_Natural_Killer
mSp_rep9_333	0.941248	0.158212	0.716544	29008	96.96	0.00948	540945	28733	rep9	Sp#2 (n=2688)	52.2595	-33.3174	3	Naive_CD4_T
mSp_rep9_126	0.937998	0.121897	0.726247	19934	96.79	0.020668	354118	19522	rep9	Sp#2 (n=2688)	-15.1427	-5.16056	1	Follicular_B
mSp_rep9_166	0.946799	0.170369	0.745306	31687	96.98	0.03421	661559	30603	rep9	Sp#2 (n=2688)	-15.5243	-5.11154	1	Follicular_B
mSp_rep9_382	0.946429	0.154959	0.775738	26964	97.13	0.033007	556262	26074	rep9	Sp#2 (n=2688)	-22.9866	-13.7408	1	Follicular_B
mSp_rep9_185	0.935064	0.077114	0.732859	12587	96.16	0.077064	225915	11617	rep9	Sp#2 (n=2688)	-1.59822	-35.879	1	Follicular_B
mSp_rep9_019	0.942531	0.211872	0.654443	46043	96.51	0.003801	878568	45868	rep9	Sp#2 (n=2688)	-11.5527	19.5635	7	Transitional_B
mSp_rep9_260	0.941908	0.084749	0.721143	13749	96.87	0.056077	268767	12978	rep9	Sp#2 (n=2688)	53.0914	-28.1893	3	Naive_CD4_T
mSp_rep9_280	0.939668	0.192747	0.748156	36596	96.31	0.03096	684127	35463	rep9	Sp#2 (n=2688)	-29.8431	5.68587	1	Follicular_B
mSp_rep9_014	0.938227	0.145748	0.747747	25294	95.55	0.009647	453178	25050	rep9	Sp#2 (n=2688)	54.7711	-40.6474	3	Naive_CD4_T
mSp_rep9_105	0.92988	0.124318	0.746693	20862	97.28	0.035759	327823	20116	rep9	Sp#2 (n=2688)	-11.3542	-33.4672	1	Follicular_B
mSp_rep9_320	0.942181	0.158968	0.75061	27864	97.11	0.013099	528736	27499	rep9	Sp#2 (n=2688)	45.6083	21.7423	6	Naive_CD8_T
mSp_rep9_079	0.940844	0.147811	0.762796	25145	96.95	0.019368	469195	24658	rep9	Sp#2 (n=2688)	-35.1422	-11.33	1	Follicular_B
mSp_rep9_054	0.946868	0.175672	0.700408	34285	97.24	0.007933	700217	34013	rep9	Sp#2 (n=2688)	23.8263	67.8323	11	CD27+_Natural_Killer
mSp_rep9_365	0.944398	0.177952	0.733915	33743	96.93	0.021604	665804	33014	rep9	Sp#2 (n=2688)	-19.3428	5.51722	1	Follicular_B
mSp_rep9_352	0.940755	0.182756	0.742172	34523	97	0.011818	637616	34115	rep9	Sp#2 (n=2688)	-20.8417	1.5699	1	Follicular_B
mSp_rep9_157	0.940852	0.151679	0.736806	28006	97.32	0.023245	519186	27355	rep9	Sp#2 (n=2688)	35.4045	-45.1975	3	Naive_CD4_T
mSp_rep9_273	0.940217	0.180155	0.740467	33593	96.29	0.011282	627879	33214	rep9	Sp#2 (n=2688)	44.3318	-26.9583	3	Naive_CD4_T
mSp_rep9_024	0.941525	0.165808	0.736051	30127	97.28	0.031434	563645	29180	rep9	Sp#2 (n=2688)	-32.6866	6.22194	1	Follicular_B
mSp_rep9_228	0.946529	0.156496	0.756607	28491	96.25	0.016567	587470	28019	rep9	Sp#2 (n=2688)	-11.4257	-20.0146	1	Follicular_B
mSp_rep9_146	0.941931	0.158673	0.749809	28828	96.93	0.022027	543885	28193	rep9	Sp#2 (n=2688)	-14.2621	-18.588	1	Follicular_B
mSp_rep9_002	0.947969	0.152525	0.731309	28985	96.52	0.025151	615660	28256	rep9	Sp#2 (n=2688)	-0.0272459	-11.3573	1	Follicular_B
mSp_rep9_344	0.945961	0.1996	0.740331	38784	96.85	0.015032	785443	38201	rep9	Sp#2 (n=2688)	-47.487	14.6958	4	Marginal_Zone_B
mSp_rep9_193	0.944087	0.165847	0.713691	31686	97.28	0.012371	615700	31294	rep9	Sp#2 (n=2688)	-32.2022	9.98658	1	Follicular_B
mSp_rep9_313	0.942898	0.221735	0.649986	47491	96.09	0.023478	937014	46376	rep9	Sp#2 (n=2688)	-50.1286	23.4913	4	Marginal_Zone_B
mSp_rep9_051	0.946298	0.157649	0.757058	28690	96.82	0.0168	589573	28208	rep9	Sp#2 (n=2688)	-23.2413	-18.0382	1	Follicular_B
mSp_rep9_369	0.941444	0.082379	0.7334	11913	96.6	0.028876	225934	11569	rep9	Sp#2 (n=2688)	-53.1382	12.7642	4	Marginal_Zone_B
mSp_rep9_075	0.941185	0.214818	0.699227	43330	96.71	0.010132	817521	42891	rep9	Sp#2 (n=2688)	-10.3849	17.4271	7	Transitional_B
mSp_rep9_090	0.924469	0.165527	0.737903	30523	96.81	0.022934	451309	29823	rep9	Sp#2 (n=2688)	-19.1045	-4.2282	1	Follicular_B
mSp_rep9_101	0.939539	0.196526	0.714582	41497	97.5	0.05492	765041	39218	rep9	Sp#2 (n=2688)	-38.2963	17.8264	4	Marginal_Zone_B
mSp_rep9_236	0.940408	0.179976	0.718369	36871	97.27	0.015459	672764	36301	rep9	Sp#2 (n=2688)	-32.212	9.7366	1	Follicular_B
mSp_rep9_151	0.941277	0.180309	0.713674	35154	97.15	0.0163	659132	34581	rep9	Sp#2 (n=2688)	-8.79709	6.20799	1	Follicular_B
mSp_rep9_132	0.935248	0.138934	0.748387	23707	97.07	0.018012	399641	23280	rep9	Sp#2 (n=2688)	0.813074	-18.7389	1	Follicular_B
mSp_rep9_122	0.942136	0.188225	0.718496	36868	96.82	0.013481	700091	36371	rep9	Sp#2 (n=2688)	61.2124	1.57753	2	Memory_CD8_T
mSp_rep9_258	0.939632	0.160915	0.729867	28647	96.83	0.006528	519345	28460	rep9	Sp#2 (n=2688)	-28.4136	-8.46898	1	Follicular_B
mSp_rep9_107	0.936817	0.188955	0.729997	36644	96.81	0.016128	639008	36053	rep9	Sp#2 (n=2688)	41.6943	-36.3529	3	Naive_CD4_T
mSp_rep9_191	0.93701	0.189763	0.694092	40388	96.19	0.009805	706080	39992	rep9	Sp#2 (n=2688)	58.7808	-15.4022	9	Regulatory_T
mSp_rep9_165	0.942377	0.155727	0.62549	38246	96.77	0.001464	724829	38190	rep9	Sp#2 (n=2688)	6.16888	49.1498	0	Granulocyte
mSp_rep9_052	0.943548	0.166961	0.750659	30336	96.94	0.024426	589271	29595	rep9	Sp#2 (n=2688)	-30.6573	-10.3229	1	Follicular_B
mSp_rep9_318	0.943522	0.151064	0.759573	26272	97.09	0.026759	512167	25569	rep9	Sp#2 (n=2688)	-6.76884	-17.2067	1	Follicular_B
mSp_rep9_359	0.94286	0.146402	0.740974	25067	96.67	0.008537	478127	24853	rep9	Sp#2 (n=2688)	52.3099	-31.7049	3	Naive_CD4_T
mSp_rep9_216	0.940986	0.176223	0.726682	33719	96.69	0.007563	626187	33464	rep9	Sp#2 (n=2688)	-11.289	5.22393	1	Follicular_B
mSp_rep9_074	0.943978	0.194669	0.729772	38214	96.78	0.02274	759786	37345	rep9	Sp#2 (n=2688)	-10.7796	-14.4765	1	Follicular_B
mSp_rep9_296	0.941366	0.199319	0.6994	39649	96.82	0.006431	735919	39394	rep9	Sp#2 (n=2688)	-3.43347	29.7266	7	Transitional_B
mSp_rep9_183	0.941502	0.153447	0.715222	29897	96.09	0.013814	565407	29484	rep9	Sp#2 (n=2688)	21.8873	70.8363	11	CD27+_Natural_Killer
mSp_rep9_256	0.943052	0.167	0.635318	38369	95.83	0.01178	750993	37917	rep9	Sp#2 (n=2688)	10.4387	40.5708	0	Granulocyte
mSp_rep9_108	0.924224	0.165386	0.752075	30003	97.01	0.018498	436218	29448	rep9	Sp#2 (n=2688)	-7.63763	-16.0342	1	Follicular_B
mSp_rep9_278	0.940515	0.18688	0.721823	36563	96.19	0.010092	683554	36194	rep9	Sp#2 (n=2688)	-7.10725	-7.58881	1	Follicular_B
mSp_rep9_354	0.939502	0.160236	0.763283	28910	97.3	0.019474	521090	28347	rep9	Sp#2 (n=2688)	-20.2965	-11.2744	1	Follicular_B
mSp_rep9_298	0.947334	0.207325	0.702937	42220	96.98	0.011274	877180	41744	rep9	Sp#2 (n=2688)	47.3911	-24.6429	3	Naive_CD4_T
mSp_rep9_266	0.946372	0.17434	0.751433	32975	96.64	0.035451	686598	31806	rep9	Sp#2 (n=2688)	-28.8246	-12.6483	1	Follicular_B
mSp_rep9_218	0.949583	0.162286	0.729465	29706	97.04	0.010133	642412	29405	rep9	Sp#2 (n=2688)	34.9274	-45.8828	3	Naive_CD4_T
mSp_rep9_301	0.942501	0.178285	0.731061	33621	97.4	0.020404	637471	32935	rep9	Sp#2 (n=2688)	-33.219	-12.3071	1	Follicular_B
mSp_rep9_322	0.943224	0.161043	0.7403	29511	97.2	0.030057	574397	28624	rep9	Sp#2 (n=2688)	41.5472	-36.4256	3	Naive_CD4_T
mSp_rep9_222	0.949353	0.161978	0.716464	31317	96.56	0.005492	676032	31145	rep9	Sp#2 (n=2688)	20.4397	70.6835	11	CD27+_Natural_Killer
mSp_rep9_177	0.938625	0.162939	0.688602	31707	96.92	0.005551	562590	31531	rep9	Sp#2 (n=2688)	-15.4461	64.1436	5	Macrophage
mSp_rep9_160	0.936756	0.152461	0.744292	25357	96.52	0.001735	439081	25313	rep9	Sp#2 (n=2688)	-0.963974	29.2095	7	Transitional_B
mSp_rep9_357	0.945826	0.18957	0.729736	38135	96.95	0.015576	769215	37541	rep9	Sp#2 (n=2688)	-19.3041	-11.311	1	Follicular_B
mSp_rep9_066	0.934498	0.148912	0.777321	27708	96.68	0.009456	463134	27446	rep9	Sp#2 (n=2688)	15.0135	76.8645	8	CD27-_Natural_Killer
mSp_rep9_221	0.947632	0.207235	0.688246	40625	96.57	0.003372	847398	40488	rep9	Sp#2 (n=2688)	-3.87836	29.8334	7	Transitional_B
mSp_rep9_238	0.950856	0.181283	0.733094	36067	97.07	0.022098	803887	35270	rep9	Sp#2 (n=2688)	-28.3437	-9.96304	1	Follicular_B
mSp_rep9_189	0.939151	0.128737	0.720005	21954	97.15	0.027558	397220	21349	rep9	Sp#2 (n=2688)	-11.0913	-25.4189	1	Follicular_B
mSp_rep9_077	0.939292	0.1484	0.716473	28574	96.84	0.005739	519273	28410	rep9	Sp#2 (n=2688)	16.2407	74.4056	8	CD27-_Natural_Killer
mSp_rep9_338	0.946418	0.200894	0.716663	40653	96.92	0.004206	824748	40482	rep9	Sp#2 (n=2688)	-21.7947	5.76917	1	Follicular_B
mSp_rep9_184	0.935557	0.137179	0.624161	32329	97.01	0.002536	543778	32247	rep9	Sp#2 (n=2688)	6.90804	50.0107	0	Granulocyte
mSp_rep9_227	0.949372	0.155087	0.732776	27737	97.35	0.013808	593223	27354	rep9	Sp#2 (n=2688)	44.3714	22.4837	6	Naive_CD8_T
mSp_rep9_175	0.943006	0.170855	0.747861	31558	96.89	0.017143	605863	31017	rep9	Sp#2 (n=2688)	-21.7098	-7.94513	1	Follicular_B
mSp_rep9_295	0.947983	0.137435	0.604931	26365	97.02	0.003414	550206	26275	rep9	Sp#2 (n=2688)	-28.5112	58.7683	10	Dendritic_cell
mSp_rep9_100	0.914557	0.136423	0.787268	21795	96.22	0.017527	286952	21413	rep9	Sp#2 (n=2688)	-5.09615	-23.5007	1	Follicular_B
mSp_rep9_199	0.942242	0.175774	0.747507	32290	97.08	0.006937	607544	32066	rep9	Sp#2 (n=2688)	-21.5256	-10.5209	1	Follicular_B
mSp_rep9_067	0.94305	0.180527	0.653315	38010	97.28	0.002736	721470	37906	rep9	Sp#2 (n=2688)	-15.2427	64.8499	5	Macrophage
mSp_rep9_133	0.940297	0.105039	0.735768	17127	96.89	0.071933	327675	15895	rep9	Sp#2 (n=2688)	-55.7119	12.1993	4	Marginal_Zone_B
mSp_rep9_045	0.940345	0.073054	0.761153	11028	97.31	0.068009	209366	10278	rep9	Sp#2 (n=2688)	-3.54811	-31.6475	1	Follicular_B
mSp_rep9_194	0.943338	0.114659	0.785187	17599	96.98	0.022842	343668	17197	rep9	Sp#2 (n=2688)	54.7623	-29.5659	3	Naive_CD4_T
mSp_rep9_015	0.946353	0.197538	0.720166	39695	97.3	0.021968	806890	38823	rep9	Sp#2 (n=2688)	-27.6795	1.50945	1	Follicular_B
mSp_rep9_355	0.941674	0.167486	0.74202	29198	96.92	0.01048	548728	28892	rep9	Sp#2 (n=2688)	60.7268	0.876229	2	Memory_CD8_T
mSp_rep9_178	0.943762	0.196129	0.716635	40289	97.12	0.036784	790087	38807	rep9	Sp#2 (n=2688)	-13.7033	-9.69632	1	Follicular_B
mSp_rep9_315	0.944469	0.183678	0.736462	36528	95.61	0.032003	743295	35359	rep9	Sp#2 (n=2688)	-23.3386	-13.3645	1	Follicular_B
mSp_rep9_297	0.940994	0.18966	0.716043	34949	96.97	0.007926	644880	34672	rep9	Sp#2 (n=2688)	-5.58292	22.6874	7	Transitional_B
mSp_rep9_345	0.942434	0.07486	0.738298	12583	97.02	0.105539	251542	11255	rep9	Sp#2 (n=2688)	-8.3568	-36.0615	1	Follicular_B
mSp_rep9_250	0.947361	0.192414	0.736024	37261	97.03	0.024073	778323	36364	rep9	Sp#2 (n=2688)	-22.22	4.62669	1	Follicular_B
mSp_rep9_130	0.935138	0.191402	0.661036	39721	96.5	0.038267	688033	38201	rep9	Sp#2 (n=2688)	-38.1365	19.6419	4	Marginal_Zone_B
mSp_rep9_020	0.935271	0.1665	0.770989	29765	97.56	0.014346	498848	29338	rep9	Sp#2 (n=2688)	-10.2647	-19.4333	1	Follicular_B
mSp_rep9_119	0.933304	0.178657	0.741467	33926	97.28	0.017686	555343	33326	rep9	Sp#2 (n=2688)	-30.7052	-12.8475	1	Follicular_B
mSp_rep9_328	0.933931	0.183127	0.746497	35467	97.03	0.013139	590317	35001	rep9	Sp#2 (n=2688)	-9.11152	-5.41664	1	Follicular_B
mSp_rep9_286	0.946417	0.167986	0.717873	32893	95.44	0.019123	695432	32264	rep9	Sp#2 (n=2688)	-4.48602	-11.1847	1	Follicular_B
mSp_rep9_044	0.936486	0.131312	0.63232	29848	97.21	0.001709	505636	29797	rep9	Sp#2 (n=2688)	7.31456	47.3344	0	Granulocyte
mSp_rep9_321	0.93967	0.126611	0.736578	20452	96.56	0.018238	375501	20079	rep9	Sp#2 (n=2688)	-22.0908	-35.4761	1	Follicular_B
mSp_rep9_029	0.946103	0.08749	0.733203	14303	96.93	0.061665	300943	13421	rep9	Sp#2 (n=2688)	-11.6471	-34.8703	1	Follicular_B
mSp_rep9_017	0.938125	0.178618	0.731442	34769	97.27	0.016106	612489	34209	rep9	Sp#2 (n=2688)	42.827	-38.9666	3	Naive_CD4_T
mSp_rep9_252	0.945088	0.1701	0.707289	30496	96.7	0.004886	608076	30347	rep9	Sp#2 (n=2688)	45.5193	10.6872	6	Naive_CD8_T
mSp_rep9_046	0.947626	0.182256	0.724858	34842	97.17	0.004506	720359	34685	rep9	Sp#2 (n=2688)	-27.6118	-14.7378	1	Follicular_B
mSp_rep9_080	0.939685	0.124638	0.753625	19517	97.7	0.025824	355581	19013	rep9	Sp#2 (n=2688)	61.8565	0.64678	2	Memory_CD8_T
mSp_rep9_036	0.94296	0.172405	0.74906	31394	96.81	0.018061	603506	30827	rep9	Sp#2 (n=2688)	-3.89187	-14.4765	1	Follicular_B
mSp_rep9_128	0.9351	0.071939	0.763143	10424	96.95	0.042018	179019	9986	rep9	Sp#2 (n=2688)	-8.22758	-42.2272	1	Follicular_B
mSp_rep9_363	0.945563	0.154702	0.751769	27563	97.13	0.010558	550438	27272	rep9	Sp#2 (n=2688)	-16.4302	-18.9708	1	Follicular_B
mSp_rep9_032	0.937988	0.07869	0.753307	10961	96.18	0.013411	194804	10814	rep9	Sp#2 (n=2688)	4.142	-2.03477	1	Follicular_B
mSp_rep9_061	0.940185	0.095368	0.758843	14163	96.98	0.045118	263956	13524	rep9	Sp#2 (n=2688)	-36.1024	-12.2269	1	Follicular_B
mSp_rep9_240	0.940798	0.178772	0.743783	35027	97.39	0.031975	648343	33907	rep9	Sp#2 (n=2688)	-24.3135	-10.8458	1	Follicular_B
mSp_rep9_337	0.944504	0.188328	0.73788	36056	97.02	0.017223	708400	35435	rep9	Sp#2 (n=2688)	45.0887	-35.0978	3	Naive_CD4_T
mSp_rep9_311	0.942759	0.247073	0.676528	53204	96.23	0.010563	1029693	52642	rep9	Sp#2 (n=2688)	-11.8999	20.7222	7	Transitional_B
mSp_rep9_309	0.943291	0.181859	0.66688	38213	96.52	0.006856	737838	37951	rep9	Sp#2 (n=2688)	59.5171	-17.6232	9	Regulatory_T
mSp_rep9_142	0.943675	0.197102	0.724031	40010	96.98	0.014646	776833	39424	rep9	Sp#2 (n=2688)	33.6424	-42.8979	3	Naive_CD4_T
mSp_rep9_180	0.938806	0.112687	0.720063	18781	96.06	0.052873	345524	17788	rep9	Sp#2 (n=2688)	-12.2459	6.49024	1	Follicular_B
mSp_rep9_262	0.949206	0.142725	0.627724	33776	96.94	0.003316	723591	33664	rep9	Sp#2 (n=2688)	6.83493	48.6401	0	Granulocyte
mSp_rep9_092	0.921949	0.118707	0.801947	19823	97.25	0.041517	286495	19000	rep9	Sp#2 (n=2688)	48.7298	-39.7973	3	Naive_CD4_T
mSp_rep9_233	0.939619	0.158635	0.730619	28623	96.28	0.012158	522708	28275	rep9	Sp#2 (n=2688)	-4.59753	-19.5759	1	Follicular_B
[truncated: 1,167 more rows]
