# Supplementary material for: A rapid and robust method for single cell chromatin accessibility profiling
Source: Nat Commun. 2018 Dec 17;9:5345. doi: 10.1038/s41467-018-07771-0 (PMC6297232; doi:10.1038/s41467-018-07771-0)
Supplement: Supplementary file 5 — Supplementary Data 3 [file 41467_2018_7771_MOESM5_ESM.xls]

## Sheet: Supplementary_Table_3
peak	class_	weight	Chr	Start	End	Annotation	Distance to TSS	Gene Name	in_cell_type
spleen_uPk_102966	0	0.0179032	chr6	125483405	125483926	intron (NM_007657, intron 1 of 7)	11090	Cd9	Granulocyte
spleen_uPk_30938	0	0.0160196	chr13	13529031	13529798	Intergenic	-60995	Lyst	Granulocyte
spleen_uPk_4841	0	0.0147037	chr1	128712570	128713353	Intergenic	-120662	Cxcr4	Granulocyte
spleen_uPk_23812	0	0.0144173	chr11	114907583	114908075	Intergenic	17788	Cd300a	Granulocyte
spleen_uPk_2776	0	0.0143542	chr1	74155372	74155946	intron (NM_009909, intron 1 of 1)	1665	Cxcr2	Granulocyte
spleen_uPk_111825	0	0.0141453	chr7	141392865	141393215	intron (NM_011528, intron 1 of 7)	880	Taldo1	Granulocyte
spleen_uPk_19579	0	0.0138022	chr11	60935264	60935917	intron (NM_008928, intron 1 of 11)	3533	Map2k3	Granulocyte
spleen_uPk_92598	0	0.0137092	chr5	90742017	90742502	Intergenic	-17039	Cxcl5	Granulocyte
spleen_uPk_47047	0	0.0137075	chr15	103257994	103258781	promoter-TSS (NM_001302341)	16	Nfe2	Granulocyte
spleen_uPk_99753	0	0.0136779	chr6	67532256	67533473	Intergenic	2958	Tacstd2	Granulocyte
spleen_uPk_78508	0	0.0135711	chr3	95293518	95294064	intron (NM_199475, intron 7 of 9)	10856	Fam63a	Granulocyte
spleen_uPk_2775	0	0.0135391	chr1	74153818	74154098	promoter-TSS (NM_009909)	-36	Cxcr2	Granulocyte
spleen_uPk_94296	0	0.0132089	chr5	115543339	115543777	intron (NM_133915, intron 1 of 11)	-15909	Rplp0	Granulocyte
spleen_uPk_73369	0	0.0130912	chr2	156850470	156850966	intron (NM_173396, intron 2 of 2)	10711	Tgif2	Granulocyte
spleen_uPk_111826	0	0.01309	chr7	141394161	141394513	intron (NM_011528, intron 1 of 7)	2177	Taldo1	Granulocyte
spleen_uPk_27080	0	0.0130326	chr12	70226809	70227953	promoter-TSS (NR_045174)	302	Pygl	Granulocyte
spleen_uPk_87886	0	0.0129471	chr4	136178701	136178900	intron (NM_177733, intron 2 of 6)	-1982	E2f2	Granulocyte
spleen_uPk_88493	0	0.0128247	chr4	143106566	143107176	TTS (NM_001081355)	29291	Mir7021	Granulocyte
spleen_uPk_102686	0	0.012807	chr6	122741982	122743164	5' UTR (NM_011401, exon 1 of 10)	172	Slc2a3	Granulocyte
spleen_uPk_3408	0	0.0127909	chr1	86479058	86479538	Intergenic	-47438	Ptma	Granulocyte
spleen_uPk_99754	0	0.0127721	chr6	67534896	67535444	exon (NM_020047, exon 1 of 1)	652	Tacstd2	Granulocyte
spleen_uPk_117283	0	0.0127673	chr8	121570180	121570655	intron (NM_133765, intron 1 of 8)	8389	Fbxo31	Granulocyte
spleen_uPk_2778	0	0.0126185	chr1	74166964	74167506	Intergenic	13241	Cxcr2	Granulocyte
spleen_uPk_111740	0	0.0125506	chr7	140946929	140947564	3' UTR (NM_145387, exon 14 of 14)	2993	Ifitm5	Granulocyte
spleen_uPk_13884	0	0.0124889	chr10	84516149	84516903	Intergenic	17362	Ckap4	Granulocyte
spleen_uPk_120110	0	0.0124586	chr9	48744934	48745552	intron (NM_001033324, intron 2 of 6)	90702	Zbtb16	Granulocyte
spleen_uPk_77740	0	0.012451	chr3	84597923	84598422	Intergenic	4598	Tigd4	Granulocyte
spleen_uPk_96030	0	0.0124367	chr5	139404990	139405430	intron (NM_028469, intron 2 of 4)	-1177	C130050O18Rik	Granulocyte
spleen_uPk_86725	0	0.0123173	chr4	126004729	126005519	Intergenic	-19535	Csf3r	Granulocyte
spleen_uPk_105441	0	0.0122734	chr7	24978755	24979162	exon (NM_001290469, exon 22 of 23)	-6230	Rabac1	Granulocyte
spleen_uPk_104591	0	0.0122187	chr7	3249527	3250071	promoter-TSS (NM_001033431)	-59	Nlrp12	Granulocyte
spleen_uPk_36553	0	0.0122162	chr13	117235460	117236126	intron (NM_010330, intron 2 of 8)	15220	Emb	Granulocyte
spleen_uPk_44851	0	0.0120895	chr15	77855264	77855648	Intergenic	-13281	Myh9	Granulocyte
spleen_uPk_88757	0	0.0120552	chr4	149161276	149161511	intron (NM_001081274, intron 4 of 12)	5314	Pgd	Granulocyte
spleen_uPk_67926	0	0.0120385	chr2	45279180	45279893	Intergenic	-166257	Zeb2	Granulocyte
spleen_uPk_32430	0	0.0119502	chr13	40916894	40917717	promoter-TSS (NM_133219)	-329	Gcnt2	Granulocyte
spleen_uPk_13095	0	0.0119211	chr10	77550835	77551378	intron (NM_008404, intron 8 of 15)	20758	Itgb2	Granulocyte
spleen_uPk_84218	0	0.011903	chr4	59439936	59440338	Intergenic	-1504	Susd1	Granulocyte
spleen_uPk_44701	0	0.0118068	chr15	76246493	76247417	intron (NM_023168, intron 1 of 6)	148	Grina	Granulocyte
spleen_uPk_90397	0	0.0118005	chr5	31602173	31602923	Intergenic	-11403	Mrpl33	Granulocyte
spleen_uPk_120387	0	0.0117773	chr9	54501472	54502236	promoter-TSS (NM_172771)	-228	Dmxl2	Granulocyte
spleen_uPk_12478	0	0.0117267	chr10	67098443	67098793	Intergenic	-1630	Reep3	Granulocyte
spleen_uPk_2779	0	0.0116846	chr1	74178520	74179110	Intergenic	15816	Cxcr1	Granulocyte
spleen_uPk_2814	0	0.0116589	chr1	74374772	74375377	promoter-TSS (NM_013612)	-129	Slc11a1	Granulocyte
spleen_uPk_37533	0	0.0116316	chr14	26515782	26516642	intron (NM_001310445, intron 1 of 22)	18412	Slmap	Granulocyte
spleen_uPk_86726	0	0.0116227	chr4	126017643	126018288	Intergenic	-6694	Csf3r	Granulocyte
spleen_uPk_104437	0	0.0116134	chr6	146776618	146777026	3' UTR (NM_172734, exon 14 of 14)	-28708	Arntl2	Granulocyte
spleen_uPk_20012	0	0.0116127	chr11	68863505	68864247	Intergenic	-10745	Ndel1	Granulocyte
spleen_uPk_87276	0	0.0116076	chr4	132588488	132588823	Intergenic	24588	Ptafr	Granulocyte
spleen_uPk_10255	0	0.0115032	chr10	20104338	20105055	intron (NM_008580, intron 18 of 29)	-44224	Map7	Granulocyte
spleen_uPk_53380	0	0.0114991	chr17	28736240	28736934	intron (NM_001168508, intron 8 of 11)	-32730	Mapk13	Granulocyte
spleen_uPk_27349	0	0.0114842	chr12	73779213	73780206	Intergenic	-121615	Hif1a	Granulocyte
spleen_uPk_53092	0	0.0114785	chr17	26532479	26533065	Intergenic	-24300	Dusp1	Granulocyte
spleen_uPk_44895	0	0.0114584	chr15	78258187	78258675	intron (NM_008677, intron 7 of 9)	13620	Ncf4	Granulocyte
spleen_uPk_24664	0	0.0113977	chr11	120938787	120939199	Intergenic	-6121	Ccdc57	Granulocyte
spleen_uPk_66393	0	0.0113872	chr2	25422661	25423386	promoter-TSS (NM_001177367)	-219	Fut7	Granulocyte
spleen_uPk_13733	0	0.01137	chr10	82969561	82970012	Intergenic	-15711	Chst11	Granulocyte
spleen_uPk_8432	0	0.0113656	chr1	181865669	181866163	Intergenic	-23515	Lbr	Granulocyte
spleen_uPk_100254	0	0.0113467	chr6	82763792	82764594	intron (NM_013820, intron 1 of 17)	10261	Hk2	Granulocyte
spleen_uPk_102146	0	0.0113402	chr6	115666610	115667043	intron (NM_029780, intron 1 of 16)	9809	Raf1	Granulocyte
spleen_uPk_59706	0	0.0113345	chr18	60723111	60723594	Intergenic	-9963	Ndst1	Granulocyte
spleen_uPk_86274	0	0.0113062	chr4	119125553	119126323	intron (NM_011400, intron 2 of 9)	17193	Slc2a1	Granulocyte
spleen_uPk_1213	0	0.0112792	chr1	39614282	39615187	Intergenic	36448	Creg2	Granulocyte
spleen_uPk_79549	0	0.0112774	chr3	107783242	107783733	Intergenic	-23018	Csf1	Granulocyte
spleen_uPk_39251	0	0.0112716	chr14	61861287	61861964	Intergenic	-179252	Dleu2	Granulocyte
spleen_uPk_115806	0	0.0112091	chr8	94532706	94533498	promoter-TSS (NM_153507)	74	Cpne2	Granulocyte
spleen_uPk_37893	0	0.0111793	chr14	32165306	32166160	promoter-TSS (NM_019744)	-56	Ncoa4	Granulocyte
spleen_uPk_112721	0	0.0111243	chr8	18768032	18768471	intron (NM_173189, intron 12 of 13)	-26689	Angpt2	Granulocyte
spleen_uPk_21184	0	0.0111165	chr11	80779499	80780346	5' UTR (NM_177390, exon 1 of 22)	103	Myo1d	Granulocyte
spleen_uPk_79544	0	0.0111086	chr3	107759692	107760830	5' UTR (NM_007778, exon 1 of 9)	208	Csf1	Granulocyte
spleen_uPk_14632	0	0.0111016	chr10	95766431	95767151	Intergenic	-173872	Eea1	Granulocyte
spleen_uPk_96884	0	0.0110737	chr5	149274452	149275181	intron (NM_001308462, intron 2 of 3)	9812	Alox5ap	Granulocyte
spleen_uPk_26651	0	0.0110284	chr12	54162678	54163147	Intergenic	40962	Egln3	Granulocyte
spleen_uPk_44906	0	0.0109472	chr15	78325591	78326610	intron (NM_007780, intron 1 of 13)	110	Csf2rb	Granulocyte
spleen_uPk_95024	0	0.0109087	chr5	123713574	123714154	intron (NM_027494, intron 5 of 13)	7180	Zcchc8	Granulocyte
spleen_uPk_96881	0	0.0108981	chr5	149264795	149265844	intron (NM_001308462, intron 1 of 3)	315	Alox5ap	Granulocyte
spleen_uPk_72945	0	0.0108252	chr2	152736024	152736730	exon (NM_010495, exon 1 of 2)	126	Id1	Granulocyte
spleen_uPk_74744	0	0.0108084	chr2	173072686	173073417	Intergenic	46474	Ctcfl	Granulocyte
spleen_uPk_58760	0	0.0107963	chr18	37998403	37999155	5' UTR (NM_001205336, exon 1 of 33)	190	Arap3	Granulocyte
spleen_uPk_58761	0	0.0107942	chr18	37999353	37999757	promoter-TSS (NM_001205336)	-586	Arap3	Granulocyte
spleen_uPk_101035	0	0.0107819	chr6	91488673	91489274	TTS (NM_009531)	15222	Tmem43	Granulocyte
spleen_uPk_95077	0	0.0107697	chr5	124051705	124052560	Intergenic	-19872	Vps37b	Granulocyte
spleen_uPk_33580	0	0.0107524	chr13	55021114	55021674	promoter-TSS (NM_001206391)	-9	Hk3	Granulocyte
spleen_uPk_29110	0	0.0107335	chr12	102319689	102320436	intron (NM_177620, intron 2 of 9)	36421	Rin3	Granulocyte
spleen_uPk_28251	0	0.0107156	chr12	85472177	85472410	Intergenic	-1608	Fos	Granulocyte
spleen_uPk_27469	0	0.0107043	chr12	76318383	76319604	intron (NM_138745, intron 27 of 27)	-5898	Akap5	Granulocyte
spleen_uPk_102233	0	0.0107027	chr6	116337625	116338503	promoter-TSS (NM_027920)	42	2008-03-01	Granulocyte
spleen_uPk_124803	0	0.0106951	chr9	123942062	123942486	Intergenic	26418	Ccr1	Granulocyte
spleen_uPk_24974	0	0.0106926	chr12	8521242	8522004	Intergenic	17943	Slc7a15	Granulocyte
spleen_uPk_60257	0	0.0106802	chr18	68159420	68160504	intron (NM_172631, intron 3 of 5)	101011	Mir7219	Granulocyte
spleen_uPk_119585	0	0.0106768	chr9	42127953	42128403	Intergenic	-3889	Sorl1	Granulocyte
spleen_uPk_108751	0	0.0106645	chr7	97210922	97211666	intron (NM_001162477, intron 1 of 9)	114670	Usp35	Granulocyte
spleen_uPk_86722	0	0.0106567	chr4	125990765	125991364	Intergenic	-33595	Csf3r	Granulocyte
spleen_uPk_22121	0	0.0105804	chr11	95804997	95806048	Intergenic	-18978	Phospho1	Granulocyte
spleen_uPk_23815	0	0.0105612	chr11	114917044	114917475	Intergenic	17127	Cd300lb	Granulocyte
spleen_uPk_89994	0	0.0105595	chr5	23597889	23598399	intron (NM_009274, intron 1 of 14)	18427	Srpk2	Granulocyte
spleen_uPk_90447	0	0.0105221	chr5	32122043	32122763	Intergenic	-14069	Fosl2	Granulocyte
spleen_uPk_119605	0	0.0104975	chr9	42306317	42306736	Intergenic	-42226	Sc5d	Granulocyte
spleen_uPk_34477	0	0.0104875	chr13	80949064	80949748	TTS (NR_103550)	9003	5430425K12Rik	Granulocyte
spleen_uPk_109168	0	0.010464	chr7	101029398	101029795	Intergenic	-17543	P2ry2	Granulocyte
spleen_uPk_5960	0	0.0104583	chr1	150167203	150167516	Intergenic	-2411	Ptgs2os2	Granulocyte
spleen_uPk_30245	0	0.0104567	chr12	115622922	115623823	Intergenic	72422	Mir6388	Granulocyte
spleen_uPk_123696	0	0.0104406	chr9	110448890	110449442	intron (NM_177771, intron 3 of 9)	27528	Klhl18	Granulocyte
spleen_uPk_106022	0	0.0104143	chr7	31031742	31032182	TTS (NM_001111073)	8355	Mir7050	Granulocyte
spleen_uPk_86021	0	0.0104078	chr4	115056586	115057572	promoter-TSS (NM_001287388)	653	Tal1	Granulocyte
spleen_uPk_44465	0	0.0103873	chr15	73487111	73487984	Intergenic	-25013	Dennd3	Granulocyte
spleen_uPk_30193	0	0.0103723	chr12	115158159	115159063	Intergenic	537183	Mir6388	Granulocyte
spleen_uPk_23594	0	0.0103677	chr11	111065712	111066744	promoter-TSS (NM_008425)	64	Kcnj2	Granulocyte
spleen_uPk_69391	0	0.0103605	chr2	75637927	75638497	Intergenic	-21047	Hnrnpa3	Granulocyte
spleen_uPk_66774	0	0.0103539	chr2	29194184	29195241	TTS (NM_133500)	53387	Ntng2	Granulocyte
spleen_uPk_74959	0	0.0103041	chr2	178416409	178416878	5' UTR (NM_001081289, exon 2 of 4)	2109	Fam217b	Granulocyte
spleen_uPk_102693	0	0.0103036	chr6	122763873	122765157	Intergenic	-21770	Slc2a3	Granulocyte
spleen_uPk_102694	0	0.0103013	chr6	122766607	122766925	Intergenic	-24021	Slc2a3	Granulocyte
spleen_uPk_21082	0	0.0102887	chr11	79660289	79660986	intron (NM_175543, intron 3 of 14)	14449	Rab11fip4os2	Granulocyte
spleen_uPk_114273	0	0.0102759	chr8	69012532	69013058	Intergenic	-75941	Atp6v1b2	Granulocyte
spleen_uPk_39748	0	0.010268	chr14	67932999	67933996	promoter-TSS (NM_177780)	75	Dock5	Granulocyte
spleen_uPk_12458	0	0.0102546	chr10	67025507	67026255	intron (NR_110511, intron 2 of 6)	20806	Gm31763	Granulocyte
spleen_uPk_85013	0	0.0102526	chr4	89485946	89486336	intron (NR_132431, intron 7 of 9)	-175109	Cdkn2b	Granulocyte
spleen_uPk_36855	0	0.0102395	chr14	14087845	14088837	intron (NM_139227, intron 5 of 11)	32563	Psmd6	Granulocyte
spleen_uPk_29935	0	0.0102095	chr12	112619356	112620346	promoter-TSS (NM_007421)	-196	Adssl1	Granulocyte
spleen_uPk_53094	0	0.010195	chr17	26535211	26535826	Intergenic	-25994	Ergic1	Granulocyte
spleen_uPk_121860	0	0.0101917	chr9	73089245	73090048	intron (NM_001301230, intron 6 of 6)	-12752	Khdc3	Granulocyte
spleen_uPk_88756	0	0.0101845	chr4	149155685	149156210	intron (NM_001081274, intron 8 of 12)	10760	Pgd	Granulocyte
spleen_uPk_16572	0	0.0101777	chr11	4232681	4233069	Intergenic	-3910	Osm	Granulocyte
spleen_uPk_46954	0	0.0101501	chr15	102243448	102243807	intron (NM_011244, intron 3 of 9)	2873	Rarg	Granulocyte
spleen_uPk_92593	0	0.0101358	chr5	90689668	90690178	Intergenic	-49396	Rassf6	Granulocyte
spleen_uPk_8433	0	0.0101192	chr1	181866350	181867048	Intergenic	-24298	Lbr	Granulocyte
spleen_uPk_32638	0	0.0100872	chr13	43295253	43296261	intron (NM_001033399, intron 1 of 1)	8415	Gfod1	Granulocyte
spleen_uPk_72213	0	0.0100685	chr2	132695635	132696040	intron (NM_028637, intron 2 of 2)	5554	1110034G24Rik	Granulocyte
spleen_uPk_96015	0	0.0100583	chr5	139364192	139365074	intron (NM_028469, intron 2 of 4)	5112	Mir339	Granulocyte
spleen_uPk_120489	0	0.0100505	chr9	56108184	56108573	intron (NM_011193, intron 1 of 14)	18402	Pstpip1	Granulocyte
spleen_uPk_1503	0	0.0100437	chr1	45925250	45925890	promoter-TSS (NM_016917)	24	Slc40a1	Granulocyte
spleen_uPk_21004	0	0.0100392	chr11	79086793	79087206	intron (NM_013571, intron 1 of 17)	59355	Ksr1	Granulocyte
spleen_uPk_21185	0	0.0100339	chr11	80785664	80786280	Intergenic	-5947	Myo1d	Granulocyte
spleen_uPk_13347	0	0.00999325	chr10	80071025	80071507	intron (NM_183426, intron 5 of 31)	17247	Gpx4	Granulocyte
spleen_uPk_116993	0	0.00999238	chr8	119424840	119425153	Intergenic	-12166	Osgin1	Granulocyte
spleen_uPk_67715	0	0.00999145	chr2	38483169	38483909	Intergenic	-28158	Nek6	Granulocyte
spleen_uPk_60119	0	0.00997869	chr18	66467706	66468420	Intergenic	9459	Pmaip1	Granulocyte
spleen_uPk_100827	0	0.00997207	chr6	88834980	88835344	TTS (NM_030251)	6773	Abtb1	Granulocyte
spleen_uPk_69302	0	0.00996385	chr2	73462358	73462677	intron (NM_153138, intron 1 of 7)	-8628	Wipf1	Granulocyte
spleen_uPk_26587	0	0.00996038	chr12	52314803	52315212	Intergenic	165602	Gm35135	Granulocyte
spleen_uPk_24585	0	0.00993469	chr11	120353477	120354278	Intergenic	5199	0610009L18Rik	Granulocyte
spleen_uPk_9353	0	0.00992109	chr10	5161276	5161909	intron (NM_001347732, intron 98 of 145)	33115	Syne1	Granulocyte
spleen_uPk_63426	0	0.00990067	chr19	34270143	34270741	Intergenic	-15069	Acta2	Granulocyte
spleen_uPk_124811	0	0.00987946	chr9	123968128	123968913	5' UTR (NM_009912, exon 1 of 2)	172	Ccr1	Granulocyte
spleen_uPk_5845	0	0.00986893	chr1	143918204	143918718	Intergenic	85688	Rgs2	Granulocyte
spleen_uPk_72947	0	0.00985644	chr2	152741470	152742039	Intergenic	5503	Id1	Granulocyte
spleen_uPk_47802	0	0.00985537	chr16	16073165	16073703	intron (NM_146068, intron 5 of 19)	73417	Spidr	Granulocyte
spleen_uPk_121215	0	0.00985443	chr9	64702793	64703332	intron (NM_001134399, intron 23 of 24)	34694	Rab11a	Granulocyte
spleen_uPk_14636	0	0.00984703	chr10	95779664	95780253	Intergenic	-160705	Eea1	Granulocyte
spleen_uPk_46170	0	0.00983981	chr15	94565570	94566269	intron (NM_029926, intron 10 of 11)	22259	Irak4	Granulocyte
spleen_uPk_32441	0	0.00983206	chr13	40971251	40971634	Intergenic	-29568	Pak1ip1	Granulocyte
spleen_uPk_115462	0	0.00981519	chr8	86887897	86888454	Intergenic	-2917	N4bp1	Granulocyte
spleen_uPk_104255	0	0.00979237	chr6	145275743	145276847	Intergenic	25743	Gm15706	Granulocyte
spleen_uPk_96060	0	0.00977883	chr5	139794911	139795481	intron (NM_010757, intron 1 of 2)	3660	Mafk	Granulocyte
spleen_uPk_120636	0	0.00975001	chr9	57646629	57647066	intron (NM_001304761, intron 2 of 14)	-1194	Csk	Granulocyte
spleen_uPk_21300	0	0.00974857	chr11	83083145	83083455	Intergenic	18188	Slfn2	Granulocyte
spleen_uPk_107431	0	0.00973805	chr7	68667699	68668667	Intergenic	49727	Gm5334	Granulocyte
spleen_uPk_54259	0	0.00972341	chr17	35274247	35275139	Intergenic	11570	H2-L	Granulocyte
spleen_uPk_112742	0	0.00971849	chr8	18970151	18970530	Intergenic	7776	Defb40	Granulocyte
spleen_uPk_116909	0	0.00964781	chr8	117340171	117340642	intron (NM_001163262, intron 1 of 20)	-8764	Cmip	Granulocyte
spleen_uPk_38046	0	0.00964382	chr14	36316469	36317207	Intergenic	221873	4930474N05Rik	Granulocyte
spleen_uPk_113692	0	0.00961687	chr8	46326596	46327095	Intergenic	-32174	Helt	Granulocyte
spleen_uPk_63770	0	0.00958552	chr19	40639685	40640333	intron (NM_001304721, intron 1 of 9)	-19761	Entpd1	Granulocyte
spleen_uPk_92840	0	0.00958493	chr5	96911478	96912463	Intergenic	-9302	Gm8013	Granulocyte
spleen_uPk_13361	0	0.00956783	chr10	80147910	80148429	promoter-TSS (NM_001305798)	-103	Midn	Granulocyte
spleen_uPk_105444	0	0.00956645	chr7	25006491	25007003	promoter-TSS (NM_001290469)	-810	Atp1a3	Granulocyte
spleen_uPk_61110	0	0.009563	chr18	82462030	82462605	Intergenic	-12806	Mbp	Granulocyte
spleen_uPk_46789	0	0.00954629	chr15	100738367	100738721	Intergenic	-5807	I730030J21Rik	Granulocyte
spleen_uPk_108750	0	0.00951246	chr7	97210031	97210358	intron (NM_001162477, intron 1 of 9)	115770	Usp35	Granulocyte
spleen_uPk_104956	0	0.00950138	chr7	16244093	16244472	promoter-TSS (NM_176912)	-128	C5ar2	Granulocyte
spleen_uPk_88494	0	0.00948704	chr4	143112437	143112897	intron (NM_001081355, intron 8 of 9)	23495	Mir7021	Granulocyte
spleen_uPk_100980	0	0.00946368	chr6	90754219	90754506	intron (NM_001134384, intron 1 of 13)	-37833	Iqsec1	Granulocyte
spleen_uPk_5955	0	0.00946012	chr1	150099553	150100360	promoter-TSS (NM_011198)	-75	Ptgs2	Granulocyte
spleen_uPk_10890	0	0.00945449	chr10	37192738	37193063	Intergenic	-53974	Marcks	Granulocyte
spleen_uPk_32407	0	0.0094542	chr13	40320898	40321509	Intergenic	-33192	Ofcc1	Granulocyte
spleen_uPk_49749	0	0.00944973	chr16	45030136	45030480	Intergenic	-63745	Ccdc80	Granulocyte
spleen_uPk_5861	0	0.00942473	chr1	144006492	144006924	Intergenic	-2559	Rgs2	Granulocyte
spleen_uPk_53453	0	0.00942375	chr17	29113935	29114275	Intergenic	20336	Cdkn1a	Granulocyte
spleen_uPk_58869	0	0.00941813	chr18	39020474	39021480	intron (NM_175164, intron 1 of 22)	27832	Arhgap26	Granulocyte
spleen_uPk_100925	0	0.00941455	chr6	90320416	90320741	intron (NM_027928, intron 1 of 2)	4607	Chst13	Granulocyte
spleen_uPk_55435	0	0.00939044	chr17	56133717	56135033	promoter-TSS (NM_013662)	-523	Sema6b	Granulocyte
spleen_uPk_79002	0	0.0093871	chr3	101057625	101058795	intron (NM_011197, intron 5 of 8)	-28715	Cd101	Granulocyte
spleen_uPk_120934	0	0.00937353	chr9	61424297	61424651	Intergenic	52108	Tle3	Granulocyte
spleen_uPk_115085	0	0.00937293	chr8	82383244	82383746	intron (NM_001254747, intron 1 of 7)	19091	Il15	Granulocyte
spleen_uPk_63249	0	0.0093667	chr19	32276829	32277148	intron (NM_001168525, intron 2 of 9)	-65975	Sgms1	Granulocyte
spleen_uPk_71586	0	0.00935799	chr2	126618442	126618850	promoter-TSS (NM_008230)	32	Hdc	Granulocyte
spleen_uPk_95841	0	0.00934984	chr5	137263841	137264407	Intergenic	-24130	Ache	Granulocyte
spleen_uPk_113887	0	0.00934004	chr8	53604986	53605283	intron (NM_146208, intron 6 of 9)	33931	Neil3	Granulocyte
spleen_uPk_20424	0	0.00933374	chr11	73024358	73024935	intron (NM_018883, intron 1 of 15)	5638	Camkk1	Granulocyte
spleen_uPk_113196	0	0.00933321	chr8	33443352	33443958	Intergenic	-40656	Hmgb1-rs17	Granulocyte
spleen_uPk_124802	0	0.00932013	chr9	123941323	123941759	Intergenic	27151	Ccr1	Granulocyte
spleen_uPk_87591	0	0.00930541	chr4	134547999	134548528	intron (NM_029100, intron 2 of 11)	3903	Selenon	Granulocyte
spleen_uPk_11415	0	0.00929904	chr10	43666663	43668462	Intergenic	74135	F830002L21Rik	Granulocyte
spleen_uPk_53086	0	0.00928909	chr17	26502908	26503475	Intergenic	5281	Dusp1	Granulocyte
spleen_uPk_47046	0	0.00928713	chr15	103255109	103255589	promoter-TSS (NM_008685)	90	Nfe2	Granulocyte
spleen_uPk_46615	0	0.00928091	chr15	99416368	99416884	Intergenic	23407	Tmbim6	Granulocyte
spleen_uPk_32491	0	0.00927589	chr13	41467131	41467526	intron (NM_001111324, intron 1 of 7)	20032	Nedd9	Granulocyte
spleen_uPk_71272	0	0.00927316	chr2	120577930	120578685	intron (NM_009222, intron 1 of 7)	10636	Snap23	Granulocyte
spleen_uPk_42069	0	0.00927093	chr15	11715909	11716768	Intergenic	189336	Npr3	Granulocyte
spleen_uPk_10889	0	0.0092702	chr10	37191952	37192610	Intergenic	-53355	Marcks	Granulocyte
spleen_uPk_36983	0	0.00926732	chr14	16242865	16244205	intron (NM_027695, intron 1 of 2)	-5779	Ngly1	Granulocyte
spleen_uPk_26656	0	0.00926594	chr12	54191881	54192396	intron (NM_028133, intron 1 of 4)	11736	Egln3	Granulocyte
spleen_uPk_74958	0	0.00925983	chr2	178414137	178415119	promoter-TSS (NM_001081289)	94	Fam217b	Granulocyte
spleen_uPk_57847	0	0.009259	chr18	12153995	12154700	intron (NM_024182, intron 12 of 12)	-14383	3110002H16Rik	Granulocyte
spleen_uPk_88838	0	0.00925232	chr4	149790619	149791136	Intergenic	-16610	Slc25a33	Granulocyte
spleen_uPk_79106	0	0.00924463	chr3	101948347	101949044	Intergenic	-24242	Slc22a15	Granulocyte
spleen_uPk_45081	0	0.00924217	chr15	79440346	79440615	intron (NM_013767, intron 1 of 10)	1338	Csnk1e	Granulocyte
spleen_uPk_74602	0	0.00923913	chr2	170195553	170196031	Intergenic	-53117	Zfp217	Granulocyte
spleen_uPk_51595	0	0.00923817	chr16	95955691	95956270	Intergenic	-26903	1600002D24Rik	Granulocyte
spleen_uPk_61443	0	0.00923639	chr19	3718914	3719910	Intergenic	11079	1810055G02Rik	Granulocyte
spleen_uPk_118194	0	0.00923523	chr9	7780819	7781018	intron (NM_133739, intron 2 of 4)	-3472	Mir5618	Granulocyte
spleen_uPk_116419	0	0.00922764	chr8	109570777	109571145	intron (NM_175646, intron 2 of 3)	5069	Txnl4b	Granulocyte
spleen_uPk_112734	0	0.00920582	chr8	18924891	18925251	Intergenic	25800	Xkr5	Granulocyte
spleen_uPk_68059	0	0.00920484	chr2	49813971	49814305	intron (NM_027990, intron 1 of 9)	26452	Lypd6b	Granulocyte
spleen_uPk_84945	0	0.00918326	chr4	88763463	88763752	Intergenic	2833	Gm13283	Granulocyte
spleen_uPk_47801	0	0.0091817	chr16	16072583	16072886	intron (NM_146068, intron 5 of 19)	74117	Spidr	Granulocyte
spleen_uPk_78825	0	0.00916953	chr3	97998377	97998630	Intergenic	-15035	Notch2	Granulocyte
spleen_uPk_106308	0	0.00916388	chr7	43273460	43274005	Intergenic	39529	Zfp715	Granulocyte
spleen_uPk_76436	0	0.00916128	chr3	51518285	51519029	3' UTR (NM_080793, exon 8 of 8)	34691	Rab33b	Granulocyte
spleen_uPk_21006	0	0.00915762	chr11	79088039	79088721	intron (NM_013571, intron 1 of 17)	57974	Ksr1	Granulocyte
spleen_uPk_13727	0	0.00914834	chr10	82958014	82958676	Intergenic	-27152	Chst11	Granulocyte
spleen_uPk_106607	0	0.00913666	chr7	45660791	45661183	intron (NM_001271993, intron 1 of 2)	5407	Fut2	Granulocyte
spleen_uPk_59539	0	0.0091316	chr18	56733771	56734225	intron (NM_010721, intron 5 of 10)	26185	Lmnb1	Granulocyte
spleen_uPk_115243	0	0.00912011	chr8	84191993	84192439	Intergenic	-13255	Mir181c	Granulocyte
spleen_uPk_95939	0	0.00911587	chr5	138256981	138257386	intron (NM_001081108, intron 2 of 3)	1701	Lamtor4	Granulocyte
spleen_uPk_82994	0	0.00911555	chr4	40313023	40313410	promoter-TSS (NR_040663)	-16	4930509K18Rik	Granulocyte
spleen_uPk_109166	0	0.00911122	chr7	101027615	101028069	Intergenic	-15789	P2ry2	Granulocyte
spleen_uPk_86721	0	0.00910693	chr4	125990189	125990497	Intergenic	-34316	Csf3r	Granulocyte
spleen_uPk_102296	0	0.00910435	chr6	117675040	117675767	Intergenic	76366	1700030F04Rik	Granulocyte
spleen_uPk_95837	0	0.00909266	chr5	137179861	137180337	Intergenic	-63892	Trim56	Granulocyte
spleen_uPk_102662	0	0.00906214	chr6	122570617	122571670	Intergenic	17334	Aicda	Granulocyte
spleen_uPk_40894	0	0.00905016	chr14	103058890	103059926	Intergenic	-10808	Cln5	Granulocyte
spleen_uPk_5327	0	0.00904567	chr1	134420070	134420563	intron (NM_001306069, intron 1 of 7)	4652	Adipor1	Granulocyte
spleen_uPk_66479	0	0.00903212	chr2	26359964	26360296	promoter-TSS (NM_001037747)	-583	Card9	Granulocyte
spleen_uPk_92927	0	0.00903037	chr5	98030212	98031603	promoter-TSS (NM_133738)	55	Antxr2	Granulocyte
spleen_uPk_20489	0	0.00902042	chr11	74575791	74576283	intron (NM_001015046, intron 1 of 24)	14121	Rap1gap2	Granulocyte
spleen_uPk_104960	0	0.00901289	chr7	16257811	16258217	intron (NM_007577, intron 2 of 2)	1324	C5ar1	Granulocyte
spleen_uPk_115703	0	0.00900299	chr8	92853124	92853540	TTS (NM_008610)	-2018	Lpcat2	Granulocyte
spleen_uPk_56916	0	0.00900257	chr17	84107564	84107850	Intergenic	29047	4933433H22Rik	Granulocyte
spleen_uPk_46313	0	0.00900209	chr15	96757307	96758429	Intergenic	-58170	Slc38a2	Granulocyte
spleen_uPk_24085	0	0.00898431	chr11	116616791	116617138	intron (NM_172572, intron 1 of 18)	7288	Rhbdf2	Granulocyte
spleen_uPk_1291	0	0.00898217	chr1	40084408	40084957	promoter-TSS (NM_010555)	-86	Il1r2	Granulocyte
spleen_uPk_70522	0	0.00896193	chr2	103605727	103606566	intron (NM_178890, intron 1 of 16)	39836	Abtb2	Granulocyte
spleen_uPk_26585	0	0.00896066	chr12	52307364	52307994	intron (NM_029760, intron 10 of 10)	172930	Gm35135	Granulocyte
spleen_uPk_33583	0	0.00895643	chr13	55040056	55040397	intron (NR_121592, intron 10 of 13)	-18841	Hk3	Granulocyte
spleen_uPk_14634	0	0.00895126	chr10	95773537	95773975	Intergenic	-166907	Eea1	Granulocyte
spleen_uPk_94235	0	0.00894864	chr5	115155906	115156112	intron (NM_175403, intron 1 of 4)	2167	Mlec	Granulocyte
spleen_uPk_108053	0	0.00894441	chr7	80753709	80754441	intron (NM_016721, intron 11 of 37)	49256	Iqgap1	Granulocyte
spleen_uPk_117286	0	0.00894317	chr8	121580405	121580882	Intergenic	-1837	Fbxo31	Granulocyte
spleen_uPk_40892	0	0.00892638	chr14	103048577	103049265	intron (NM_008392, intron 1 of 4)	1909	Acod1	Granulocyte
spleen_uPk_71155	0	0.00892501	chr2	119356625	119357248	Intergenic	5694	Chac1	Granulocyte
spleen_uPk_111686	0	0.00890655	chr7	139992344	139992973	promoter-TSS (NM_001291066)	-96	Adam8	Granulocyte
spleen_uPk_8664	0	0.00890596	chr1	184617915	184618430	Intergenic	-60481	1700112H15Rik	Granulocyte
spleen_uPk_24965	0	0.00888732	chr12	8432852	8433440	Intergenic	66839	Rhob	Granulocyte
spleen_uPk_56092	0	0.00888185	chr17	71299864	71300251	intron (NM_145158, intron 2 of 7)	10908	Emilin2	Granulocyte
spleen_uPk_69214	0	0.00885876	chr2	72442812	72443185	TTS (NM_023057)	-33221	Cdca7	Granulocyte
spleen_uPk_71887	0	0.00884919	chr2	129370903	129371269	promoter-TSS (NM_008361)	53	Il1b	Granulocyte
spleen_uPk_114609	0	0.00884406	chr8	72007966	72009015	intron (NM_024444, intron 2 of 12)	1136	Cyp4f18	Granulocyte
spleen_uPk_7533	0	0.00884228	chr1	171017435	171018137	Intergenic	-1140	Fcgr4	Granulocyte
spleen_uPk_1282	0	0.00883421	chr1	40051177	40051566	Intergenic	-33397	Il1r2	Granulocyte
spleen_uPk_73830	0	0.00881944	chr2	164356188	164356576	5' UTR (NM_011414, exon 1 of 4)	125	Slpi	Granulocyte
spleen_uPk_11456	0	0.00881842	chr10	43856275	43856782	Intergenic	30621	4933404K13Rik	Granulocyte
spleen_uPk_14683	0	0.00880712	chr10	96180717	96181930	Intergenic	-44884	4930459C07Rik	Granulocyte
spleen_uPk_125418	0	0.00880211	chrX	20931914	20932413	promoter-TSS (NM_008823)	-608	Cfp	Granulocyte
spleen_uPk_53093	0	0.0088009	chr17	26533737	26534222	Intergenic	-25507	Dusp1	Granulocyte
spleen_uPk_29126	0	0.0087948	chr12	102356835	102357195	intron (NM_177620, intron 4 of 9)	73374	Rin3	Granulocyte
spleen_uPk_54341	0	0.00879329	chr17	35821306	35822417	exon (NM_133662, exon 1 of 2)	148	Ier3	Granulocyte
spleen_uPk_59270	0	0.00879271	chr18	52908932	52909752	intron (NM_001199151, intron 11 of 11)	-6695	Mir467f	Granulocyte
spleen_uPk_3834	0	0.00879175	chr1	92048906	92049219	intron (NM_207225, intron 3 of 26)	131279	Hdac4	Granulocyte
spleen_uPk_7468	0	0.00878954	chr1	170644230	170644831	promoter-TSS (NM_177068)	-2	Olfml2b	Granulocyte
spleen_uPk_61786	0	0.00878195	chr19	6297593	6298042	intron (NM_010119, intron 4 of 4)	-8640	Cdc42bpg	Granulocyte
spleen_uPk_94295	0	0.00877723	chr5	115542484	115543260	intron (NM_133915, intron 1 of 11)	-16595	Rplp0	Granulocyte
spleen_uPk_116910	0	0.00876383	chr8	117342800	117343898	intron (NM_001163262, intron 1 of 20)	-5821	Cmip	Granulocyte
spleen_uPk_53484	0	0.00875889	chr17	29318623	29319235	promoter-TSS (NM_023734)	47	Pi16	Granulocyte
spleen_uPk_86316	0	0.00875601	chr4	119609512	119609914	intron (NM_001290696, intron 5 of 11)	-28019	Guca2a	Granulocyte
spleen_uPk_119584	0	0.00875495	chr9	42126745	42127067	Intergenic	-2617	Sorl1	Granulocyte
spleen_uPk_64610	0	0.00874926	chr19	53460282	53460719	intron (NR_028427, intron 2 of 9)	4296	Mirt1	Granulocyte
spleen_uPk_95033	0	0.00874327	chr5	123832189	123832812	Intergenic	33016	Hcar2	Granulocyte
spleen_uPk_39648	0	0.00873019	chr14	66277018	66277234	intron (NM_001162365, intron 1 of 30)	3926	Ptk2b	Granulocyte
spleen_uPk_55046	0	0.00869948	chr17	48324208	48324761	3' UTR (NM_177083, exon 6 of 6)	8322	B430306N03Rik	Granulocyte
spleen_uPk_14619	0	0.00869527	chr10	95634271	95634615	Intergenic	-70276	Nudt4	Granulocyte
spleen_uPk_78388	0	0.00869248	chr3	90695273	90696028	promoter-TSS (NM_001281852)	71	S100a9	Granulocyte
spleen_uPk_94190	0	0.00868202	chr5	114882969	114883450	3' UTR (NM_026263, exon 12 of 12)	-13725	Oasl2	Granulocyte
spleen_uPk_66554	0	0.00868168	chr2	27025533	27025952	intron (NM_001177627, intron 3 of 8)	2256	Slc2a6	Granulocyte
spleen_uPk_111904	0	0.00868002	chr7	142393001	142393500	Intergenic	-5380	Ctsd	Granulocyte
spleen_uPk_64351	0	0.00867452	chr19	46618298	46618762	intron (NM_001177812, intron 2 of 4)	-4871	Wbp1l	Granulocyte
spleen_uPk_65187	0	0.00866431	chr2	3664098	3664540	Intergenic	-49139	Fam107b	Granulocyte
spleen_uPk_74679	0	0.00866367	chr2	172399214	172399586	intron (NM_001080820, intron 1 of 6)	5606	Cass4	Granulocyte
spleen_uPk_115560	0	0.00866211	chr8	88662223	88662850	intron (NM_145857, intron 3 of 12)	15189	Nod2	Granulocyte
spleen_uPk_111742	0	0.00865553	chr7	140953722	140955067	TTS (NM_030694)	1567	Ifitm2	Granulocyte
spleen_uPk_13349	0	0.00864623	chr10	80086872	80087217	intron (NM_183426, intron 1 of 31)	15658	Sbno2	Granulocyte
spleen_uPk_8648	0	0.00864532	chr1	184477983	184478405	Intergenic	79497	1700112H15Rik	Granulocyte
spleen_uPk_121858	0	0.00864424	chr9	73085761	73086210	intron (NM_001301230, intron 5 of 6)	-16413	Khdc3	Granulocyte
spleen_uPk_110989	0	0.0086422	chr7	127270276	127270669	Intergenic	3587	Sephs2	Granulocyte
spleen_uPk_113223	0	0.00863751	chr8	33666218	33666616	intron (NM_010344, intron 1 of 12)	13179	Gsr	Granulocyte
spleen_uPk_15312	0	0.0086324	chr10	115250444	115250688	intron (NM_025706, intron 1 of 16)	927	Tbc1d15	Granulocyte
spleen_uPk_18824	0	0.00862728	chr11	51916623	51916946	Intergenic	-50847	Cdkn2aipnl	Granulocyte
spleen_uPk_39320	0	0.00862336	chr14	62858282	62858776	intron (NM_175546, intron 1 of 11)	-7013	Mir6541	Granulocyte
spleen_uPk_42542	0	0.0086168	chr15	31412860	31413296	Intergenic	40611	Ropn1l	Granulocyte
spleen_uPk_45078	0	0.00860072	chr15	79414516	79414991	Intergenic	-11450	Tmem184b	Granulocyte
spleen_uPk_119578	0	0.00859982	chr9	42094320	42095160	intron (NM_011436, intron 3 of 47)	29549	Sorl1	Granulocyte
spleen_uPk_104455	0	0.00859561	chr6	147051612	147052018	intron (NM_145573, intron 4 of 7)	9045	Mrps35	Granulocyte
spleen_uPk_62877	0	0.0085844	chr19	24899505	24900589	exon (NM_008022, exon 1 of 1)	1262	Foxd4	Granulocyte
spleen_uPk_113133	0	0.00857998	chr8	27177199	27177532	Intergenic	-2719	Rab11fip1	Granulocyte
spleen_uPk_21299	0	0.00857914	chr11	83082846	83083093	Intergenic	17857	Slfn2	Granulocyte
spleen_uPk_80897	0	0.00857585	chr3	136836843	136837940	intron (NM_008913, intron 2 of 13)	167325	Ppp3ca	Granulocyte
spleen_uPk_102240	0	0.00856198	chr6	116455762	116456201	intron (NM_009662, intron 1 of 13)	5197	Alox5	Granulocyte
spleen_uPk_29824	0	0.00856046	chr12	111524459	111525334	Intergenic	-13205	Eif5	Granulocyte
spleen_uPk_33129	0	0.0085595	chr13	49196480	49197588	TTS (NM_013610)	9487	Ninj1	Granulocyte
spleen_uPk_115698	0	0.00855684	chr8	92818169	92818692	Intergenic	-8867	Mmp2	Granulocyte
spleen_uPk_2887	0	0.00854796	chr1	75213180	75213530	intron (NR_102731, intron 6 of 7)	2526	Stk16	Granulocyte
spleen_uPk_77741	0	0.00853853	chr3	84615091	84615888	Intergenic	21915	Tigd4	Granulocyte
spleen_uPk_42200	0	0.00853496	chr15	19856985	19857972	Intergenic	809272	Acot10	Granulocyte
spleen_uPk_52926	0	0.00852738	chr17	24737457	24737885	intron (NM_013759, intron 1 of 4)	1078	Msrb1	Granulocyte
spleen_uPk_30874	0	0.00852121	chr13	12411949	12412549	intron (NM_144835, intron 17 of 44)	16874	Heatr1	Granulocyte
spleen_uPk_116494	0	0.00851695	chr8	110911614	110912514	Intergenic	-7801	St3gal2	Granulocyte
spleen_uPk_113712	0	0.00851487	chr8	46533890	46534351	intron (NM_001302163, intron 20 of 20)	-17949	Cenpu	Granulocyte
spleen_uPk_21012	0	0.00849154	chr11	79118579	79119369	intron (NM_013571, intron 1 of 17)	27380	Ksr1	Granulocyte
spleen_uPk_111755	0	0.00848866	chr7	140998895	140999780	Intergenic	11407	Ifitm3	Granulocyte
spleen_uPk_74745	0	0.00848125	chr2	173080919	173081215	Intergenic	38458	Ctcfl	Granulocyte
spleen_uPk_104928	0	0.00847934	chr7	16057171	16057501	Intergenic	-14509	Zfp541	Granulocyte
spleen_uPk_118722	0	0.00845672	chr9	21453088	21453309	intron (NM_007871, intron 1 of 19)	28290	Dnm2	Granulocyte
spleen_uPk_43767	0	0.00845461	chr15	59784060	59784689	Intergenic	10585	Gm19510	Granulocyte
spleen_uPk_78846	0	0.00845389	chr3	98069213	98069659	intron (NM_010928, intron 2 of 33)	55898	Notch2	Granulocyte
spleen_uPk_62596	0	0.00842802	chr19	17278402	17278963	Intergenic	60823	Gcnt1	Granulocyte
spleen_uPk_57237	0	0.0084263	chr17	87326944	87327399	intron (NM_028639, intron 8 of 19)	44285	Ttc7	Granulocyte
spleen_uPk_97441	0	0.00842481	chr6	17409657	17410165	Intergenic	-54046	Met	Granulocyte
spleen_uPk_75251	0	0.00841357	chr3	9020174	9020795	Intergenic	-15969	Tpd52	Granulocyte
spleen_uPk_104961	0	0.0084125	chr7	16259097	16259445	promoter-TSS (NM_001173550)	67	C5ar1	Granulocyte
spleen_uPk_43755	0	0.0084081	chr15	59727965	59728664	Intergenic	66645	Gm19510	Granulocyte
spleen_uPk_119870	0	0.00840606	chr9	45064368	45064787	intron (NM_001093749, intron 2 of 5)	9396	Mpzl3	Granulocyte
spleen_uPk_33649	0	0.00840421	chr13	55634601	55635537	promoter-TSS (NM_001282055)	70	Ddx46	Granulocyte
spleen_uPk_71137	0	0.00840412	chr2	119250807	119251481	Intergenic	13784	Spint1	Granulocyte
spleen_uPk_109781	0	0.00840054	chr7	110270323	110270935	intron (NM_009302, intron 7 of 11)	48926	Swap70	Granulocyte
spleen_uPk_40957	0	0.00839953	chr14	103713013	103713406	Intergenic	-13777	Slain1os	Granulocyte
spleen_uPk_48633	0	0.00839448	chr16	26689685	26690154	intron (NM_001159318, intron 4 of 10)	65583	Gm20319	Granulocyte
spleen_uPk_102749	0	0.00836734	chr6	123265874	123266316	intron (NM_001163161, intron 2 of 5)	3988	Clec4d	Granulocyte
spleen_uPk_117563	0	0.00835403	chr8	123253539	123254981	promoter-TSS (NM_020497)	-38	Vps9d1	Granulocyte
spleen_uPk_111586	0	0.00835151	chr7	138205198	138205548	Intergenic	192357	Tcerg1l	Granulocyte
spleen_uPk_44022	0	0.00834008	chr15	64040718	64041184	intron (NM_144846, intron 1 of 11)	19497	Fam49b	Granulocyte
spleen_uPk_25796	0	0.00831606	chr12	31996514	31997562	intron (NM_011158, intron 2 of 10)	-46503	Hbp1	Granulocyte
spleen_uPk_62704	0	0.0083125	chr19	21472244	21472854	5' UTR (NM_010266, exon 1 of 14)	112	Gda	Granulocyte
spleen_uPk_24566	0	0.00830256	chr11	120231298	120231765	Intergenic	-1416	Bahcc1	Granulocyte
spleen_uPk_48462	0	0.00830027	chr16	24199791	24200172	Intergenic	-193369	Lpp	Granulocyte
spleen_uPk_17378	0	0.00827973	chr11	21425522	21426127	Intergenic	-54557	Ugp2	Granulocyte
spleen_uPk_13139	0	0.00823945	chr10	77970295	77970913	promoter-TSS (NM_138301)	-732	Trpm2	Granulocyte
spleen_uPk_27888	0	0.00823377	chr12	80816411	80816842	intron (NM_001242419, intron 1 of 6)	26094	Susd6	Granulocyte
spleen_uPk_56093	0	0.00821876	chr17	71300372	71300771	intron (NM_145158, intron 2 of 7)	10394	Emilin2	Granulocyte
spleen_uPk_103348	0	0.00821402	chr6	129434163	129434685	intron (NM_001347475, intron 3 of 5)	17576	Clec1a	Granulocyte
spleen_uPk_121709	0	0.00819423	chr9	71167050	71167438	Intergenic	-1532	Gm32511	Granulocyte
spleen_uPk_113222	0	0.00818956	chr8	33664395	33664841	intron (NM_010344, intron 1 of 12)	11380	Gsr	Granulocyte
spleen_uPk_112743	0	0.00818909	chr8	18970729	18971162	Intergenic	7171	Defb40	Granulocyte
spleen_uPk_44243	0	0.00818237	chr15	67048270	67048543	Intergenic	-78765	Ndrg1	Granulocyte
spleen_uPk_27538	0	0.00817492	chr12	76948711	76949136	intron (NM_008558, intron 3 of 4)	13325	Max	Granulocyte
spleen_uPk_86044	0	0.00817365	chr4	115847303	115848000	intron (NM_001285487, intron 2 of 14)	8453	Mknk1	Granulocyte
spleen_uPk_122626	0	0.00816733	chr9	90232808	90233176	intron (NM_194334, intron 3 of 12)	37777	Tbc1d2b	Granulocyte
spleen_uPk_106475	0	0.00816145	chr7	44856986	44857508	promoter-TSS (NM_001290767)	101	Pnkp	Granulocyte
spleen_uPk_95997	0	0.00816	chr5	139287094	139287456	intron (NM_172723, intron 4 of 10)	33778	Get4	Granulocyte
spleen_uPk_120603	0	0.00815898	chr9	57433018	57434105	intron (NM_176831, intron 3 of 6)	6553	Ppcdc	Granulocyte
spleen_uPk_85014	0	0.00814652	chr4	89487061	89487293	intron (NR_132431, intron 7 of 9)	-176145	Cdkn2b	Granulocyte
spleen_uPk_56927	0	0.00814307	chr17	84135156	84135688	Intergenic	52525	Zfp36l2	Granulocyte
spleen_uPk_111822	0	0.00814278	chr7	141379573	141380071	Intergenic	-12338	Taldo1	Granulocyte
spleen_uPk_96613	0	0.00814163	chr5	146948290	146949191	promoter-TSS (NM_025652)	83	Gtf3a	Granulocyte
spleen_uPk_71896	0	0.00813721	chr2	129413437	129413951	Intergenic	-42555	Il1b	Granulocyte
spleen_uPk_98590	0	0.00813681	chr6	42353251	42353584	intron (NM_001289619, intron 4 of 8)	3589	Zyx	Granulocyte
spleen_uPk_114126	0	0.00813313	chr8	64788534	64789153	intron (NM_178633, intron 4 of 14)	-55265	Msmo1	Granulocyte
spleen_uPk_6437	0	0.00812456	chr1	155322197	155322672	intron (NM_011273, intron 7 of 14)	95010	Xpr1	Granulocyte
spleen_uPk_24059	0	0.00812164	chr11	116436745	116437096	intron (NM_176902, intron 2 of 2)	2707	Gm7367	Granulocyte
spleen_uPk_105281	0	0.00811586	chr7	19830713	19831518	Intergenic	-8360	Bcl3	Granulocyte
spleen_uPk_29938	0	0.00810669	chr12	112628500	112629807	intron (NM_007421, intron 2 of 12)	9106	Adssl1	Granulocyte
spleen_uPk_106604	0	0.00810269	chr7	45635097	45635806	intron (NM_028544, intron 8 of 11)	-4526	Mamstr	Granulocyte
spleen_uPk_44162	0	0.00810151	chr15	66567853	66568174	Intergenic	-6967	Tmem71	Granulocyte
spleen_uPk_32432	0	0.00810027	chr13	40921294	40921691	intron (NM_133219, intron 1 of 2)	3858	Gcnt2	Granulocyte
spleen_uPk_84915	0	0.00809366	chr4	88439656	88440220	Intergenic	-1012	Hacd4	Granulocyte
spleen_uPk_100569	0	0.00807859	chr6	86619830	86620363	Intergenic	-8078	Asprv1	Granulocyte
spleen_uPk_109165	0	0.00807843	chr7	101011331	101012340	5' UTR (NM_001302347, exon 1 of 2)	163	P2ry2	Granulocyte
spleen_uPk_50595	0	0.0080758	chr16	75837765	75838317	Intergenic	-71223	Hspa13	Granulocyte
spleen_uPk_97877	0	0.00806942	chr6	31081294	31081655	Intergenic	-18381	Mir29b-1	Granulocyte
spleen_uPk_89875	0	0.0080694	chr5	21331678	21332567	intron (NM_029195, intron 3 of 18)	-40551	Fgl2	Granulocyte
spleen_uPk_94737	0	0.00806206	chr5	121660027	121661336	promoter-TSS (NM_001289544)	118	Brap	Granulocyte
spleen_uPk_92093	0	0.00805413	chr5	72851644	72852121	intron (NM_001113461, intron 1 of 17)	16566	Tec	Granulocyte
spleen_uPk_68933	0	0.00804871	chr2	69415048	69415475	Intergenic	34799	Dhrs9	Granulocyte
spleen_uPk_82142	0	0.00804335	chr4	8888294	8888726	Intergenic	198104	Chd7	Granulocyte
spleen_uPk_66515	0	0.00803491	chr2	26603503	26604682	exon (NM_026212, exon 1 of 6)	325	Agpat2	Granulocyte
spleen_uPk_102160	0	0.00802681	chr6	115758947	115759996	promoter-TSS (NM_144805)	-472	Tmem40	Granulocyte
spleen_uPk_35844	0	0.00801872	chr13	107831112	107831628	intron (NM_145456, intron 2 of 14)	58694	Zswim6	Granulocyte
spleen_uPk_66540	0	0.00801301	chr2	26862893	26863278	intron (NM_001290444, intron 1 of 4)	1910	Abo	Granulocyte
spleen_uPk_39629	0	0.00800833	chr14	66223590	66224051	intron (NM_001162365, intron 1 of 30)	-10268	Ptk2b	Granulocyte
spleen_uPk_55028	0	0.00800771	chr17	48232247	48233028	promoter-TSS (NM_021406)	-102	Trem1	Granulocyte
spleen_uPk_122629	0	0.00799485	chr9	90235274	90235735	intron (NM_194334, intron 3 of 12)	35265	Tbc1d2b	Granulocyte
spleen_uPk_66489	0	0.00798949	chr2	26475045	26475404	intron (NM_008714, intron 15 of 33)	-5105	Mir6996	Granulocyte
spleen_uPk_29815	0	0.00798463	chr12	111437566	111438160	Intergenic	-4798	Tnfaip2	Granulocyte
spleen_uPk_27499	0	0.0079836	chr12	76540165	76540522	intron (NM_153804, intron 1 of 18)	6783	Plekhg3	Granulocyte
spleen_uPk_111684	0	0.00797978	chr7	139984451	139984994	intron (NM_007403, intron 19 of 23)	2152	Mir7062	Granulocyte
spleen_uPk_103334	0	0.00797393	chr6	129374904	129375505	TTS (NM_027709)	10299	Clec12b	Granulocyte
spleen_uPk_105921	0	0.00796883	chr7	30394148	30395241	Intergenic	-19094	Tyrobp	Granulocyte
spleen_uPk_14633	0	0.00796823	chr10	95767634	95768462	Intergenic	-172615	Eea1	Granulocyte
spleen_uPk_87255	0	0.00796436	chr4	132474276	132474922	Intergenic	-10678	Med18	Granulocyte
spleen_uPk_73322	0	0.00795881	chr2	156324158	156325043	intron (NM_001316755, intron 2 of 9)	-11896	Scand1	Granulocyte
spleen_uPk_19699	0	0.00795476	chr11	62470483	62470793	intron (NM_001039536, intron 1 of 6)	12178	Pigl	Granulocyte
spleen_uPk_102237	0	0.00795097	chr6	116417477	116417890	intron (NM_009662, intron 7 of 13)	43495	Alox5	Granulocyte
spleen_uPk_12319	0	0.0079502	chr10	62509202	62509565	Intergenic	-1628	Srgn	Granulocyte
spleen_uPk_3804	0	0.00794308	chr1	91456179	91456762	intron (NM_011066, intron 1 of 22)	2858	Per2	Granulocyte
spleen_uPk_109453	0	0.00793859	chr7	104348160	104348460	exon (NM_175677, exon 2 of 8)	5039	Trim12c	Granulocyte
spleen_uPk_87311	0	0.00793775	chr4	132794619	132795333	intron (NM_001033308, intron 1 of 5)	1388	Themis2	Granulocyte
spleen_uPk_24546	0	0.00793756	chr11	120041645	120042237	promoter-TSS (NM_001198787)	-160	Aatk	Granulocyte
spleen_uPk_523	0	0.0079365	chr1	23433599	23434056	Intergenic	-50652	Ogfrl1	Granulocyte
spleen_uPk_97117	0	0.00793423	chr6	4973323	4973685	intron (NM_181595, intron 2 of 15)	70184	Ppp1r9a	Granulocyte
spleen_uPk_102241	0	0.00793376	chr6	116458859	116459086	intron (NM_009662, intron 1 of 13)	2206	Alox5	Granulocyte
spleen_uPk_120196	0	0.00793375	chr9	50592981	50593344	Intergenic	10687	Sdhd	Granulocyte
spleen_uPk_47856	0	0.0079286	chr16	17181218	17181942	intron (NM_009456, intron 1 of 3)	19912	Ube2l3	Granulocyte
spleen_uPk_28250	0	0.00791025	chr12	85468638	85469077	Intergenic	-5044	Fos	Granulocyte
spleen_uPk_88254	0	0.00790968	chr4	140788855	140789510	intron (NM_011060, intron 14 of 15)	-14979	Padi4	Granulocyte
spleen_uPk_74152	0	0.0079023	chr2	166548879	166549572	Intergenic	101774	5031425F14Rik	Granulocyte
spleen_uPk_119476	0	0.00789605	chr9	40813990	40814902	Intergenic	13173	Hspa8	Granulocyte
spleen_uPk_118827	0	0.00789085	chr9	22443244	22443820	intron (NM_026739, intron 6 of 6)	24824	Rp9	Granulocyte
spleen_uPk_111490	0	0.00788753	chr7	135598428	135598932	intron (NM_001316680, intron 1 of 20)	5199	Ptpre	Granulocyte
spleen_uPk_83513	0	0.00788463	chr4	46643379	46643744	intron (NM_198664, intron 2 of 12)	6638	Tbc1d2	Granulocyte
spleen_uPk_80954	0	0.00788225	chr3	137968372	137969091	intron (NM_011932, intron 1 of 8)	12818	Dapp1	Granulocyte
spleen_uPk_6207	0	0.00785788	chr1	152810569	152811020	intron (NM_010877, intron 2 of 15)	10641	Ncf2	Granulocyte
spleen_uPk_116559	0	0.00784698	chr8	111562452	111562762	intron (NM_001168623, intron 1 of 4)	24264	Znrf1	Granulocyte
spleen_uPk_74196	0	0.00784268	chr2	166709874	166710142	intron (NR_105783, intron 2 of 2)	3824	Prex1	Granulocyte
spleen_uPk_54557	0	0.00783402	chr17	43058623	43059135	intron (NM_178589, intron 3 of 5)	42324	Tnfrsf21	Granulocyte
spleen_uPk_110789	0	0.00783198	chr7	126194175	126194536	intron (NM_001311143, intron 1 of 23)	6053	Xpo6	Granulocyte
spleen_uPk_109827	0	0.00782803	chr7	110773187	110773732	intron (NM_009667, intron 1 of 14)	855	Ampd3	Granulocyte
spleen_uPk_44658	0	0.00782758	chr15	75875787	75876283	Intergenic	12688	Mroh6	Granulocyte
spleen_uPk_120385	0	0.00782645	chr9	54469423	54469732	intron (NM_172771, intron 6 of 43)	32049	Dmxl2	Granulocyte
spleen_uPk_24663	0	0.00781825	chr11	120938055	120938318	Intergenic	-5314	Ccdc57	Granulocyte
spleen_uPk_83969	0	0.00781173	chr4	56757218	56757645	intron (NM_026079, intron 34 of 36)	14009	Actl7a	Granulocyte
spleen_uPk_107368	0	0.00780469	chr7	67985083	67985421	intron (NM_010513, intron 1 of 20)	32995	Igf1r	Granulocyte
spleen_uPk_117300	0	0.0077995	chr8	121792048	121792577	Intergenic	37257	Klhdc4	Granulocyte
spleen_uPk_15609	0	0.00779864	chr10	118085035	118085830	Intergenic	-56355	Mdm1	Granulocyte
spleen_uPk_115190	0	0.00779296	chr8	83740953	83741488	promoter-TSS (NM_001163029)	91	Adgre5	Granulocyte
spleen_uPk_3680	0	0.00778972	chr1	89574999	89575339	intron (NM_001037136, intron 1 of 16)	108723	4933400F21Rik	Granulocyte
spleen_uPk_93790	0	0.00778926	chr5	110808040	110808657	intron (NM_001347394, intron 3 of 27)	1733	Ulk1	Granulocyte
spleen_uPk_71582	0	0.00777796	chr2	126601950	126602809	intron (NM_008230, intron 7 of 11)	16299	Hdc	Granulocyte
spleen_uPk_13466	0	0.0077703	chr10	80692204	80692745	intron (NM_172457, intron 1 of 3)	9346	Mob3a	Granulocyte
spleen_uPk_115352	0	0.00776814	chr8	85082058	85082290	3' UTR (NM_001001493, exon 4 of 4)	-1095	Man2b1	Granulocyte
spleen_uPk_8655	0	0.00776622	chr1	184536257	184536946	intron (NR_040472, intron 2 of 5)	21090	1700112H15Rik	Granulocyte
spleen_uPk_121842	0	0.00776283	chr9	72991505	72991784	intron (NM_028181, intron 1 of 8)	6140	Ccpg1	Granulocyte
spleen_uPk_19454	0	0.0077546	chr11	59542338	59542935	promoter-TSS (NM_145827)	-50	Nlrp3	Granulocyte
spleen_uPk_12125	0	0.00775348	chr10	60349010	60349390	intron (NM_028732, intron 1 of 6)	2349	Vsir	Granulocyte
spleen_uPk_64940	0	0.00774345	chr19	58086801	58087484	intron (NM_181415, intron 28 of 28)	35975	Mir5623	Granulocyte
spleen_uPk_23494	0	0.00773827	chr11	109479649	109480960	intron (NM_028710, intron 1 of 13)	-6708	Slc16a6	Granulocyte
spleen_uPk_88495	0	0.0077295	chr4	143113010	143113697	intron (NM_001081355, intron 8 of 9)	22809	Mir7021	Granulocyte
spleen_uPk_32429	0	0.0077288	chr13	40914237	40914690	intron (NM_008105, intron 1 of 2)	-3171	Gcnt2	Granulocyte
spleen_uPk_104352	0	0.00772677	chr6	146170548	146171285	intron (NM_010586, intron 50 of 55)	236769	Sspn	Granulocyte
spleen_uPk_80563	0	0.0077184	chr3	131474476	131474937	Intergenic	-90062	Papss1	Granulocyte
spleen_uPk_53526	0	0.00770795	chr17	29510609	29511143	Intergenic	19831	Pim1	Granulocyte
spleen_uPk_30611	0	0.00770757	chr13	5803439	5804024	Intergenic	54361	1700016G22Rik	Granulocyte
spleen_uPk_76016	0	0.00770069	chr3	35732041	35733125	Intergenic	-21555	Atp11b	Granulocyte
spleen_uPk_124800	0	0.00769476	chr9	123938006	123938383	Intergenic	30498	Ccr1	Granulocyte
spleen_uPk_58946	0	0.00769349	chr18	39560759	39561138	Intergenic	-73703	Nr3c1	Granulocyte
spleen_uPk_36335	0	0.00769135	chr13	113418045	113418548	Intergenic	84548	4921509O07Rik	Granulocyte
spleen_uPk_100989	0	0.00768287	chr6	90786994	90787748	intron (NM_001134384, intron 1 of 13)	22752	Iqsec1	Granulocyte
spleen_uPk_56094	0	0.00767945	chr17	71310373	71311181	exon (NM_145158, exon 1 of 8)	188	Emilin2	Granulocyte
spleen_uPk_71157	0	0.00767901	chr2	119359990	119360261	Intergenic	8883	Chac1	Granulocyte
spleen_uPk_113888	0	0.00767712	chr8	53607080	53607500	intron (NM_146208, intron 5 of 9)	31775	Neil3	Granulocyte
spleen_uPk_33579	0	0.00766958	chr13	55020106	55020409	intron (NM_001033245, intron 1 of 18)	562	Hk3	Granulocyte
spleen_uPk_107365	0	0.00766845	chr7	67958048	67958438	intron (NM_010513, intron 1 of 20)	5986	Igf1r	Granulocyte
spleen_uPk_24732	0	0.00766295	chr11	121702132	121702955	5' UTR (NM_144797, exon 1 of 4)	116	Metrnl	Granulocyte
spleen_uPk_37323	0	0.00765612	chr14	21811345	21811687	Intergenic	-20045	Vdac2	Granulocyte
spleen_uPk_3683	0	0.00765569	chr1	89580063	89580390	intron (NM_001037136, intron 1 of 16)	103666	4933400F21Rik	Granulocyte
spleen_uPk_20014	0	0.00764064	chr11	68871731	68872298	Intergenic	-16539	Rnf222	Granulocyte
spleen_uPk_60529	0	0.00763578	chr18	73992957	73993172	intron (NM_172632, intron 1 of 5)	-24843	D730045A05Rik	Granulocyte
spleen_uPk_51242	0	0.0076238	chr16	92715476	92715826	intron (NM_001111022, intron 2 of 6)	-18322	Runx1	Granulocyte
spleen_uPk_105190	0	0.00760798	chr7	19316209	19316934	Intergenic	-6526	Fosb	Granulocyte
spleen_uPk_21359	0	0.00760671	chr11	83605316	83605924	intron (NR_036453, intron 2 of 8)	-12533	Ccl6	Granulocyte
spleen_uPk_85391	0	0.00760509	chr4	101291989	101293707	Intergenic	-27566	Jak1	Granulocyte
spleen_uPk_78087	0	0.00760131	chr3	88465148	88465475	Intergenic	-4129	Sema4a	Granulocyte
spleen_uPk_18388	0	0.00759908	chr11	45926560	45927172	Intergenic	18069	Lsm11	Granulocyte
spleen_uPk_27346	0	0.00759476	chr12	73755647	73756178	intron (NM_001313977, intron 11 of 14)	-145412	Hif1a	Granulocyte
spleen_uPk_117302	0	0.00758979	chr8	121806172	121806563	intron (NM_145605, intron 6 of 11)	23202	Klhdc4	Granulocyte
spleen_uPk_119446	0	0.00758859	chr9	40581744	40582397	Intergenic	-103894	Clmp	Granulocyte
spleen_uPk_25670	0	0.00758755	chr12	26398560	26398973	intron (NM_080563, intron 1 of 8)	16244	Mir6538	Granulocyte
spleen_uPk_67243	0	0.00758636	chr2	32716672	32717026	Intergenic	-3877	Mir3960	Granulocyte
spleen_uPk_101036	0	0.00757372	chr6	91489938	91490236	exon (NM_009531, exon 16 of 16)	16336	Tmem43	Granulocyte
spleen_uPk_3681	0	0.00756302	chr1	89575457	89575853	intron (NM_001037136, intron 1 of 16)	108237	4933400F21Rik	Granulocyte
spleen_uPk_88708	0	0.00754524	chr4	148583313	148583710	Intergenic	-8002	Srm	Granulocyte
spleen_uPk_32440	0	0.00754432	chr13	40968456	40969185	Intergenic	-32190	Pak1ip1	Granulocyte
spleen_uPk_42541	0	0.00754235	chr15	31409907	31410413	Intergenic	-42401	Ankrd33b	Granulocyte
spleen_uPk_21881	0	0.00754057	chr11	90071781	90072195	Intergenic	41640	Tmem100	Granulocyte
spleen_uPk_2815	0	0.00753752	chr1	74375424	74375702	intron (NM_013612, intron 1 of 14)	360	Slc11a1	Granulocyte
spleen_uPk_26655	0	0.00753734	chr12	54191198	54191556	intron (NM_028133, intron 1 of 4)	12497	Egln3	Granulocyte
spleen_uPk_119604	0	0.00753432	chr9	42296360	42296895	Intergenic	-32327	Sc5d	Granulocyte
spleen_uPk_27240	0	0.00752732	chr12	72667884	72668344	Intergenic	-3286	Dhrs7	Granulocyte
spleen_uPk_40882	0	0.00752722	chr14	103007679	103008324	intron (NR_045657, intron 2 of 2)	-25364	Kctd12	Granulocyte
spleen_uPk_89570	0	0.00751862	chr5	7980604	7981052	3' UTR (NM_054098, exon 5 of 5)	20356	Steap4	Granulocyte
spleen_uPk_8919	0	0.00751628	chr1	191281117	191281619	Intergenic	36750	Nenf	Granulocyte
spleen_uPk_60150	0	0.00751529	chr18	67278438	67278978	Intergenic	-10515	Impa2	Granulocyte
spleen_uPk_117284	0	0.00751434	chr8	121573276	121573743	intron (NM_133765, intron 1 of 8)	5297	Fbxo31	Granulocyte
spleen_uPk_99683	0	0.00751041	chr6	66953962	66954659	intron (NM_001177560, intron 3 of 4)	57419	Gng12	Granulocyte
spleen_uPk_38758	0	0.00751	chr14	54706704	54706918	Intergenic	5363	Cebpe	Granulocyte
spleen_uPk_104604	0	0.0075084	chr7	3295679	3296048	intron (NM_001093764, intron 2 of 2)	2835	Myadm	Granulocyte
spleen_uPk_117913	0	0.00748924	chr8	126804049	126804488	Intergenic	141653	Tomm20	Granulocyte
spleen_uPk_69412	0	0.00748779	chr2	75762972	75763843	Intergenic	-58744	Nfe2l2	Granulocyte
spleen_uPk_44913	0	0.0074853	chr15	78368878	78369238	Intergenic	19711	Tex33	Granulocyte
spleen_uPk_63768	0	0.00748457	chr19	40637564	40638069	intron (NM_001304721, intron 1 of 9)	-21954	Entpd1	Granulocyte
spleen_uPk_94051	0	0.00748377	chr5	113824281	113824689	intron (NM_009151, intron 1 of 1)	6016	Selplg	Granulocyte
spleen_uPk_112200	1	0.0489201	chr8	3693858	3694861	promoter-TSS (NM_013517)	-185	Fcer2a	Follicular_B
spleen_uPk_79418	1	0.0466175	chr3	106221165	106222247	Intergenic	-2227	Chil4	Follicular_B
spleen_uPk_3373	1	0.0422461	chr1	86301237	86302035	Intergenic	-1585	B3gnt7	Follicular_B
spleen_uPk_14474	1	0.0420969	chr10	94605277	94606138	Intergenic	-19508	Mir7211	Follicular_B
spleen_uPk_61261	1	0.0419402	chr18	84384802	84385756	intron (NM_001033341, intron 4 of 8)	204225	Zfp407	Follicular_B
spleen_uPk_92861	1	0.0395372	chr5	96979717	96980935	Intergenic	-17363	Bmp2k	Follicular_B
spleen_uPk_110261	1	0.0390591	chr7	117445094	117446033	intron (NM_175645, intron 1 of 11)	64584	Xylt1	Follicular_B
spleen_uPk_116668	1	0.0386896	chr8	114803008	114803671	intron (NM_019573, intron 8 of 8)	363687	Wwox	Follicular_B
spleen_uPk_81057	1	0.0386384	chr3	139244847	139246180	intron (NM_198659, intron 6 of 13)	39620	Stpg2	Follicular_B
spleen_uPk_62714	1	0.0380292	chr19	21583419	21584514	Intergenic	68825	1110059E24Rik	Follicular_B
spleen_uPk_62865	1	0.0377938	chr19	24645933	24646643	Intergenic	-27720	Tmem252	Follicular_B
spleen_uPk_110314	1	0.037745	chr7	118119863	118120359	3' UTR (NM_019419, exon 6 of 6)	-3964	Rps15a	Follicular_B
spleen_uPk_119915	1	0.036998	chr9	45294083	45294977	Intergenic	-24570	Tmprss13	Follicular_B
spleen_uPk_54824	1	0.0364308	chr17	46388102	46388643	intron (NM_207671, intron 2 of 9)	4606	Zfp318	Follicular_B
spleen_uPk_83788	1	0.0358969	chr4	53344791	53346006	Intergenic	-75166	AI427809	Follicular_B
spleen_uPk_20668	1	0.0355716	chr11	75984509	75985321	Intergenic	-14997	1700016K19Rik	Follicular_B
spleen_uPk_47407	1	0.0355449	chr16	10515718	10516646	intron (NM_001302618, intron 12 of 18)	26401	Ciita	Follicular_B
spleen_uPk_119562	1	0.0353587	chr9	42021980	42023061	intron (NM_011436, intron 22 of 47)	101769	Sorl1	Follicular_B
spleen_uPk_106397	1	0.0352855	chr7	44310960	44312386	intron (NM_001034115, intron 1 of 24)	1409	Shank1	Follicular_B
spleen_uPk_124742	1	0.0352481	chr9	123509630	123510805	intron (NM_013860, intron 2 of 7)	-19665	Sacm1l	Follicular_B
spleen_uPk_54086	1	0.0351593	chr17	34295873	34296486	Intergenic	-8408	H2-Aa	Follicular_B
spleen_uPk_13161	1	0.0350436	chr10	78090367	78090622	Intergenic	21126	Icosl	Follicular_B
spleen_uPk_123997	1	0.0347563	chr9	115043930	115045167	Intergenic	-22731	Osbpl10	Follicular_B
spleen_uPk_106699	1	0.034354	chr7	46606369	46607679	intron (NM_013789, intron 8 of 10)	32783	Sergef	Follicular_B
spleen_uPk_117622	1	0.0342411	chr8	123953688	123954805	3' UTR (NM_019552, exon 13 of 13)	-4981	Nup133	Follicular_B
spleen_uPk_92460	1	0.0338449	chr5	86078597	86079570	intron (NM_001310639, intron 2 of 7)	7337	Stap1	Follicular_B
spleen_uPk_84049	1	0.0337491	chr4	57681313	57682284	intron (NM_001304544, intron 3 of 8)	113550	Pakap	Follicular_B
spleen_uPk_54084	1	0.0336363	chr17	34291606	34291972	Intergenic	-4018	H2-Aa	Follicular_B
spleen_uPk_30911	1	0.0335647	chr13	12711152	12712302	Intergenic	-61332	Gpr137b-ps	Follicular_B
spleen_uPk_54101	1	0.0335389	chr17	34347357	34348326	Intergenic	-3196	H2-Ea-ps	Follicular_B
spleen_uPk_75113	1	0.0335181	chr2	181188649	181189091	TTS (NM_025598)	1527	Ppdpf	Follicular_B
spleen_uPk_80691	1	0.033404	chr3	135191683	135192372	Intergenic	-20536	Cenpe	Follicular_B
spleen_uPk_13162	1	0.0331994	chr10	78092198	78093258	Intergenic	23360	Icosl	Follicular_B
spleen_uPk_113801	1	0.0331514	chr8	46940931	46942017	Intergenic	-45413	Enpp6	Follicular_B
spleen_uPk_32056	1	0.0331486	chr13	34652099	34653221	promoter-TSS (NR_105041)	21	Pxdc1	Follicular_B
spleen_uPk_88136	1	0.0331178	chr4	139203364	139203826	intron (NM_001271405, intron 1 of 8)	9484	Capzb	Follicular_B
spleen_uPk_54088	1	0.032858	chr17	34301049	34301548	Intergenic	-4569	H2-Eb1	Follicular_B
spleen_uPk_120738	1	0.0327272	chr9	58275091	58275577	Intergenic	22170	Stoml1	Follicular_B
spleen_uPk_23460	1	0.0318565	chr11	109297787	109298441	promoter-TSS (NM_011268)	67	Rgs9	Follicular_B
spleen_uPk_64118	1	0.0316705	chr19	44382855	44383536	Intergenic	24514	Scd1	Follicular_B
spleen_uPk_94663	1	0.0316539	chr5	121106765	121107612	Intergenic	84209	Ptpn11	Follicular_B
spleen_uPk_529	1	0.0315815	chr1	23720301	23721567	Intergenic	-40992	B3gat2	Follicular_B
spleen_uPk_52085	1	0.0312857	chr17	6815977	6817215	Intergenic	-33816	Ezr	Follicular_B
spleen_uPk_92972	1	0.0312306	chr5	99336166	99337092	intron (NR_030692, intron 3 of 3)	-83702	Rasgef1b	Follicular_B
spleen_uPk_48712	1	0.0311779	chr16	30038883	30039750	non-coding (NR_045878, exon 1 of 4)	163	9030404E10Rik	Follicular_B
spleen_uPk_75121	1	0.030995	chr2	181238772	181239554	intron (NM_183162, intron 4 of 18)	2864	Helz2	Follicular_B
spleen_uPk_91823	1	0.0309685	chr5	65928893	65929819	Intergenic	-37768	Chrna9	Follicular_B
spleen_uPk_36518	1	0.0309358	chr13	117028240	117028716	Intergenic	-2962	Parp8	Follicular_B
spleen_uPk_114150	1	0.0308993	chr8	66323045	66324000	intron (NM_175188, intron 4 of 7)	-62779	2001-03-01	Follicular_B
spleen_uPk_107659	1	0.030566	chr7	75589203	75589925	intron (NM_029332, intron 5 of 36)	134030	Akap13	Follicular_B
spleen_uPk_72481	1	0.030538	chr2	144231035	144231687	Intergenic	34841	Snord17	Follicular_B
spleen_uPk_112965	1	0.0304363	chr8	25117988	25119400	Intergenic	-16883	Plekha2	Follicular_B
spleen_uPk_13178	1	0.0303472	chr10	78158626	78160332	Intergenic	10289	D10Jhu81e	Follicular_B
spleen_uPk_11448	1	0.0301	chr10	43818381	43819164	Intergenic	-7135	4933404K13Rik	Follicular_B
spleen_uPk_48044	1	0.0300267	chr16	19236135	19237080	Intergenic	50134	Olfr164	Follicular_B
spleen_uPk_31077	1	0.0298971	chr13	17975594	17976431	Intergenic	17339	Yae1d1	Follicular_B
spleen_uPk_90637	1	0.0298611	chr5	34537965	34538940	intron (NM_011893, intron 1 of 12)	-4913	Sh3bp2	Follicular_B
spleen_uPk_87565	1	0.0298102	chr4	134362446	134363062	intron (NM_019578, intron 4 of 10)	9793	Extl1	Follicular_B
spleen_uPk_47104	1	0.0297809	chr16	3814487	3815579	Intergenic	-23942	Olfr15	Follicular_B
spleen_uPk_67652	1	0.029757	chr2	37764589	37765604	Intergenic	-11153	Crb2	Follicular_B
spleen_uPk_72919	1	0.0296791	chr2	152398666	152399173	promoter-TSS (NM_011438)	-873	Sox12	Follicular_B
spleen_uPk_56174	1	0.0296302	chr17	72925048	72925540	intron (NM_029999, intron 2 of 2)	6989	Lbh	Follicular_B
spleen_uPk_122598	1	0.029607	chr9	90059741	90060875	intron (NM_001312649, intron 1 of 10)	6041	Ctsh	Follicular_B
spleen_uPk_105251	1	0.029564	chr7	19668916	19669263	Intergenic	-4059	Clptm1	Follicular_B
spleen_uPk_67199	1	0.0295554	chr2	32495034	32496041	Intergenic	-39822	Fam102a	Follicular_B
spleen_uPk_5968	1	0.0294049	chr1	150387549	150388011	intron (NM_001077237, intron 3 of 12)	-5058	Tpr	Follicular_B
spleen_uPk_87564	1	0.0294029	chr4	134361157	134361693	intron (NM_019578, intron 6 of 10)	11122	Extl1	Follicular_B
spleen_uPk_48649	1	0.029314	chr16	27387479	27389377	promoter-TSS (NM_001289436)	-528	Ccdc50	Follicular_B
spleen_uPk_21554	1	0.0292937	chr11	86385420	86386441	Intergenic	-28405	Med13	Follicular_B
spleen_uPk_119299	1	0.0292722	chr9	35483581	35484507	intron (NM_021339, intron 14 of 18)	31968	Cdon	Follicular_B
spleen_uPk_3001	1	0.0291769	chr1	79751876	79752892	intron (NM_027057, intron 1 of 4)	9385	Wdfy1	Follicular_B
spleen_uPk_55183	1	0.0291128	chr17	50517385	50518341	intron (NM_013880, intron 1 of 5)	8316	Plcl2	Follicular_B
spleen_uPk_18446	1	0.0289255	chr11	46264982	46265778	intron (NM_133769, intron 13 of 30)	29823	Fndc9	Follicular_B
spleen_uPk_21819	1	0.0289013	chr11	88619455	88619868	non-coding (NR_131025, exon 1 of 3)	410	0610039H22Rik	Follicular_B
spleen_uPk_104602	1	0.0288017	chr7	3289995	3290662	promoter-TSS (NM_016969)	-227	Myadm	Follicular_B
spleen_uPk_85106	1	0.028779	chr4	95212634	95212993	Intergenic	-160591	Jun	Follicular_B
spleen_uPk_32820	1	0.028738	chr13	44799581	44800692	intron (NM_001205044, intron 2 of 18)	68865	Jarid2	Follicular_B
spleen_uPk_105361	1	0.0287258	chr7	24457387	24458414	Intergenic	-4583	Plaur	Follicular_B
spleen_uPk_32957	1	0.0286278	chr13	46042729	46043653	Intergenic	-78200	Atxn1	Follicular_B
spleen_uPk_8994	1	0.0285543	chr1	191756051	191757147	intron (NM_172266, intron 4 of 7)	38204	Lpgat1	Follicular_B
spleen_uPk_45679	1	0.0285351	chr15	84680718	84681706	exon (NM_146061, exon 1 of 8)	214	Prr5	Follicular_B
spleen_uPk_54822	1	0.0284875	chr17	46378381	46378948	Intergenic	-5102	Zfp318	Follicular_B
spleen_uPk_591	1	0.0283337	chr1	24685476	24686641	intron (NM_001310483, intron 2 of 15)	7140	Lmbrd1	Follicular_B
spleen_uPk_25985	1	0.0283316	chr12	33429338	33430178	exon (NM_172253, exon 1 of 4)	134	Twistnb	Follicular_B
spleen_uPk_87338	1	0.0283301	chr4	132973968	132974417	promoter-TSS (NM_010208)	97	Fgr	Follicular_B
spleen_uPk_59736	1	0.0282972	chr18	60830382	60831723	intron (NM_001198984, intron 13 of 25)	17912	Tcof1	Follicular_B
spleen_uPk_85948	1	0.028075	chr4	111441737	111443176	intron (NR_033793, intron 3 of 5)	27450	Bend5	Follicular_B
spleen_uPk_83297	1	0.0280369	chr4	44704202	44704878	non-coding (NR_073462, exon 1 of 1)	1740	5730488B01Rik	Follicular_B
spleen_uPk_45253	1	0.0279438	chr15	80623162	80623665	promoter-TSS (NM_010815)	-70	Grap2	Follicular_B
spleen_uPk_66701	1	0.027919	chr2	28517207	28517969	intron (NM_001145834, intron 1 of 17)	4421	Ralgds	Follicular_B
spleen_uPk_16108	1	0.0278185	chr10	126435030	126435575	Intergenic	275089	Mir378d	Follicular_B
spleen_uPk_61087	1	0.0277978	chr18	81571581	81572502	Intergenic	420039	Mir5127	Follicular_B
spleen_uPk_95486	1	0.0277502	chr5	134236590	134237386	TTS (NM_010365)	-7363	Ncf1	Follicular_B
spleen_uPk_39817	1	0.0275995	chr14	69830464	69831553	Intergenic	-9399	Pebp4	Follicular_B
spleen_uPk_110248	1	0.0275741	chr7	117375798	117376478	Intergenic	-4841	Xylt1	Follicular_B
spleen_uPk_87858	1	0.0274581	chr4	136081498	136082678	Intergenic	-28717	Rpl11	Follicular_B
spleen_uPk_23767	1	0.0273649	chr11	114675130	114676282	intron (NM_053273, intron 1 of 13)	238	Ttyh2	Follicular_B
spleen_uPk_4304	1	0.0273552	chr1	106569357	106570224	intron (NM_009741, intron 1 of 1)	-23159	Mir3473f	Follicular_B
spleen_uPk_1813	1	0.027333	chr1	54584716	54586550	Intergenic	-27949	Pgap1	Follicular_B
spleen_uPk_64451	1	0.0273068	chr19	47446696	47447418	intron (NM_001164717, intron 1 of 13)	17354	Sh3pxd2a	Follicular_B
spleen_uPk_74259	1	0.027197	chr2	167080969	167082289	Intergenic	16336	Snord12	Follicular_B
spleen_uPk_59712	1	0.0271236	chr18	60744575	60745046	Intergenic	-29786	Rps14	Follicular_B
spleen_uPk_16115	1	0.0270589	chr10	126502001	126503085	Intergenic	207848	Mir378d	Follicular_B
spleen_uPk_52149	1	0.0270491	chr17	7892617	7893294	Intergenic	-33045	Tagap	Follicular_B
spleen_uPk_31433	1	0.0270443	chr13	23913753	23914360	intron (NM_177016, intron 1 of 11)	951	Slc17a4	Follicular_B
spleen_uPk_69063	1	0.0270176	chr2	70964362	70965482	3' UTR (NM_001110512, exon 9 of 9)	53452	Mettl8	Follicular_B
spleen_uPk_18264	1	0.026999	chr11	44574521	44575436	Intergenic	-11339	4930597A21Rik	Follicular_B
spleen_uPk_24691	1	0.0268795	chr11	121203933	121205019	promoter-TSS (NM_001001333)	43	Hexdc	Follicular_B
spleen_uPk_20663	1	0.0268751	chr11	75976527	75977415	Intergenic	-22941	1700016K19Rik	Follicular_B
spleen_uPk_5524	1	0.0268252	chr1	136345384	136346650	promoter-TSS (NM_001081360)	87	Camsap2	Follicular_B
spleen_uPk_93004	1	0.0268214	chr5	99494953	99496392	intron (NR_030692, intron 2 of 3)	233388	A930011G23Rik	Follicular_B
spleen_uPk_24276	1	0.0267748	chr11	117959732	117960492	Intergenic	9254	Socs3	Follicular_B
spleen_uPk_38404	1	0.0266097	chr14	50784903	50785751	intron (NM_177625, intron 1 of 3)	193	Ttc5	Follicular_B
spleen_uPk_14546	1	0.0265956	chr10	95150898	95151798	Intergenic	-5523	Gm29684	Follicular_B
spleen_uPk_54047	1	0.0265845	chr17	34152668	34153749	promoter-TSS (NM_010387)	17	H2-DMb1	Follicular_B
spleen_uPk_80907	1	0.0265803	chr3	137288171	137289307	Intergenic	-52339	Emcn	Follicular_B
spleen_uPk_32064	1	0.0265521	chr13	34683569	34684776	Intergenic	31249	Gm15908	Follicular_B
spleen_uPk_19593	1	0.026552	chr11	61126489	61127275	Intergenic	-13953	Tnfrsf13b	Follicular_B
spleen_uPk_102524	1	0.0265313	chr6	120665820	120667302	5' UTR (NM_001128151, exon 1 of 19)	140	Cecr2	Follicular_B
spleen_uPk_34811	1	0.0265229	chr13	91599227	91599991	intron (NM_024186, intron 4 of 15)	138512	Ssbp2	Follicular_B
spleen_uPk_22578	1	0.0264756	chr11	99167950	99168632	Intergenic	-13214	Ccr7	Follicular_B
spleen_uPk_30850	1	0.0264649	chr13	12033701	12034756	intron (NM_023868, intron 1 of 104)	72717	Ryr2	Follicular_B
spleen_uPk_94197	1	0.0264167	chr5	114941850	114942725	promoter-TSS (NM_028211)	85	2210016L21Rik	Follicular_B
spleen_uPk_15915	1	0.0263815	chr10	121488292	121489366	Intergenic	-12579	Rassf3	Follicular_B
spleen_uPk_38928	1	0.0263651	chr14	56830595	56831109	Intergenic	-19136	Zmym5	Follicular_B
spleen_uPk_106401	1	0.0262481	chr7	44359904	44360782	exon (NM_027049, exon 6 of 6)	14687	1700008O03Rik	Follicular_B
spleen_uPk_13101	1	0.0261314	chr10	77581404	77582405	exon (NM_145925, exon 1 of 6)	137	Pttg1ip	Follicular_B
spleen_uPk_4887	1	0.0261283	chr1	130462126	130463004	intron (NM_010016, intron 1 of 9)	179	Cd55	Follicular_B
spleen_uPk_5246	1	0.0260953	chr1	133694577	133695497	Intergenic	-4929	Lax1	Follicular_B
spleen_uPk_9034	1	0.0260683	chr1	192086186	192087362	intron (NM_011633, intron 1 of 9)	5825	Traf5	Follicular_B
spleen_uPk_22524	1	0.0260532	chr11	98943121	98943617	intron (NM_001177303, intron 1 of 8)	3658	Rara	Follicular_B
spleen_uPk_113342	1	0.0260131	chr8	34744158	34745148	Intergenic	-62957	Dusp4	Follicular_B
spleen_uPk_94752	1	0.0260093	chr5	121833791	121834301	intron (NM_001306127, intron 1 of 8)	2058	Sh2b3	Follicular_B
spleen_uPk_77215	1	0.0259963	chr3	68705205	68705927	Intergenic	14142	Il12a	Follicular_B
spleen_uPk_32696	1	0.0259865	chr13	43788846	43789615	intron (NM_001289915, intron 2 of 4)	4118	Cd83	Follicular_B
spleen_uPk_55773	1	0.025892	chr17	64668451	64668956	intron (NM_008549, intron 7 of 21)	67054	Man2a1	Follicular_B
spleen_uPk_65115	1	0.0258906	chr19	61151412	61152552	Intergenic	-11142	Zfp950	Follicular_B
spleen_uPk_12487	1	0.0258536	chr10	67126294	67127795	promoter-TSS (NM_207221)	-214	Jmjd1c	Follicular_B
spleen_uPk_54090	1	0.0258309	chr17	34305593	34306324	promoter-TSS (NM_010382)	91	H2-Eb1	Follicular_B
spleen_uPk_81375	1	0.0258249	chr3	146257429	146258137	intron (NM_022983, intron 2 of 2)	36822	Lpar3	Follicular_B
spleen_uPk_30912	1	0.025818	chr13	12717942	12718761	Intergenic	-67956	Gpr137b-ps	Follicular_B
spleen_uPk_11867	1	0.0258059	chr10	57631738	57632709	intron (NM_001039051, intron 1 of 4)	242	Pkib	Follicular_B
spleen_uPk_84576	1	0.025798	chr4	71291128	71292469	Intergenic	-756870	Megf9	Follicular_B
spleen_uPk_61446	1	0.0257951	chr19	3730771	3731635	Intergenic	22870	1810055G02Rik	Follicular_B
spleen_uPk_93633	1	0.0257493	chr5	107932412	107933032	intron (NM_026062, intron 1 of 4)	32194	Rpl5	Follicular_B
spleen_uPk_32373	1	0.0257356	chr13	38503216	38504257	intron (NM_001289598, intron 8 of 9)	24178	Txndc5	Follicular_B
spleen_uPk_59732	1	0.0257252	chr18	60806956	60807642	intron (NM_001042605, intron 1 of 8)	3450	Cd74	Follicular_B
spleen_uPk_76174	1	0.0256873	chr3	37981532	37982398	intron (NR_040559, intron 2 of 3)	83152	Gm20755	Follicular_B
spleen_uPk_18319	1	0.0256661	chr11	44950273	44950789	intron (NM_007897, intron 10 of 15)	166397	Gm12159	Follicular_B
spleen_uPk_1595	1	0.0256411	chr1	52010897	52011661	intron (NM_011487, intron 1 of 23)	3039	Stat4	Follicular_B
spleen_uPk_8386	1	0.0256397	chr1	181256208	181257425	Intergenic	-44838	Wdr26	Follicular_B
spleen_uPk_55301	1	0.0256095	chr17	51903773	51904374	intron (NR_045095, intron 1 of 2)	21346	Gm20098	Follicular_B
spleen_uPk_21770	1	0.0255803	chr11	88235192	88235515	Intergenic	30965	Mrps23	Follicular_B
spleen_uPk_83457	1	0.0255726	chr4	46403876	46404806	promoter-TSS (NM_053149)	-158	Hemgn	Follicular_B
spleen_uPk_11784	1	0.0255413	chr10	54005577	54006461	intron (NM_008548, intron 5 of 12)	69777	Man1a	Follicular_B
spleen_uPk_94799	1	0.0255277	chr5	122219580	122220731	intron (NM_028752, intron 2 of 6)	9868	Hvcn1	Follicular_B
spleen_uPk_55238	1	0.0255203	chr17	51178532	51179876	5' UTR (NM_001285991, exon 1 of 23)	148	Tbc1d5	Follicular_B
spleen_uPk_105996	1	0.0255033	chr7	30878797	30880664	promoter-TSS (NM_009845)	612	Cd22	Follicular_B
spleen_uPk_13701	1	0.0254929	chr10	82811830	82812376	promoter-TSS (NR_038042)	-20	1700028I16Rik	Follicular_B
spleen_uPk_18957	1	0.0254841	chr11	53342432	53343332	Intergenic	-7885	Aff4	Follicular_B
spleen_uPk_23208	1	0.0254541	chr11	106324794	106326170	intron (NM_133199, intron 18 of 23)	-10920	Cd79b	Follicular_B
spleen_uPk_45689	1	0.0254316	chr15	84705226	84706188	3' UTR (NM_001346662, exon 9 of 9)	-14345	Arhgap8	Follicular_B
spleen_uPk_113331	1	0.025417	chr8	34671000	34672135	Intergenic	-31251	B930018H19Rik	Follicular_B
spleen_uPk_13681	1	0.0254045	chr10	82629084	82630379	promoter-TSS (NR_037190)	-107	Tdg	Follicular_B
spleen_uPk_73816	1	0.0253971	chr2	164128391	164129368	intron (NM_021420, intron 10 of 10)	42234	Kcns1	Follicular_B
spleen_uPk_73422	1	0.0253861	chr2	157203661	157205053	exon (NM_001139516, exon 1 of 13)	177	Rbl1	Follicular_B
spleen_uPk_39915	1	0.025386	chr14	70549252	70549623	TTS (NM_180588)	4186	Reep4	Follicular_B
spleen_uPk_25568	1	0.0253648	chr12	25216328	25217351	Intergenic	87665	Gm17746	Follicular_B
spleen_uPk_111329	1	0.0253604	chr7	132402433	132403439	Intergenic	-85781	Chst15	Follicular_B
spleen_uPk_56245	1	0.0253568	chr17	73273437	73274400	Intergenic	125378	Capn13	Follicular_B
spleen_uPk_20625	1	0.025349	chr11	75653459	75655033	intron (NM_001080774, intron 1 of 31)	-1769	Myo1c	Follicular_B
spleen_uPk_15469	1	0.0253121	chr10	117223885	117224911	5' UTR (NM_026570, exon 1 of 7)	109	Yeats4	Follicular_B
spleen_uPk_111325	1	0.0253	chr7	132384920	132385658	Intergenic	-68134	Chst15	Follicular_B
spleen_uPk_63232	1	0.0252797	chr19	32237767	32239564	intron (NM_001168525, intron 4 of 9)	-27652	Sgms1	Follicular_B
spleen_uPk_14062	1	0.0251936	chr10	87107376	87108705	intron (NM_029685, intron 2 of 5)	49994	1700113H08Rik	Follicular_B
spleen_uPk_106395	1	0.0251551	chr7	44304506	44305757	intron (NM_009131, intron 3 of 3)	1828	Clec11a	Follicular_B
spleen_uPk_8199	1	0.0251357	chr1	180199140	180199912	Intergenic	-3506	Coq8a	Follicular_B
spleen_uPk_7934	1	0.0250756	chr1	175631584	175632766	promoter-TSS (NM_133809)	-18	Kmo	Follicular_B
spleen_uPk_17134	1	0.025072	chr11	17166166	17167212	intron (NM_024459, intron 1 of 5)	7391	Ppp3r1	Follicular_B
spleen_uPk_4378	1	0.025037	chr1	107447107	107448254	intron (NM_027548, intron 5 of 7)	24991	Serpinb7	Follicular_B
spleen_uPk_52194	1	0.0250351	chr17	8231976	8232727	Intergenic	-3692	Ccr6	Follicular_B
spleen_uPk_11097	1	0.0249527	chr10	40163138	40163763	Intergenic	-21196	Slc16a10	Follicular_B
spleen_uPk_106429	1	0.0249301	chr7	44534145	44535127	exon (NM_011131, exon 21 of 27)	-2565	Spib	Follicular_B
spleen_uPk_82572	1	0.0248992	chr4	21755005	21755854	intron (NM_001290420, intron 11 of 11)	11782	Tstd3	Follicular_B
spleen_uPk_59082	1	0.0248959	chr18	46311530	46312308	promoter-TSS (NM_001160399)	9	Ccdc112	Follicular_B
spleen_uPk_31944	1	0.0248754	chr13	32849085	32850212	intron (NM_025429, intron 2 of 6)	1537	Serpinb1a	Follicular_B
spleen_uPk_48492	1	0.0248142	chr16	24446287	24446854	intron (NM_178665, intron 2 of 12)	-1521	Lpp	Follicular_B
spleen_uPk_81468	1	0.0247202	chr3	148695294	148696402	Intergenic	258787	Adgrl2	Follicular_B
spleen_uPk_83424	1	0.0247195	chr4	45971875	45973015	intron (NM_146142, intron 1 of 16)	148	Tdrd7	Follicular_B
spleen_uPk_100983	1	0.0246806	chr6	90756642	90757768	intron (NM_001134384, intron 1 of 13)	-40676	Iqsec1	Follicular_B
spleen_uPk_127850	1	0.024636	chrY	90805610	90805988	intron (NM_133362, intron 2 of 3)	20357	Erdr1	Follicular_B
spleen_uPk_23508	1	0.0246272	chr11	109611021	109612241	promoter-TSS (NM_145940)	-242	Wipi1	Follicular_B
spleen_uPk_51973	1	0.0245951	chr17	5798210	5798829	promoter-TSS (NR_045081)	-138	3300005D01Rik	Follicular_B
spleen_uPk_9037	1	0.0245829	chr1	192092896	192093252	promoter-TSS (NM_011633)	-475	Traf5	Follicular_B
spleen_uPk_91115	1	0.0245609	chr5	43947984	43948767	Intergenic	33424	Fgfbp1	Follicular_B
spleen_uPk_46781	1	0.0245347	chr15	100706050	100707174	intron (NM_001161767, intron 4 of 11)	13865	Galnt6	Follicular_B
spleen_uPk_87820	1	0.0245346	chr4	135900008	135900442	intron (NM_009924, intron 1 of 1)	5036	Cnr2	Follicular_B
spleen_uPk_34566	1	0.0244707	chr13	83041516	83042383	Intergenic	-343616	Mir3961	Follicular_B
spleen_uPk_34535	1	0.0244294	chr13	82072255	82072864	Intergenic	289267	Cetn3	Follicular_B
spleen_uPk_13891	1	0.0243948	chr10	84554299	84555090	Intergenic	-1356	Platr7	Follicular_B
spleen_uPk_106705	1	0.0243884	chr7	46710282	46710908	promoter-TSS (NM_030233)	56	Saal1	Follicular_B
spleen_uPk_33789	1	0.0243795	chr13	58443369	58444375	Intergenic	-40529	Hnrnpk	Follicular_B
spleen_uPk_112841	1	0.0243575	chr8	22712399	22713630	Intergenic	-6431	Ikbkb	Follicular_B
spleen_uPk_71111	1	0.0242974	chr2	118975954	118976845	Intergenic	49902	Chst14	Follicular_B
spleen_uPk_123710	1	0.024275	chr9	110531863	110533357	promoter-TSS (NM_001081340)	13	Setd2	Follicular_B
spleen_uPk_36209	1	0.0242679	chr13	112397921	112398624	Intergenic	-65798	Il6st	Follicular_B
spleen_uPk_17545	1	0.0242397	chr11	23987583	23988581	Intergenic	-89974	Bcl11a	Follicular_B
spleen_uPk_16269	1	0.0242251	chr10	127667330	127668632	intron (NR_045171, intron 1 of 1)	858	1700012D01Rik	Follicular_B
spleen_uPk_69171	1	0.0241497	chr2	72136501	72137393	intron (NM_001204166, intron 1 of 27)	82330	Rapgef4	Follicular_B
spleen_uPk_52684	1	0.02414	chr17	18968090	18969370	Intergenic	54408	Vmn2r97	Follicular_B
spleen_uPk_86643	1	0.0241285	chr4	124708360	124709734	TTS (NM_010213)	-5814	Sf3a3	Follicular_B
spleen_uPk_104841	1	0.0240792	chr7	7277668	7278645	non-coding (NR_003555, exon 1 of 7)	133	Vmn2r29	Follicular_B
spleen_uPk_4570	1	0.0240246	chr1	121461706	121463133	intron (NM_001025156, intron 10 of 23)	31352	Ccdc93	Follicular_B
spleen_uPk_38826	1	0.0240187	chr14	55540037	55541224	intron (NM_028994, intron 1 of 9)	364	Pck2	Follicular_B
spleen_uPk_122275	1	0.0239982	chr9	83008120	83009015	Intergenic	-33078	Phip	Follicular_B
spleen_uPk_46378	1	0.0239982	chr15	97468505	97470292	Intergenic	-222111	Amigo2	Follicular_B
spleen_uPk_92462	1	0.0239968	chr5	86086482	86087373	intron (NM_001310639, intron 4 of 7)	15181	Stap1	Follicular_B
spleen_uPk_99963	1	0.0239862	chr6	70813869	70814613	Intergenic	-22066	Rpia	Follicular_B
spleen_uPk_34568	1	0.0239738	chr13	83046005	83046681	Intergenic	-348010	Mir3961	Follicular_B
spleen_uPk_91104	1	0.0239641	chr5	43881991	43882495	intron (NM_007646, intron 1 of 7)	13434	Cd38	Follicular_B
spleen_uPk_50158	1	0.023946	chr16	52418095	52419248	intron (NM_009655, intron 1 of 15)	34410	Alcam	Follicular_B
spleen_uPk_64313	1	0.0239111	chr19	46466120	46467563	intron (NM_001025391, intron 8 of 11)	-34807	Trim8	Follicular_B
spleen_uPk_58375	1	0.0238388	chr18	32406824	32408076	intron (NM_001083334, intron 2 of 14)	-29166	A830052D11Rik	Follicular_B
spleen_uPk_21820	1	0.0238241	chr11	88620002	88620578	intron (NR_131025, intron 1 of 2)	1039	0610039H22Rik	Follicular_B
spleen_uPk_48798	1	0.0237891	chr16	30678151	30679350	Intergenic	79027	Fam43a	Follicular_B
spleen_uPk_28991	1	0.0237886	chr12	100836931	100837707	intron (NM_145448, intron 3 of 12)	58196	9030617O03Rik	Follicular_B
spleen_uPk_87464	1	0.0237804	chr4	133679455	133680001	3' UTR (NM_001080819, exon 20 of 20)	-7081	Pigv	Follicular_B
spleen_uPk_51610	1	0.023758	chr16	96109510	96110310	Intergenic	17815	Hmgn1	Follicular_B
spleen_uPk_113338	1	0.023742	chr8	34732107	34733284	Intergenic	-74915	Dusp4	Follicular_B
spleen_uPk_90823	1	0.023729	chr5	36712879	36713811	Intergenic	-17324	D5Ertd579e	Follicular_B
spleen_uPk_61681	1	0.0237122	chr19	5660848	5661848	intron (NM_001164568, intron 1 of 15)	2359	Sipa1	Follicular_B
spleen_uPk_51411	1	0.0236613	chr16	94239184	94240557	intron (NM_139145, intron 4 of 9)	47986	Hlcs	Follicular_B
spleen_uPk_98785	1	0.0236518	chr6	48699952	48700707	Intergenic	7915	Gimap6	Follicular_B
spleen_uPk_54074	1	0.0235987	chr17	34261473	34261972	Intergenic	-1505	H2-Ab1	Follicular_B
spleen_uPk_67649	1	0.0235937	chr2	37756657	37757578	Intergenic	-19132	Crb2	Follicular_B
spleen_uPk_86864	1	0.0235791	chr4	128593151	128594696	intron (NM_177758, intron 2 of 7)	16175	Zscan20	Follicular_B
spleen_uPk_6620	1	0.0235651	chr1	156996079	156996949	Intergenic	-56888	Ralgps2	Follicular_B
spleen_uPk_37683	1	0.0234968	chr14	30228672	30229709	intron (NM_001302637, intron 3 of 48)	124296	Cacna1d	Follicular_B
spleen_uPk_31063	1	0.0234583	chr13	17816800	17818102	Intergenic	-12354	Cdk13	Follicular_B
spleen_uPk_4721	1	0.0234165	chr1	127514257	127515080	intron (NM_028135, intron 5 of 7)	163353	Tmem163	Follicular_B
spleen_uPk_29633	1	0.0233994	chr12	109067679	109068523	intron (NM_001163175, intron 1 of 6)	116	Begain	Follicular_B
spleen_uPk_95929	1	0.0233848	chr5	138186890	138188111	promoter-TSS (NM_178612)	-35	Cnpy4	Follicular_B
spleen_uPk_92864	1	0.0233433	chr5	96993057	96993528	Intergenic	-4397	Bmp2k	Follicular_B
spleen_uPk_62725	1	0.0233114	chr19	21630623	21631478	intron (NM_025423, intron 1 of 3)	21741	1110059E24Rik	Follicular_B
spleen_uPk_45424	1	0.0232677	chr15	81928187	81928619	Intergenic	-2190	Polr3h	Follicular_B
spleen_uPk_97048	1	0.0232619	chr6	3165751	3166590	Intergenic	-122349	Gm8579	Follicular_B
spleen_uPk_90714	1	0.0232429	chr5	35746696	35747323	Intergenic	-10871	Ablim2	Follicular_B
spleen_uPk_28339	1	0.0232337	chr12	85992015	85993203	intron (NM_001347395, intron 29 of 32)	86432	Tgfb3	Follicular_B
spleen_uPk_40328	1	0.0232296	chr14	76556205	76557156	promoter-TSS (NM_001160326)	7	Serp2	Follicular_B
spleen_uPk_98792	1	0.0232192	chr6	48725370	48726095	Intergenic	7111	Gimap7	Follicular_B
spleen_uPk_86644	1	0.0232173	chr4	124709886	124710374	Intergenic	-4731	Sf3a3	Follicular_B
spleen_uPk_31299	1	0.0232136	chr13	21783029	21783607	promoter-TSS (NM_178207)	79	Hist1h3i	Follicular_B
spleen_uPk_70769	1	0.0231922	chr2	112437201	112437989	Intergenic	-17430	Emc7	Follicular_B
spleen_uPk_22099	1	0.0231906	chr11	95587159	95588044	promoter-TSS (NM_033217)	97	Ngfr	Follicular_B
spleen_uPk_6915	1	0.0231781	chr1	161798693	161799457	Intergenic	-10580	Fasl	Follicular_B
spleen_uPk_24323	1	0.0231459	chr11	118210993	118213055	intron (NM_001112699, intron 1 of 12)	718	Cyth1	Follicular_B
spleen_uPk_111779	1	0.023127	chr7	141096005	141097546	intron (NM_023059, intron 1 of 9)	3771	Sigirr	Follicular_B
spleen_uPk_87903	1	0.0231223	chr4	136266324	136267305	intron (NM_011542, intron 7 of 10)	18857	Tcea3	Follicular_B
spleen_uPk_9289	1	0.0230829	chr10	4333418	4334809	intron (NM_031185, intron 2 of 3)	53995	Zbtb2	Follicular_B
spleen_uPk_63807	1	0.0230774	chr19	40970005	40970984	intron (NM_008528, intron 2 of 16)	24041	Blnk	Follicular_B
spleen_uPk_91092	1	0.0230746	chr5	43845695	43846022	Intergenic	-22951	Cd38	Follicular_B
spleen_uPk_75446	1	0.0230744	chr3	14880217	14880788	Intergenic	-5924	Car2	Follicular_B
spleen_uPk_105799	1	0.023072	chr7	29000522	29001719	intron (NM_008279, intron 27 of 31)	18266	Map4k1	Follicular_B
spleen_uPk_115490	1	0.0230594	chr8	87708066	87708793	intron (NM_001310520, intron 3 of 5)	-66219	1700096P03Rik	Follicular_B
spleen_uPk_30087	1	0.0230572	chr12	113402802	113403308	Intergenic	-86510	Adam6b	Follicular_B
spleen_uPk_61791	1	0.0230497	chr19	6306066	6306981	promoter-TSS (NM_001033342)	66	Cdc42bpg	Follicular_B
spleen_uPk_38176	1	0.0230414	chr14	45155435	45156104	intron (NM_001310534, intron 14 of 20)	63656	Txndc16	Follicular_B
spleen_uPk_123631	1	0.0229477	chr9	109050716	109052112	exon (NM_001284332, exon 3 of 6)	-3452	Shisa5	Follicular_B
spleen_uPk_14211	1	0.0229153	chr10	90990263	90991244	3' UTR (NM_001042558, exon 27 of 27)	91990	Apaf1	Follicular_B
spleen_uPk_77898	1	0.0229112	chr3	86919605	86921148	5' UTR (NM_001195500, exon 1 of 12)	508	Dclk2	Follicular_B
spleen_uPk_102821	1	0.0229011	chr6	124720893	124721381	exon (NM_013545, exon 15 of 16)	-2747	Mir200c	Follicular_B
spleen_uPk_124148	1	0.0228852	chr9	116216682	116217401	Intergenic	-41678	Tgfbr2	Follicular_B
spleen_uPk_123199	1	0.0228707	chr9	103449031	103450093	intron (NM_001002896, intron 3 of 6)	25984	5830418P13Rik	Follicular_B
spleen_uPk_8552	1	0.0228546	chr1	183298010	183298530	intron (NM_181732, intron 1 of 9)	1210	Aida	Follicular_B
spleen_uPk_34124	1	0.0228513	chr13	67080862	67081792	intron (NM_001012325, intron 1 of 3)	218	Zfp708	Follicular_B
spleen_uPk_59517	1	0.0228377	chr18	56572562	56573675	promoter-TSS (NM_001127338)	-179	Aldh7a1	Follicular_B
spleen_uPk_41479	1	0.0228299	chr14	121931611	121931935	intron (NM_026861, intron 4 of 8)	-15999	Gpr18	Follicular_B
spleen_uPk_74914	1	0.0227748	chr2	174880312	174881382	Intergenic	120228	Edn3	Follicular_B
spleen_uPk_18829	1	0.0227746	chr11	51930927	51932428	Intergenic	-35954	Cdkn2aipnl	Follicular_B
spleen_uPk_119163	1	0.0227438	chr9	32651934	32652993	Intergenic	-43579	Ets1	Follicular_B
spleen_uPk_58603	1	0.0227046	chr18	35844165	35844750	intron (NM_133687, intron 1 of 2)	14639	Cxxc5	Follicular_B
spleen_uPk_81284	1	0.022702	chr3	144715929	144716242	intron (NM_001282042, intron 1 of 9)	4250	Sh3glb1	Follicular_B
spleen_uPk_87526	1	0.0226853	chr4	134096964	134097614	Intergenic	-2216	Cd52	Follicular_B
spleen_uPk_31293	1	0.0226834	chr13	21734113	21735711	promoter-TSS (NM_178210)	-122	Hist1h4j	Follicular_B
spleen_uPk_73535	1	0.0226815	chr2	158666364	158666827	promoter-TSS (NM_001159662)	-138	Ppp1r16b	Follicular_B
spleen_uPk_38258	1	0.0226495	chr14	47165092	47166275	intron (NM_008102, intron 3 of 5)	23719	Gch1	Follicular_B
spleen_uPk_21303	1	0.0226443	chr11	83092107	83092574	Intergenic	-24505	Slfn1	Follicular_B
spleen_uPk_13166	1	0.0226262	chr10	78105445	78106046	Intergenic	36377	Icosl	Follicular_B
spleen_uPk_110990	1	0.0226128	chr7	127273279	127274353	exon (NM_009266, exon 1 of 1)	243	Sephs2	Follicular_B
spleen_uPk_64123	1	0.0225955	chr19	44407311	44409004	promoter-TSS (NM_009127)	-448	Scd1	Follicular_B
spleen_uPk_106432	1	0.0225817	chr7	44546371	44546650	intron (NM_011131, intron 1 of 26)	2305	Pold1	Follicular_B
spleen_uPk_19389	1	0.0225778	chr11	58938176	58939213	exon (NM_022423, exon 1 of 4)	212	Rnf187	Follicular_B
spleen_uPk_54082	1	0.022577	chr17	34285870	34286344	intron (NM_010378, intron 1 of 4)	1664	H2-Aa	Follicular_B
spleen_uPk_57186	1	0.0225333	chr17	86969263	86970096	intron (NM_145491, intron 2 of 4)	6568	Rhoq	Follicular_B
spleen_uPk_75812	1	0.0225315	chr3	27578862	27579819	intron (NM_173182, intron 3 of 25)	5655	Mir3092	Follicular_B
spleen_uPk_32235	1	0.0225064	chr13	37345004	37346261	intron (NM_010745, intron 1 of 4)	287	Ly86	Follicular_B
spleen_uPk_29622	1	0.0224045	chr12	108893804	108894553	promoter-TSS (NM_177602)	-4	Wars	Follicular_B
spleen_uPk_82498	1	0.0223839	chr4	16159567	16159963	intron (NR_138102, intron 1 of 11)	3878	Ripk2	Follicular_B
spleen_uPk_115022	1	0.0223757	chr8	81449608	81450874	intron (NM_001024617, intron 1 of 24)	107679	Inpp4b	Follicular_B
spleen_uPk_12500	1	0.0223747	chr10	67204773	67205662	intron (NM_207221, intron 3 of 25)	19467	Jmjd1c	Follicular_B
spleen_uPk_22839	1	0.0223737	chr11	101984046	101985165	intron (NM_028207, intron 1 of 2)	186	Dusp3	Follicular_B
spleen_uPk_10432	1	0.022324	chr10	21975178	21976820	intron (NM_001161845, intron 3 of 13)	-2673	Sgk1	Follicular_B
spleen_uPk_15497	1	0.0223121	chr10	117434817	117435798	Intergenic	-58334	Cpsf6	Follicular_B
spleen_uPk_101756	1	0.0223105	chr6	108549355	108550049	intron (NM_010585, intron 61 of 61)	59959	Mir7661	Follicular_B
spleen_uPk_8021	1	0.0223088	chr1	177281730	177282378	Intergenic	-33287	Akt3	Follicular_B
spleen_uPk_20292	1	0.022276	chr11	70815557	70816193	Intergenic	-3314	Scimp	Follicular_B
spleen_uPk_72117	1	0.0222653	chr2	132020689	132021808	intron (NM_175445, intron 1 of 10)	8740	Rassf2	Follicular_B
spleen_uPk_85368	1	0.0222613	chr4	101192169	101193008	intron (NM_146145, intron 2 of 24)	72694	Jak1	Follicular_B
spleen_uPk_103200	1	0.0222417	chr6	128763832	128764617	Intergenic	24417	Klrb1c	Follicular_B
spleen_uPk_113654	1	0.0222413	chr8	45899733	45900892	intron (NM_016798, intron 2 of 6)	14827	Pdlim3	Follicular_B
spleen_uPk_28377	1	0.0222377	chr12	86725675	86726727	promoter-TSS (NR_136890)	-106	Gm32755	Follicular_B
spleen_uPk_91780	1	0.0222332	chr5	65781037	65782713	intron (NM_001024917, intron 3 of 19)	18354	N4bp2	Follicular_B
spleen_uPk_91990	1	0.0222187	chr5	68735134	68735729	Intergenic	606278	Kctd8	Follicular_B
spleen_uPk_59730	1	0.0221882	chr18	60803268	60806274	intron (NM_001042605, intron 1 of 8)	922	Cd74	Follicular_B
spleen_uPk_34572	1	0.0221752	chr13	83065802	83066761	Intergenic	-367948	Mir3961	Follicular_B
spleen_uPk_75155	1	0.0221666	chr2	181483090	181484535	Intergenic	-9394	Abhd16b	Follicular_B
spleen_uPk_63631	1	0.0221666	chr19	37434259	37436071	exon (NM_008245, exon 1 of 4)	324	Hhex	Follicular_B
spleen_uPk_116220	1	0.0221526	chr8	106338819	106339216	Intergenic	-1029	Smpd3	Follicular_B
spleen_uPk_4926	1	0.022146	chr1	130863843	130865147	Intergenic	-1282	Fcmr	Follicular_B
spleen_uPk_1101	1	0.022132	chr1	38626949	38628157	promoter-TSS (NM_001290814)	-309	Aff3	Follicular_B
spleen_uPk_105999	1	0.0221114	chr7	30886989	30888297	Intergenic	-7301	Cd22	Follicular_B
spleen_uPk_68069	1	0.022109	chr2	50296083	50296953	promoter-TSS (NR_040361)	159	Mmadhc	Follicular_B
spleen_uPk_54046	1	0.022106	chr17	34144709	34145557	promoter-TSS (NM_010388)	-283	H2-DMb2	Follicular_B
spleen_uPk_48496	1	0.0221	chr16	24467383	24468396	intron (NM_001145952, intron 2 of 11)	19798	Lpp	Follicular_B
spleen_uPk_96818	1	0.0220878	chr5	148866229	148867195	Intergenic	61935	Katnal1	Follicular_B
spleen_uPk_115317	1	0.0220361	chr8	84912936	84914277	intron (NR_103491, intron 1 of 2)	271	Gm38426	Follicular_B
spleen_uPk_112205	1	0.0220159	chr8	3711229	3712436	Intergenic	8819	Clec4g	Follicular_B
spleen_uPk_124406	1	0.0220143	chr9	119988261	119988826	Intergenic	-3885	Csrnp1	Follicular_B
spleen_uPk_55042	1	0.0219353	chr17	48293183	48294223	Intergenic	-6335	Treml2	Follicular_B
spleen_uPk_9199	1	0.0219285	chr1	194976089	194977513	non-coding (NR_033564, exon 1 of 5)	158	Gm16897	Follicular_B
spleen_uPk_80420	1	0.0219243	chr3	129878244	129879697	intron (NM_023196, intron 1 of 3)	364	Pla2g12a	Follicular_B
spleen_uPk_46786	1	0.0219148	chr15	100732581	100733020	promoter-TSS (NR_045782)	-63	I730030J21Rik	Follicular_B
spleen_uPk_102865	1	0.0218977	chr6	124919577	124920056	Intergenic	-1870	Ptms	Follicular_B
spleen_uPk_87443	1	0.0218721	chr4	133601726	133602202	5' UTR (NM_018754, exon 1 of 1)	204	Sfn	Follicular_B
spleen_uPk_58626	1	0.0218708	chr18	35930294	35930919	Intergenic	-34224	Psd2	Follicular_B
spleen_uPk_25132	1	0.0218649	chr12	12580410	12581278	Intergenic	89073	Gm34637	Follicular_B
spleen_uPk_82459	1	0.0218568	chr4	15268572	15269264	intron (NM_181401, intron 1 of 2)	3098	Tmem64	Follicular_B
spleen_uPk_75273	1	0.0218567	chr3	9249657	9251487	promoter-TSS (NM_177660)	5	Zbtb10	Follicular_B
spleen_uPk_112674	1	0.0218553	chr8	14994384	14994814	intron (NM_172751, intron 27 of 28)	-16426	Kbtbd11	Follicular_B
spleen_uPk_105472	1	0.021825	chr7	25209386	25209745	intron (NM_207677, intron 4 of 4)	8160	Mir7048	Follicular_B
spleen_uPk_91522	1	0.0218182	chr5	64040466	64041273	Intergenic	-4104	5830416I19Rik	Follicular_B
spleen_uPk_72032	1	0.0218178	chr2	131189877	131190457	intron (NM_023117, intron 3 of 15)	3219	Cdc25b	Follicular_B
spleen_uPk_44957	1	0.0218034	chr15	78588806	78589456	Intergenic	-7916	Cyth4	Follicular_B
spleen_uPk_73850	1	0.0218008	chr2	164442551	164443503	intron (NM_011521, intron 1 of 4)	161	Sdc4	Follicular_B
spleen_uPk_84330	1	0.0217999	chr4	62345765	62346598	intron (NM_001045528, intron 2 of 27)	14367	Fkbp15	Follicular_B
spleen_uPk_49804	1	0.0217959	chr16	45408332	45409539	5' UTR (NM_010818, exon 1 of 6)	118	Cd200	Follicular_B
spleen_uPk_53344	1	0.0217927	chr17	28485340	28486586	5' UTR (NM_010220, exon 1 of 11)	186	Fkbp5	Follicular_B
spleen_uPk_41482	1	0.0217813	chr14	121937627	121939267	intron (NM_026861, intron 4 of 8)	-22673	Gpr18	Follicular_B
spleen_uPk_7674	1	0.0217746	chr1	171787245	171788080	intron (NM_013730, intron 3 of 6)	20530	Slamf1	Follicular_B
spleen_uPk_45855	1	0.0217576	chr15	86181896	86183161	intron (NM_145475, intron 1 of 12)	3613	Cerk	Follicular_B
spleen_uPk_86210	1	0.0217523	chr4	117921149	117921792	Intergenic	-6471	Ipo13	Follicular_B
spleen_uPk_40166	1	0.0217488	chr14	74855114	74856171	intron (NM_001252132, intron 2 of 18)	92235	Lrch1	Follicular_B
spleen_uPk_127171	1	0.0217471	chrX	144525754	144526763	intron (NM_009428, intron 1 of 10)	29981	Mageb16-ps1	Follicular_B
spleen_uPk_90992	1	0.0216915	chr5	39643961	39645025	5' UTR (NM_010474, exon 1 of 2)	138	Hs3st1	Follicular_B
spleen_uPk_87261	1	0.021668	chr4	132515204	132515982	Intergenic	-5137	Sesn2	Follicular_B
spleen_uPk_53465	1	0.0216262	chr17	29171054	29172614	intron (NM_153166, intron 12 of 20)	36778	Rab44	Follicular_B
spleen_uPk_83301	1	0.0216071	chr4	44710592	44711451	promoter-TSS (NM_008782)	-581	Pax5	Follicular_B
spleen_uPk_94365	1	0.0215896	chr5	117158366	117159261	intron (NM_001081308, intron 1 of 19)	25225	Taok3	Follicular_B
spleen_uPk_8339	1	0.0215708	chr1	180903740	180905004	promoter-TSS (NM_133705)	98	Pycr2	Follicular_B
spleen_uPk_13001	1	0.0215478	chr10	75949289	75950217	TTS (NM_009514)	1441	Vpreb3	Follicular_B
spleen_uPk_14980	1	0.0215467	chr10	99460823	99462031	Intergenic	-147744	Gm20110	Follicular_B
spleen_uPk_48713	1	0.0215095	chr16	30063412	30064520	Intergenic	-1391	Hes1	Follicular_B
spleen_uPk_24235	1	0.0214962	chr11	117782034	117782638	promoter-TSS (NM_181856)	39	Tmc8	Follicular_B
spleen_uPk_48034	1	0.0214808	chr16	19178876	19180091	Intergenic	107258	Olfr164	Follicular_B
spleen_uPk_123229	1	0.0214705	chr9	103761185	103762153	intron (NM_178638, intron 1 of 5)	168	Tmem108	Follicular_B
spleen_uPk_78097	1	0.0214591	chr3	88492606	88493470	intron (NM_001002011, intron 1 of 11)	274	Lmna	Follicular_B
spleen_uPk_27737	1	0.0214539	chr12	79633336	79634192	intron (NM_009014, intron 7 of 10)	290969	9430078K24Rik	Follicular_B
spleen_uPk_48254	1	0.021449	chr16	22118687	22119919	intron (NM_183029, intron 2 of 15)	43996	Igf2bp2	Follicular_B
spleen_uPk_48248	1	0.0214407	chr16	22061435	22062630	intron (NM_183029, intron 14 of 15)	52548	Senp2	Follicular_B
spleen_uPk_85821	1	0.0214244	chr4	108779946	108780998	intron (NM_001347163, intron 1 of 18)	616	Zfyve9	Follicular_B
spleen_uPk_87458	1	0.0214209	chr4	133659361	133660699	Intergenic	12617	Pigv	Follicular_B
spleen_uPk_57116	1	0.0213491	chr17	86336597	86337805	intron (NM_011104, intron 1 of 14)	-50023	2010106C02Rik	Follicular_B
spleen_uPk_14174	1	0.0213449	chr10	89685754	89686731	promoter-TSS (NM_001310704)	43	Scyl2	Follicular_B
spleen_uPk_76589	1	0.0213443	chr3	52634321	52634946	Intergenic	-105091	Gm2447	Follicular_B
spleen_uPk_30066	1	0.0213427	chr12	113227714	113229076	Intergenic	42492	Tmem121	Follicular_B
spleen_uPk_123649	1	0.0213324	chr9	109832218	109833298	promoter-TSS (NM_018757)	-36	Nme6	Follicular_B
spleen_uPk_46833	1	0.0213276	chr15	101145405	101146046	TTS (NM_001277259)	17203	Acvrl1	Follicular_B
spleen_uPk_30928	1	0.021268	chr13	13453242	13453974	intron (NM_010917, intron 1 of 19)	16006	Nid1	Follicular_B
spleen_uPk_123301	1	0.0212661	chr9	105368611	105369307	intron (NM_172461, intron 2 of 15)	26328	Nek11	Follicular_B
spleen_uPk_108704	1	0.0212542	chr7	96734685	96735077	intron (NM_001310760, intron 9 of 32)	66668	Gm15413	Follicular_B
spleen_uPk_94777	1	0.0212433	chr5	122130948	122132481	intron (NM_001289809, intron 1 of 11)	3179	Ccdc63	Follicular_B
spleen_uPk_110148	1	0.0212216	chr7	115000838	115002053	Intergenic	50171	A730082K24Rik	Follicular_B
spleen_uPk_50531	1	0.0212078	chr16	65561659	65563253	intron (NM_026879, intron 1 of 5)	241	Chmp2b	Follicular_B
spleen_uPk_92849	1	0.0211606	chr5	96930937	96931471	intron (NR_131152, intron 2 of 2)	9932	Gm8013	Follicular_B
spleen_uPk_81136	1	0.0211466	chr3	142696343	142696894	Intergenic	-4430	Kyat3	Follicular_B
spleen_uPk_17537	1	0.0211202	chr11	23894525	23895497	intron (NM_172555, intron 1 of 21)	259	Papolg	Follicular_B
spleen_uPk_126140	1	0.0210944	chrX	74372992	74373715	promoter-TSS (NM_145406)	-4	Slc10a3	Follicular_B
spleen_uPk_22386	1	0.0210899	chr11	98148802	98150728	promoter-TSS (NM_028149)	-149	Fbxl20	Follicular_B
spleen_uPk_103227	1	0.0210594	chr6	128839505	128839856	Intergenic	-13365	Klrb1b	Follicular_B
spleen_uPk_78784	1	0.021051	chr3	97767465	97768516	promoter-TSS (NM_178080)	24	Pde4dip	Follicular_B
spleen_uPk_25059	1	0.0210252	chr12	11217538	11218296	Intergenic	-8969	Msgn1	Follicular_B
spleen_uPk_125559	1	0.0210096	chrX	38189458	38190451	5' UTR (NM_020256, exon 1 of 2)	161	Zbtb33	Follicular_B
spleen_uPk_56239	1	0.0210014	chr17	73246638	73247395	Intergenic	139031	Lclat1	Follicular_B
spleen_uPk_13628	1	0.0209893	chr10	81482214	81483059	promoter-TSS (NM_176954)	73	Celf5	Follicular_B
spleen_uPk_22323	1	0.0209743	chr11	97685537	97686041	promoter-TSS (NM_001085500)	-163	Cisd3	Follicular_B
spleen_uPk_56303	1	0.0209545	chr17	73951945	73952667	Intergenic	-2110	Xdh	Follicular_B
spleen_uPk_7230	1	0.0209442	chr1	165705758	165706370	intron (NM_178593, intron 1 of 6)	2030	Rcsd1	Follicular_B
spleen_uPk_74913	1	0.0209434	chr2	174871209	174872019	Intergenic	110995	Edn3	Follicular_B
spleen_uPk_100338	1	0.0209419	chr6	83349024	83349973	promoter-TSS (NM_175277)	14	Bola3	Follicular_B
spleen_uPk_2921	1	0.0209348	chr1	75559212	75560043	TTS (NM_009208)	13361	Slc4a3	Follicular_B
spleen_uPk_120367	1	0.0209329	chr9	53705527	53706787	promoter-TSS (NM_175562)	75	Rab39	Follicular_B
spleen_uPk_28828	1	0.0209081	chr12	99642522	99643115	Intergenic	-14844	1700064M15Rik	Follicular_B
spleen_uPk_74747	1	0.0208708	chr2	173083382	173084338	Intergenic	35665	Ctcfl	Follicular_B
spleen_uPk_74217	1	0.0208675	chr2	166786294	166787027	Intergenic	-7107	Trp53rkb	Follicular_B
spleen_uPk_95851	1	0.0208661	chr5	137333070	137334204	promoter-TSS (NM_031406)	-55	Slc12a9	Follicular_B
spleen_uPk_63122	1	0.0208624	chr19	29486489	29487169	Intergenic	35158	A930007I19Rik	Follicular_B
spleen_uPk_12027	1	0.0208564	chr10	59896765	59897455	intron (NM_019965, intron 8 of 8)	17519	Dnajb12	Follicular_B
spleen_uPk_62017	1	0.0208552	chr19	9071422	9071851	intron (NR_104460, intron 6 of 6)	16320	Scgb1a1	Follicular_B
spleen_uPk_2949	1	0.0208473	chr1	78435755	78436581	intron (NR_102757, intron 16 of 16)	52729	Farsb	Follicular_B
spleen_uPk_94100	1	0.0208132	chr5	114130220	114130504	promoter-TSS (NM_011677)	-73	Ung	Follicular_B
spleen_uPk_87876	1	0.0207981	chr4	136143504	136144298	promoter-TSS (NM_008321)	79	Id3	Follicular_B
spleen_uPk_83977	1	0.0207905	chr4	56864499	56865669	exon (NM_018761, exon 1 of 19)	127	Ctnnal1	Follicular_B
spleen_uPk_17360	1	0.0207886	chr11	21265153	21266132	intron (NM_139061, intron 3 of 22)	26610	Vps54	Follicular_B
spleen_uPk_13997	1	0.0207829	chr10	85951610	85952659	intron (NM_145422, intron 3 of 11)	5659	Rtcb	Follicular_B
spleen_uPk_83456	1	0.0207698	chr4	46394243	46394869	3' UTR (NM_053149, exon 4 of 4)	-5119	Trmo	Follicular_B
spleen_uPk_15520	1	0.020752	chr10	117629019	117630056	promoter-TSS (NM_027468)	37	Cpm	Follicular_B
spleen_uPk_54089	1	0.0207498	chr17	34304585	34305216	promoter-TSS (NM_010382)	-967	H2-Eb1	Follicular_B
spleen_uPk_83562	1	0.0207495	chr4	47250972	47251796	intron (NM_009928, intron 5 of 39)	43372	Col15a1	Follicular_B
spleen_uPk_98223	1	0.0207431	chr6	37617012	37617946	Intergenic	87306	Akr1d1	Follicular_B
spleen_uPk_96849	1	0.0207281	chr5	149015348	149015582	Intergenic	8503	Gm15408	Follicular_B
spleen_uPk_2711	1	0.0207112	chr1	72306914	72307857	promoter-TSS (NM_009533)	-36	Xrcc5	Follicular_B
spleen_uPk_9218	1	0.0207084	chr1	195175711	195177122	intron (NM_007758, intron 1 of 18)	299	Cr2	Follicular_B
spleen_uPk_28111	1	0.0206841	chr12	84206466	84207075	intron (NM_001163501, intron 1 of 12)	12111	Elmsan1	Follicular_B
spleen_uPk_78409	1	0.0206672	chr3	93549909	93550402	Intergenic	-4962	S100a10	Follicular_B
spleen_uPk_38445	1	0.020662	chr14	51064495	51065621	Intergenic	6384	Olfr750	Follicular_B
spleen_uPk_85991	1	0.0206565	chr4	114651926	114653389	Intergenic	-169063	Gm12830	Follicular_B
spleen_uPk_104092	1	0.020654	chr6	143145083	143145528	Intergenic	-21925	Etnk1	Follicular_B
spleen_uPk_73848	1	0.0206519	chr2	164441016	164441674	intron (NM_011521, intron 1 of 4)	1843	Sdc4	Follicular_B
spleen_uPk_8299	1	0.0206486	chr1	180725629	180726638	promoter-TSS (NM_133225)	90	Acbd3	Follicular_B
spleen_uPk_121	1	0.0206353	chr1	9847724	9848777	promoter-TSS (NM_001037759)	-31	Sgk3	Follicular_B
spleen_uPk_70574	1	0.0206019	chr2	103894729	103895689	Intergenic	-5742	Lincred1	Follicular_B
spleen_uPk_21416	1	0.0205942	chr11	84179239	84180490	Intergenic	-12388	Gm11437	Follicular_B
spleen_uPk_113350	1	0.0205529	chr8	34806715	34808577	promoter-TSS (NM_176933)	36	Dusp4	Follicular_B
spleen_uPk_21671	1	0.020533	chr11	87461763	87463244	intron (NM_001199293, intron 2 of 30)	34912	Tex14	Follicular_B
spleen_uPk_76580	1	0.0205159	chr3	52572406	52573453	Intergenic	-166795	Gm2447	Follicular_B
spleen_uPk_62475	1	0.0205094	chr19	15882819	15883582	Intergenic	41422	Psat1	Follicular_B
spleen_uPk_112397	1	0.020501	chr8	11106892	11107798	Intergenic	-98915	Irs2	Follicular_B
spleen_uPk_72997	1	0.0204864	chr2	153090194	153091153	Intergenic	-17795	Hck	Follicular_B
spleen_uPk_11314	1	0.0204851	chr10	42436621	42437923	intron (NM_145743, intron 3 of 12)	41293	Lace1	Follicular_B
spleen_uPk_33788	1	0.0204696	chr13	58418579	58419698	Intergenic	-15795	Hnrnpk	Follicular_B
spleen_uPk_117217	1	0.0204641	chr8	120747286	120747654	intron (NM_001301811, intron 5 of 8)	8831	Irf8	Follicular_B
spleen_uPk_13398	1	0.0204631	chr10	80342487	80343487	exon (NM_001285435, exon 8 of 13)	5461	Adamtsl5	Follicular_B
spleen_uPk_63645	1	0.020436	chr19	37502591	37503779	Intergenic	37931	1700122C19Rik	Follicular_B
spleen_uPk_23498	1	0.0204327	chr11	109494777	109496502	intron (NM_028710, intron 4 of 13)	-22043	Slc16a6	Follicular_B
spleen_uPk_8286	1	0.0204204	chr1	180568515	180569751	exon (NM_007415, exon 1 of 23)	158	Parp1	Follicular_B
spleen_uPk_52865	1	0.0204007	chr17	24220459	24221191	promoter-TSS (NM_028056)	-56	1600002H07Rik	Follicular_B
spleen_uPk_31415	1	0.0203875	chr13	23756756	23757351	exon (NM_178193, exon 1 of 1)	116	Hist1h4b	Follicular_B
spleen_uPk_31335	1	0.0203858	chr13	22035068	22036360	promoter-TSS (NM_175659)	-71	Hist1h2ah	Follicular_B
spleen_uPk_22218	1	0.0203777	chr11	96987765	96988615	Intergenic	-10502	Sp2	Follicular_B
spleen_uPk_34567	1	0.0203742	chr13	83045534	83045887	Intergenic	-347377	Mir3961	Follicular_B
spleen_uPk_78183	1	0.0203721	chr3	89250997	89252042	Intergenic	5046	Krtcap2	Follicular_B
spleen_uPk_63805	1	0.0203709	chr19	40962965	40963771	intron (NM_008528, intron 4 of 16)	31167	Blnk	Follicular_B
spleen_uPk_73929	1	0.02037	chr2	165055069	165056763	intron (NM_170702, intron 1 of 7)	280	Cd40	Follicular_B
spleen_uPk_24846	1	0.0203696	chr12	3959633	3960534	exon (NM_008895, exon 3 of 3)	5138	Pomc	Follicular_B
spleen_uPk_21162	1	0.020367	chr11	80507811	80509314	non-coding (NR_126552, exon 1 of 3)	544	C030013C21Rik	Follicular_B
spleen_uPk_96001	1	0.0203514	chr5	139298722	139299711	intron (NM_172723, intron 3 of 10)	26248	Adap1	Follicular_B
spleen_uPk_62064	1	0.0203438	chr19	10046800	10047607	intron (NM_021890, intron 1 of 11)	5655	Fads3	Follicular_B
spleen_uPk_47511	1	0.0203221	chr16	11077321	11078845	intron (NM_134105, intron 4 of 4)	9847	Txndc11	Follicular_B
spleen_uPk_119106	1	0.0203221	chr9	32394503	32395369	intron (NM_001168354, intron 1 of 1)	951	Kcnj1	Follicular_B
spleen_uPk_108068	1	0.0202964	chr7	80832179	80832756	Intergenic	-29136	Iqgap1	Follicular_B
spleen_uPk_39591	1	0.020261	chr14	65758342	65759490	intron (NM_028903, intron 7 of 8)	-46995	Pbk	Follicular_B
spleen_uPk_10528	1	0.0202429	chr10	24148977	24149847	promoter-TSS (NM_016797)	95	Stx7	Follicular_B
spleen_uPk_111673	1	0.0202358	chr7	139968270	139969019	Intergenic	10111	6430531B16Rik	Follicular_B
spleen_uPk_15527	1	0.0202355	chr10	117659668	117660246	intron (NM_027468, intron 3 of 8)	30457	Cpm	Follicular_B
spleen_uPk_58354	1	0.0202257	chr18	32311579	32312389	Intergenic	-65233	Bin1	Follicular_B
spleen_uPk_23937	1	0.0202243	chr11	115630804	115631615	Intergenic	-2914	Slc25a19	Follicular_B
spleen_uPk_6638	1	0.0202187	chr1	157063552	157064214	Intergenic	44767	Tex35	Follicular_B
spleen_uPk_9116	1	0.0202052	chr1	193207493	193208543	Intergenic	-6472	Traf3ip3	Follicular_B
spleen_uPk_21840	1	0.0202042	chr11	88955230	88955710	promoter-TSS (NM_029023)	-28	Scpep1	Follicular_B
spleen_uPk_57325	1	0.0201953	chr17	88175812	88176642	Intergenic	50715	Gm4832	Follicular_B
spleen_uPk_70590	1	0.0201873	chr2	103969377	103970956	promoter-TSS (NM_008505)	-121	Lmo2	Follicular_B
spleen_uPk_9001	1	0.0201788	chr1	191812943	191813881	Intergenic	-8061	Nek2	Follicular_B
spleen_uPk_31337	1	0.0201694	chr13	22042649	22043671	promoter-TSS (NM_178186)	-70	Hist1h2bj	Follicular_B
spleen_uPk_87856	1	0.0201	chr4	136076637	136077092	Intergenic	-23493	Rpl11	Follicular_B
spleen_uPk_34799	1	0.0200962	chr13	91509028	91509933	intron (NM_024272, intron 1 of 16)	48383	Ssbp2	Follicular_B
spleen_uPk_89297	1	0.0200875	chr4	155490927	155492694	intron (NM_001160017, intron 1 of 10)	449	Gnb1	Follicular_B
spleen_uPk_15518	1	0.0200806	chr10	117625711	117626140	Intergenic	-3575	Cpm	Follicular_B
spleen_uPk_109456	1	0.0200801	chr7	104368946	104370510	Intergenic	-11082	Trim30b	Follicular_B
spleen_uPk_116682	1	0.0200666	chr8	114881953	114882725	intron (NM_019573, intron 8 of 8)	442687	Wwox	Follicular_B
spleen_uPk_46539	1	0.0200587	chr15	98867354	98867714	intron (NM_001033276, intron 1 of 54)	3671	Kmt2d	Follicular_B
spleen_uPk_55326	1	0.0200199	chr17	52162243	52163466	Intergenic	280127	Gm20098	Follicular_B
spleen_uPk_49342	1	0.0200183	chr16	36693549	36694444	promoter-TSS (NM_134109)	18	Ildr1	Follicular_B
spleen_uPk_23203	1	0.0200174	chr11	106310054	106310476	Intergenic	4297	Cd79b	Follicular_B
spleen_uPk_74783	1	0.0200168	chr2	173337657	173338422	Intergenic	-61506	Pmepa1	Follicular_B
spleen_uPk_20708	1	0.019996	chr11	76398422	76399788	promoter-TSS (NM_008750)	36	Nxn	Follicular_B
spleen_uPk_74790	1	0.01998	chr2	173388021	173388568	Intergenic	-111761	Pmepa1	Follicular_B
spleen_uPk_24240	1	0.0199765	chr11	117792221	117792961	exon (NM_181856, exon 16 of 16)	-5069	6030468B19Rik	Follicular_B
spleen_uPk_106545	1	0.019954	chr7	45238296	45239843	promoter-TSS (NM_007645)	46	Cd37	Follicular_B
spleen_uPk_63874	1	0.0199488	chr19	41382301	41383125	intron (NM_031376, intron 1 of 16)	2357	Pik3ap1	Follicular_B
spleen_uPk_84186	1	0.0199446	chr4	59286719	59287624	Intergenic	27120	Gm12596	Follicular_B
spleen_uPk_110504	1	0.0199305	chr7	121706635	121707878	promoter-TSS (NM_001033173)	-3	Usp31	Follicular_B
spleen_uPk_7897	1	0.0199234	chr1	173948900	173949605	Intergenic	-6580	Ifi203	Follicular_B
spleen_uPk_62314	1	0.0199062	chr19	11766051	11766978	Intergenic	-3901	Mrpl16	Follicular_B
spleen_uPk_13318	1	0.0198867	chr10	79940671	79941190	intron (NM_007880, intron 3 of 8)	13589	Arid3a	Follicular_B
spleen_uPk_68156	1	0.0198841	chr2	52072318	52073583	intron (NM_175238, intron 1 of 35)	113	Rif1	Follicular_B
spleen_uPk_76812	1	0.0198825	chr3	58516570	58518091	Intergenic	-8491	Eif2a	Follicular_B
spleen_uPk_123616	1	0.019882	chr9	108936267	108937337	intron (NM_025407, intron 1 of 12)	154	Uqcrc1	Follicular_B
spleen_uPk_110615	1	0.0198808	chr7	122817399	122818032	Intergenic	145971	Cacng3	Follicular_B
spleen_uPk_81176	1	0.0198552	chr3	143674270	143675273	intron (NR_040405, intron 1 of 2)	37372	Gm6260	Follicular_B
spleen_uPk_92413	1	0.0198533	chr5	77289362	77290281	Intergenic	17064	Mir5098	Follicular_B
spleen_uPk_89835	2	0.0440907	chr5	21043547	21044149	intron (NM_011203, intron 1 of 17)	11949	Ptpn12	Memory_CD8_T
spleen_uPk_115894	2	0.0408815	chr8	95084303	95084840	intron (NM_028805, intron 2 of 19)	3370	Katnb1	Memory_CD8_T
spleen_uPk_47846	2	0.0398418	chr16	17085429	17085937	TTS (NM_144954)	15544	Ypel1	Memory_CD8_T
spleen_uPk_35092	2	0.0367941	chr13	95470072	95470544	Intergenic	8347	S100z	Memory_CD8_T
spleen_uPk_87463	2	0.0354483	chr4	133677255	133677666	Intergenic	-4813	Pigv	Memory_CD8_T
spleen_uPk_7636	2	0.0354269	chr1	171628923	171629959	Intergenic	12459	Mir7683	Memory_CD8_T
spleen_uPk_120298	2	0.0352365	chr9	52069972	52070478	intron (NM_001104616, intron 9 of 13)	-21520	Gm6981	Memory_CD8_T
spleen_uPk_44932	2	0.0350765	chr15	78502412	78503135	Intergenic	-7707	Il2rb	Memory_CD8_T
spleen_uPk_32871	2	0.0348448	chr13	45442379	45443807	Intergenic	53351	Mylip	Memory_CD8_T
spleen_uPk_66847	2	0.0337347	chr2	29724642	29725525	intron (NM_001039087, intron 15 of 25)	-36445	Gm13547	Memory_CD8_T
spleen_uPk_54646	2	0.0336362	chr17	44557061	44557691	intron (NR_073425, intron 5 of 5)	178800	Runx2	Memory_CD8_T
spleen_uPk_15668	2	0.0331782	chr10	118556355	118556944	promoter-TSS (NR_104123)	-124	Tmevpg1	Memory_CD8_T
spleen_uPk_44993	2	0.0320044	chr15	78835074	78835823	Intergenic	-7199	Cdc42ep1	Memory_CD8_T
spleen_uPk_101590	2	0.0317594	chr6	100824254	100825063	Intergenic	-8980	Ppp4r2	Memory_CD8_T
spleen_uPk_41500	2	0.0314852	chr14	121987298	121988110	intron (NM_026861, intron 6 of 8)	-22511	Gpr183	Memory_CD8_T
spleen_uPk_105305	2	0.0314231	chr7	19945763	19946447	intron (NM_027308, intron 1 of 4)	4638	Igsf23	Memory_CD8_T
spleen_uPk_115383	2	0.0312163	chr8	85618458	85619232	Intergenic	-63574	Dnaja2	Memory_CD8_T
spleen_uPk_84369	2	0.0308417	chr4	62629504	62630458	intron (NM_134257, intron 5 of 15)	10309	Rgs3	Memory_CD8_T
spleen_uPk_14112	2	0.0307962	chr10	88427845	88428477	intron (NM_001004164, intron 7 of 20)	-31426	Sycp3	Memory_CD8_T
spleen_uPk_15737	2	0.0306867	chr10	119004440	119004771	Intergenic	-77462	Gm38403	Memory_CD8_T
spleen_uPk_107836	2	0.0306568	chr7	79249388	79250147	Intergenic	-23499	Abhd2	Memory_CD8_T
spleen_uPk_22204	2	0.030218	chr11	96912678	96913049	intron (NM_001308183, intron 4 of 12)	3651	Cdk5rap3	Memory_CD8_T
spleen_uPk_15667	2	0.0302055	chr10	118555018	118555321	intron (NR_104123, intron 1 of 4)	1356	Tmevpg1	Memory_CD8_T
spleen_uPk_10649	2	0.0299961	chr10	26229438	26229887	promoter-TSS (NM_001013766)	-45	Samd3	Memory_CD8_T
spleen_uPk_64594	2	0.0299719	chr19	53407331	53407889	Intergenic	-17037	Smndc1	Memory_CD8_T
spleen_uPk_107837	2	0.0298789	chr7	79262181	79262873	Intergenic	-10739	Abhd2	Memory_CD8_T
spleen_uPk_61106	2	0.02983	chr18	82244523	82245487	Intergenic	161772	Galr1	Memory_CD8_T
spleen_uPk_90295	2	0.0297803	chr5	30353584	30354114	intron (NM_001033460, intron 6 of 15)	12186	Drc1	Memory_CD8_T
spleen_uPk_17995	2	0.0295947	chr11	33700632	33701214	intron (NM_001190885, intron 1 of 8)	-121966	Gabrp	Memory_CD8_T
spleen_uPk_116797	2	0.0293497	chr8	116590189	116590930	intron (NM_029441, intron 3 of 6)	85544	Dynlrb2	Memory_CD8_T
spleen_uPk_118427	2	0.0293094	chr9	14498810	14499682	intron (NM_173433, intron 1 of 1)	1236	Kdm4d	Memory_CD8_T
spleen_uPk_92065	2	0.0291903	chr5	72743032	72743717	intron (NM_001289495, intron 1 of 14)	-6772	Txk	Memory_CD8_T
spleen_uPk_75660	2	0.0290798	chr3	21126087	21126660	Intergenic	-759196	Agtr1b	Memory_CD8_T
spleen_uPk_124223	2	0.0290166	chr9	118196611	118197053	Intergenic	-46636	Cmc1	Memory_CD8_T
spleen_uPk_107231	2	0.0289364	chr7	66262637	66263838	intron (NM_146191, intron 31 of 33)	118487	Mir7057	Memory_CD8_T
spleen_uPk_90450	2	0.028825	chr5	32148300	32149155	intron (NM_008037, intron 2 of 3)	12255	Fosl2	Memory_CD8_T
spleen_uPk_36527	2	0.0287731	chr13	117051327	117051978	Intergenic	-26136	Parp8	Memory_CD8_T
spleen_uPk_29281	2	0.0286086	chr12	104056845	104058121	Intergenic	-13040	Serpina12	Memory_CD8_T
spleen_uPk_111719	2	0.0284029	chr7	140320753	140321671	Intergenic	-1489	Olfr525	Memory_CD8_T
spleen_uPk_98774	2	0.028373	chr6	48680465	48680743	Intergenic	-3974	Gimap4	Memory_CD8_T
spleen_uPk_11021	2	0.0281896	chr10	39478960	39479987	intron (NM_001122893, intron 3 of 13)	109674	Fyn	Memory_CD8_T
spleen_uPk_13983	2	0.0279875	chr10	85563529	85563949	intron (NM_028709, intron 3 of 16)	-34672	Btbd11	Memory_CD8_T
spleen_uPk_54648	2	0.0279668	chr17	44567001	44567456	intron (NR_073425, intron 5 of 5)	168948	Runx2	Memory_CD8_T
spleen_uPk_21338	2	0.027943	chr11	83534679	83535436	Intergenic	-4539	Ccl5	Memory_CD8_T
spleen_uPk_15735	2	0.0279196	chr10	119001329	119002226	Intergenic	-74634	Gm38403	Memory_CD8_T
spleen_uPk_106505	2	0.0276921	chr7	45069646	45070075	intron (NM_001163684, intron 1 of 8)	7431	Nosip	Memory_CD8_T
spleen_uPk_54649	2	0.0276815	chr17	44569059	44570005	intron (NR_073425, intron 5 of 5)	166644	Runx2	Memory_CD8_T
spleen_uPk_104000	2	0.0276282	chr6	142571016	142571886	5' UTR (NM_008428, exon 1 of 3)	163	Kcnj8	Memory_CD8_T
spleen_uPk_58114	2	0.0274845	chr18	23751996	23753200	promoter-TSS (NR_126066)	265	Mapre2	Memory_CD8_T
spleen_uPk_107408	2	0.0274654	chr7	68271812	68272144	intron (NR_040340, intron 2 of 3)	-1861	Fam169b	Memory_CD8_T
spleen_uPk_110712	2	0.0274599	chr7	125511199	125512227	Intergenic	-20171	Nsmce1	Memory_CD8_T
spleen_uPk_41448	2	0.0273846	chr14	121829728	121830527	Intergenic	-32393	Dock9	Memory_CD8_T
spleen_uPk_107225	2	0.0273742	chr7	66233148	66233880	Intergenic	123999	Chsy1	Memory_CD8_T
spleen_uPk_44419	2	0.0272981	chr15	73146769	73147258	intron (NM_153178, intron 1 of 18)	37934	Ago2	Memory_CD8_T
spleen_uPk_122054	2	0.0272314	chr9	77683352	77684228	Intergenic	47058	Klhl31	Memory_CD8_T
spleen_uPk_55254	2	0.0271915	chr17	51395981	51396426	intron (NR_037250, intron 3 of 4)	52066	C330011F03Rik	Memory_CD8_T
spleen_uPk_6227	2	0.0269989	chr1	153085075	153085718	intron (NM_175460, intron 4 of 10)	101051	Lamc2	Memory_CD8_T
spleen_uPk_75907	2	0.0268665	chr3	30863664	30864557	intron (NM_001286994, intron 1 of 3)	8160	Gpr160	Memory_CD8_T
spleen_uPk_28942	2	0.0268636	chr12	100479916	100481087	intron (NM_001033213, intron 3 of 19)	40321	Ttc7b	Memory_CD8_T
spleen_uPk_107309	2	0.0266246	chr7	67419555	67420669	Intergenic	-47254	Mef2a	Memory_CD8_T
spleen_uPk_126535	2	0.0266102	chrX	101733862	101734400	promoter-TSS (NM_009910)	16	Cxcr3	Memory_CD8_T
spleen_uPk_45810	2	0.0265765	chr15	86027892	86028296	intron (NM_009886, intron 1 of 34)	5683	Celsr1	Memory_CD8_T
spleen_uPk_29494	2	0.0265102	chr12	107720794	107721570	Intergenic	14306	4930465M20Rik	Memory_CD8_T
spleen_uPk_44931	2	0.0264865	chr15	78494761	78495579	promoter-TSS (NM_008368)	-104	Il2rb	Memory_CD8_T
spleen_uPk_111504	2	0.0264332	chr7	135659353	135660014	intron (NM_001316681, intron 4 of 17)	-7369	5830432E09Rik	Memory_CD8_T
spleen_uPk_106265	2	0.0264124	chr7	38227140	38228322	intron (NM_024413, intron 1 of 1)	263	Plekhf1	Memory_CD8_T
spleen_uPk_49687	2	0.0264119	chr16	44337531	44337895	Intergenic	-4875	Sidt1	Memory_CD8_T
spleen_uPk_92373	2	0.026372	chr5	77091604	77092259	intron (NM_001159900, intron 2 of 2)	3336	Hopx	Memory_CD8_T
spleen_uPk_48982	2	0.0262976	chr16	32520152	32521056	Intergenic	24323	Zdhhc19	Memory_CD8_T
spleen_uPk_41110	2	0.0261592	chr14	115250459	115251208	intron (NM_175500, intron 2 of 7)	158618	Gpc5	Memory_CD8_T
spleen_uPk_27343	2	0.0260912	chr12	73720374	73721174	intron (NM_001313977, intron 10 of 14)	135978	Prkch	Memory_CD8_T
spleen_uPk_9241	2	0.0260791	chr10	3510432	3511034	Intergenic	-29546	Iyd	Memory_CD8_T
spleen_uPk_85027	2	0.0260763	chr4	89687963	89688866	exon (NM_175647, exon 1 of 2)	216	Dmrta1	Memory_CD8_T
spleen_uPk_124851	2	0.0260692	chr9	124121317	124121831	promoter-TSS (NM_009917)	31	Ccr5	Memory_CD8_T
spleen_uPk_119772	2	0.0260115	chr9	44517410	44518028	intron (NM_007551, intron 1 of 1)	8702	Cxcr5	Memory_CD8_T
spleen_uPk_28293	2	0.0259875	chr12	85660710	85661414	Intergenic	-25658	Batf	Memory_CD8_T
spleen_uPk_41151	2	0.0259051	chr14	118124122	118124684	intron (NM_029578, intron 4 of 11)	8362	Tgds	Memory_CD8_T
spleen_uPk_110333	2	0.0258795	chr7	118276680	118277115	Intergenic	32990	4930583K01Rik	Memory_CD8_T
spleen_uPk_110886	2	0.0258765	chr7	126711920	126712180	Intergenic	-7234	Coro1a	Memory_CD8_T
spleen_uPk_111898	2	0.0258514	chr7	142371481	142372561	intron (NM_001347541, intron 1 of 2)	238	Ifitm10	Memory_CD8_T
spleen_uPk_51374	2	0.0257469	chr16	93908196	93908564	Intergenic	21187	Cldn14	Memory_CD8_T
spleen_uPk_7141	2	0.0255152	chr1	164965905	164966659	Intergenic	-30772	Xcl1	Memory_CD8_T
spleen_uPk_51349	2	0.0254303	chr16	93777087	93778032	intron (NM_027293, intron 23 of 36)	-54562	Morc3	Memory_CD8_T
spleen_uPk_93976	2	0.0253713	chr5	113090415	113091496	3' UTR (NM_172884, exon 8 of 8)	-9371	Crybb3	Memory_CD8_T
spleen_uPk_112295	2	0.0253569	chr8	8984023	8985784	Intergenic	147385	4933430N04Rik	Memory_CD8_T
spleen_uPk_115194	2	0.0253166	chr8	83758098	83758698	Intergenic	-17087	Adgre5	Memory_CD8_T
spleen_uPk_54729	2	0.0252892	chr17	45488338	45489304	Intergenic	-13883	Spats1	Memory_CD8_T
spleen_uPk_84512	2	0.0252611	chr4	63859684	63860591	intron (NM_009403, intron 1 of 3)	1147	Tnfsf8	Memory_CD8_T
spleen_uPk_77667	2	0.0252183	chr3	84045950	84046894	Intergenic	-6261	D930015E06Rik	Memory_CD8_T
spleen_uPk_104989	2	0.0252175	chr7	16366261	16366603	intron (NM_001285892, intron 5 of 8)	21464	Sae1	Memory_CD8_T
spleen_uPk_110745	2	0.0250752	chr7	125636422	125636763	Intergenic	33163	Il21r	Memory_CD8_T
spleen_uPk_111900	2	0.0250201	chr7	142378986	142379614	intron (NM_009983, intron 5 of 8)	-5554	Ifitm10	Memory_CD8_T
spleen_uPk_78730	2	0.0249506	chr3	96882019	96882643	intron (NM_026229, intron 8 of 13)	22967	Gpr89	Memory_CD8_T
spleen_uPk_4854	2	0.0248066	chr1	128786834	128787678	Intergenic	-194957	Cxcr4	Memory_CD8_T
spleen_uPk_20718	2	0.024795	chr11	76479095	76480128	intron (NM_001346670, intron 2 of 21)	-11146	Abr	Memory_CD8_T
spleen_uPk_13735	2	0.0247945	chr10	82982227	82982699	Intergenic	-3034	Chst11	Memory_CD8_T
spleen_uPk_102880	2	0.0247674	chr6	125067336	125068046	promoter-TSS (NM_001163269)	-229	Lpar5	Memory_CD8_T
spleen_uPk_107580	2	0.0247158	chr7	74587280	74587902	Intergenic	-32811	Slco3a1	Memory_CD8_T
spleen_uPk_72705	2	0.0247093	chr2	148442382	148443831	exon (NM_010740, exon 1 of 2)	429	Cd93	Memory_CD8_T
spleen_uPk_62342	2	0.02467	chr19	12026575	12027050	Intergenic	9928	Olfr1423	Memory_CD8_T
spleen_uPk_75795	2	0.0246394	chr3	27322389	27323291	intron (NM_009425, intron 1 of 4)	5763	Tnfsf10	Memory_CD8_T
spleen_uPk_116684	2	0.0244979	chr8	114888398	114889228	intron (NM_019573, intron 8 of 8)	449161	Wwox	Memory_CD8_T
spleen_uPk_120690	2	0.0244788	chr9	57968369	57969185	Intergenic	28642	Sema7a	Memory_CD8_T
spleen_uPk_121026	2	0.0244113	chr9	62260715	62261833	Intergenic	-17174	A730043L09Rik	Memory_CD8_T
spleen_uPk_74168	2	0.024402	chr2	166625164	166625996	intron (NM_177782, intron 5 of 39)	-47138	Mir6364	Memory_CD8_T
spleen_uPk_56091	2	0.0243184	chr17	71287862	71288752	intron (NM_145158, intron 2 of 7)	22658	Emilin2	Memory_CD8_T
spleen_uPk_75806	2	0.0242003	chr3	27462446	27463368	intron (NM_173182, intron 16 of 25)	91556	Ghsr	Memory_CD8_T
spleen_uPk_30422	2	0.0241878	chr12	118255364	118256071	intron (NM_009239, intron 4 of 5)	45723	Sp4	Memory_CD8_T
spleen_uPk_83904	2	0.0241267	chr4	55564233	55564721	Intergenic	-32002	Klf4	Memory_CD8_T
spleen_uPk_19028	2	0.0240556	chr11	53839133	53840084	intron (NR_033332, intron 2 of 3)	19648	Gm12216	Memory_CD8_T
spleen_uPk_103997	2	0.0240538	chr6	142560980	142561944	Intergenic	10152	Kcnj8	Memory_CD8_T
spleen_uPk_23918	2	0.0239928	chr11	115477455	115478366	intron (NM_177778, intron 2 of 2)	2233	Armc7	Memory_CD8_T
spleen_uPk_122101	2	0.0239533	chr9	78010137	78010570	Intergenic	-41605	Gcm1	Memory_CD8_T
spleen_uPk_16007	2	0.0239173	chr10	122728184	122728592	intron (NM_176919, intron 1 of 8)	49073	Mir8104	Memory_CD8_T
spleen_uPk_56970	2	0.0238785	chr17	84332775	84333328	intron (NM_183021, intron 28 of 37)	133157	Thada	Memory_CD8_T
spleen_uPk_24676	2	0.0238282	chr11	121019450	121019919	Intergenic	19794	Cd7	Memory_CD8_T
spleen_uPk_19902	2	0.0238281	chr11	67522669	67523041	Intergenic	-10143	Gas7	Memory_CD8_T
spleen_uPk_67093	2	0.0237999	chr2	31810252	31811529	promoter-TSS (NM_183424)	-310	Qrfp	Memory_CD8_T
spleen_uPk_42406	2	0.023725	chr15	27800165	27800635	intron (NM_001081302, intron 34 of 56)	-118858	Fam105a	Memory_CD8_T
spleen_uPk_78729	2	0.0237031	chr3	96847343	96848292	intron (NM_001146001, intron 1 of 8)	15143	Pdzk1	Memory_CD8_T
spleen_uPk_58908	2	0.0236405	chr18	39281801	39282616	intron (NM_175164, intron 17 of 22)	205037	Nr3c1	Memory_CD8_T
spleen_uPk_5693	2	0.0236312	chr1	138587790	138588243	intron (NM_001311148, intron 1 of 7)	31741	Nek7	Memory_CD8_T
spleen_uPk_37392	2	0.0236045	chr14	25161636	25162406	Intergenic	-18780	4930572O13Rik	Memory_CD8_T
spleen_uPk_96636	2	0.0235532	chr5	147159102	147160029	Intergenic	-29131	Gsx1	Memory_CD8_T
spleen_uPk_82134	2	0.0235099	chr4	8834580	8834967	intron (NM_001277149, intron 15 of 37)	144367	Chd7	Memory_CD8_T
spleen_uPk_95914	2	0.0234405	chr5	137856846	137857290	intron (NM_133209, intron 2 of 4)	981	Pilrb1	Memory_CD8_T
spleen_uPk_358	2	0.0234261	chr1	16227763	16228958	TTS (NM_025303)	122478	Rdh10	Memory_CD8_T
spleen_uPk_29268	2	0.0234255	chr12	103531960	103532716	promoter-TSS (NM_028980)	-227	Ppp4r4	Memory_CD8_T
spleen_uPk_65532	2	0.0234014	chr2	9867172	9867902	intron (NM_008091, intron 4 of 5)	11063	Gata3	Memory_CD8_T
spleen_uPk_67295	2	0.0233763	chr2	33032906	33033281	intron (NM_178888, intron 10 of 28)	-51037	Slc2a8	Memory_CD8_T
spleen_uPk_107486	2	0.0233187	chr7	72313891	72315199	Intergenic	-7950	Mctp2	Memory_CD8_T
spleen_uPk_110428	2	0.0232685	chr7	120699045	120700089	intron (NM_001164580, intron 1 of 2)	21947	BC030336	Memory_CD8_T
spleen_uPk_12898	2	0.023218	chr10	75301418	75301757	intron (NM_153406, intron 13 of 15)	-15290	Adora2a	Memory_CD8_T
spleen_uPk_106153	2	0.0232142	chr7	35247263	35247984	Intergenic	-32278	Lrp3	Memory_CD8_T
spleen_uPk_6117	2	0.0231921	chr1	152008412	152009444	intron (NM_197990, intron 1 of 5)	81392	1700025G04Rik	Memory_CD8_T
spleen_uPk_41487	2	0.0230639	chr14	121954514	121955124	exon (NM_183031, exon 2 of 2)	10374	Gpr183	Memory_CD8_T
spleen_uPk_80199	2	0.0230489	chr3	123446759	123448042	exon (NM_008939, exon 1 of 11)	487	Prss12	Memory_CD8_T
spleen_uPk_91087	2	0.0229639	chr5	43824292	43825091	intron (NM_009763, intron 4 of 8)	5798	Bst1	Memory_CD8_T
spleen_uPk_123046	2	0.022942	chr9	100332360	100332801	Intergenic	153893	Il20rb	Memory_CD8_T
spleen_uPk_102290	2	0.0229406	chr6	117431019	117432072	Intergenic	263010	Cxcl12	Memory_CD8_T
spleen_uPk_57113	2	0.0229256	chr17	86322889	86323870	intron (NM_011104, intron 1 of 14)	-36201	2010106C02Rik	Memory_CD8_T
spleen_uPk_116141	2	0.0228865	chr8	105794099	105794612	intron (NM_145824, intron 3 of 13)	32995	Ranbp10	Memory_CD8_T
spleen_uPk_28192	2	0.0228736	chr12	85122837	85123967	intron (NM_030225, intron 9 of 14)	12569	Dlst	Memory_CD8_T
spleen_uPk_92385	2	0.022815	chr5	77144549	77145344	Intergenic	-29823	Hopx	Memory_CD8_T
spleen_uPk_123720	2	0.0227924	chr9	110641012	110641410	intron (NM_183276, intron 10 of 53)	-5096	Mir8107	Memory_CD8_T
spleen_uPk_67246	2	0.0227618	chr2	32722080	32722597	intron (NR_045535, intron 1 of 12)	1283	Sh2d3c	Memory_CD8_T
spleen_uPk_37149	2	0.0227441	chr14	19993312	19994456	Intergenic	-16635	Gng2	Memory_CD8_T
spleen_uPk_32855	2	0.0226721	chr13	45156283	45157348	Intergenic	-154719	Dtnbp1	Memory_CD8_T
spleen_uPk_58128	2	0.0226095	chr18	23828397	23828952	intron (NM_153058, intron 1 of 6)	24704	Mapre2	Memory_CD8_T
spleen_uPk_122917	2	0.0225576	chr9	96785229	96785646	Intergenic	19875	C430002N11Rik	Memory_CD8_T
spleen_uPk_82363	2	0.0225066	chr4	11721036	11721996	Intergenic	17069	Gem	Memory_CD8_T
spleen_uPk_11036	2	0.0224889	chr10	39514544	39515263	intron (NM_001122892, intron 3 of 12)	-98031	Traf3ip2	Memory_CD8_T
spleen_uPk_98952	2	0.0224521	chr6	50416671	50417552	intron (NM_001347213, intron 2 of 23)	-34274	Osbpl3	Memory_CD8_T
spleen_uPk_38347	2	0.0224281	chr14	48246036	48246654	intron (NM_033602, intron 3 of 5)	47629	Gm6498	Memory_CD8_T
spleen_uPk_21374	2	0.0224001	chr11	83662133	83662735	promoter-TSS (NM_013652)	-150	Ccl4	Memory_CD8_T
spleen_uPk_125936	2	0.0223629	chrX	59133992	59135444	promoter-TSS (NM_010200)	-282	Fgf13	Memory_CD8_T
spleen_uPk_67294	2	0.0223033	chr2	33032408	33032783	intron (NM_178888, intron 10 of 28)	-50539	Slc2a8	Memory_CD8_T
spleen_uPk_51585	2	0.0222694	chr16	95869315	95870029	intron (NR_040484, intron 1 of 3)	29041	1600002D24Rik	Memory_CD8_T
spleen_uPk_124791	2	0.0222578	chr9	123871991	123872780	Intergenic	-10356	Xcr1	Memory_CD8_T
spleen_uPk_59493	2	0.0221903	chr18	56447865	56448217	intron (NM_026240, intron 1 of 13)	15909	Gramd3	Memory_CD8_T
spleen_uPk_50730	2	0.0221599	chr16	78198481	78199137	Intergenic	56645	E330011O21Rik	Memory_CD8_T
spleen_uPk_116174	2	0.0221502	chr8	106017085	106017574	intron (NM_001301176, intron 2 of 14)	-5843	Ddx28	Memory_CD8_T
spleen_uPk_44933	2	0.0220883	chr15	78510191	78511102	Intergenic	-15580	Il2rb	Memory_CD8_T
spleen_uPk_29433	2	0.022066	chr12	106008429	106009151	Intergenic	-1473	Vrk1	Memory_CD8_T
spleen_uPk_22238	2	0.0220131	chr11	97114498	97115561	exon (NM_019507, exon 1 of 6)	302	Tbx21	Memory_CD8_T
spleen_uPk_58895	2	0.0219673	chr18	39140585	39140941	intron (NM_175164, intron 10 of 22)	147618	Arhgap26	Memory_CD8_T
spleen_uPk_118083	2	0.0219305	chr8	128645472	128646092	Intergenic	-39872	Itgb1	Memory_CD8_T
spleen_uPk_5692	2	0.0219107	chr1	138584634	138585019	intron (NM_001311148, intron 1 of 7)	34931	Nek7	Memory_CD8_T
spleen_uPk_121767	2	0.0219068	chr9	72100411	72100652	intron (NM_001253862, intron 3 of 19)	10670	Tcf12	Memory_CD8_T
spleen_uPk_41737	2	0.0218632	chr15	5517136	5518123	intron (NR_045274, intron 1 of 4)	21311	5430437J10Rik	Memory_CD8_T
spleen_uPk_24854	2	0.0218513	chr12	4065330	4065971	Intergenic	-16924	Dnajc27	Memory_CD8_T
spleen_uPk_53364	2	0.0218125	chr17	28625405	28625808	Intergenic	-3152	Srpk1	Memory_CD8_T
spleen_uPk_11472	2	0.0217974	chr10	43979989	43980542	intron (NM_172393, intron 6 of 19)	24581	Aim1	Memory_CD8_T
spleen_uPk_25619	2	0.0217636	chr12	25430725	25431385	Intergenic	301881	Gm17746	Memory_CD8_T
spleen_uPk_126536	2	0.0217402	chrX	101737170	101737748	Intergenic	-3312	Cxcr3	Memory_CD8_T
spleen_uPk_55765	2	0.0217299	chr17	64617622	64618179	intron (NM_008549, intron 1 of 21)	16251	Man2a1	Memory_CD8_T
spleen_uPk_101190	2	0.0216098	chr6	95614425	95615370	intron (NM_001326558, intron 2 of 10)	77985	Suclg2	Memory_CD8_T
spleen_uPk_89281	2	0.0216097	chr4	155352399	155353041	intron (NM_008860, intron 4 of 17)	-6931	Prkcz	Memory_CD8_T
spleen_uPk_95109	2	0.0215438	chr5	124248966	124250351	5' UTR (NM_011256, exon 1 of 25)	102	Pitpnm2	Memory_CD8_T
spleen_uPk_121708	2	0.0215278	chr9	71164928	71165569	Intergenic	-1959	Aqp9	Memory_CD8_T
spleen_uPk_117207	2	0.0214462	chr8	120724782	120726449	Intergenic	-10743	Irf8	Memory_CD8_T
spleen_uPk_58112	2	0.0214346	chr18	23734588	23735376	Intergenic	17323	Gm15972	Memory_CD8_T
spleen_uPk_66394	2	0.021418	chr2	25426421	25427249	TTS (NM_001177367)	-1839	Abca2	Memory_CD8_T
spleen_uPk_61129	2	0.0213962	chr18	82528569	82528795	intron (NM_001025245, intron 3 of 3)	-25781	Mbp	Memory_CD8_T
spleen_uPk_70555	2	0.0213847	chr2	103754558	103755079	intron (NM_153126, intron 3 of 28)	6432	Nat10	Memory_CD8_T
spleen_uPk_77681	2	0.0213816	chr3	84092796	84093333	intron (NM_029797, intron 7 of 7)	-52903	D930015E06Rik	Memory_CD8_T
spleen_uPk_30945	2	0.0213127	chr13	13558849	13559404	Intergenic	-31283	Lyst	Memory_CD8_T
spleen_uPk_92389	2	0.0212469	chr5	77166045	77166722	Intergenic	44822	Spink2	Memory_CD8_T
spleen_uPk_40463	2	0.0211651	chr14	78458308	78459663	Intergenic	63717	Akap11	Memory_CD8_T
spleen_uPk_3157	2	0.0210985	chr1	82819125	82819974	Intergenic	-19911	Agfg1	Memory_CD8_T
spleen_uPk_26968	2	0.0210803	chr12	69411941	69412391	Intergenic	40016	Arf6	Memory_CD8_T
spleen_uPk_68761	2	0.0210359	chr2	65189205	65189827	intron (NM_027225, intron 1 of 12)	49110	Cobll1	Memory_CD8_T
spleen_uPk_28946	2	0.0210163	chr12	100508591	100509031	intron (NM_001033213, intron 1 of 19)	12011	Ttc7b	Memory_CD8_T
spleen_uPk_38799	2	0.0209932	chr14	55097920	55098407	TTS (NM_007455)	3379	Thtpa	Memory_CD8_T
spleen_uPk_65954	2	0.0209028	chr2	17597603	17598266	intron (NM_028757, intron 2 of 6)	34420	Mir6419	Memory_CD8_T
spleen_uPk_32846	2	0.0208618	chr13	45030810	45032139	Intergenic	-29378	Dtnbp1	Memory_CD8_T
spleen_uPk_54637	2	0.0208121	chr17	44456094	44456609	Intergenic	267779	Clic5	Memory_CD8_T
spleen_uPk_93802	2	0.0207955	chr5	110979040	110980461	intron (NM_001267622, intron 2 of 22)	-24394	Mir701	Memory_CD8_T
spleen_uPk_94624	2	0.0207853	chr5	120688378	120688981	intron (NM_008052, intron 3 of 9)	22990	Dtx1	Memory_CD8_T
spleen_uPk_99327	2	0.0207789	chr6	54807377	54807721	Intergenic	-9367	Znrf2	Memory_CD8_T
spleen_uPk_62141	2	0.0207498	chr19	10747283	10748241	intron (NR_027805, intron 1 of 3)	6815	A430093F15Rik	Memory_CD8_T
spleen_uPk_85028	2	0.0207491	chr4	89689064	89689683	intron (NM_175647, intron 1 of 1)	1175	Dmrta1	Memory_CD8_T
spleen_uPk_87785	2	0.0207319	chr4	135617885	135618626	Intergenic	-8400	1700029M20Rik	Memory_CD8_T
spleen_uPk_24152	2	0.020722	chr11	117245922	117246628	intron (NM_001113486, intron 2 of 11)	-19971	2009-09-01	Memory_CD8_T
spleen_uPk_27326	2	0.0207218	chr12	73656470	73657285	intron (NM_001313977, intron 3 of 14)	72081	Prkch	Memory_CD8_T
spleen_uPk_123387	2	0.0206997	chr9	106430696	106431136	intron (NM_009082, intron 3 of 3)	1505	Rpl29	Memory_CD8_T
spleen_uPk_68204	2	0.0206834	chr2	52571545	52572052	intron (NM_001285426, intron 2 of 13)	-13187	Cacnb4	Memory_CD8_T
spleen_uPk_58897	2	0.0206772	chr18	39141581	39142061	intron (NM_175164, intron 10 of 22)	148676	Arhgap26	Memory_CD8_T
spleen_uPk_59883	2	0.0205981	chr18	62719628	62720490	intron (NM_001168423, intron 1 of 4)	21328	Spink13	Memory_CD8_T
spleen_uPk_88176	2	0.0205404	chr4	139578968	139579356	intron (NM_001205173, intron 1 of 8)	4442	Iffo2	Memory_CD8_T
spleen_uPk_92803	2	0.0205046	chr5	96176085	96177385	Intergenic	-14745	Cnot6l	Memory_CD8_T
spleen_uPk_122940	2	0.0204911	chr9	96957264	96957832	intron (NM_145134, intron 2 of 2)	60807	Spsb4	Memory_CD8_T
spleen_uPk_87694	2	0.0204357	chr4	135103858	135104169	Intergenic	-16632	Runx3	Memory_CD8_T
spleen_uPk_60881	2	0.020427	chr18	79233829	79234952	Intergenic	-124999	Setbp1	Memory_CD8_T
spleen_uPk_108900	2	0.0203869	chr7	98809351	98810059	Intergenic	-25407	Wnt11	Memory_CD8_T
spleen_uPk_109448	2	0.0203816	chr7	104302128	104302418	intron (NM_023835, intron 4 of 7)	-12758	Gm15133	Memory_CD8_T
spleen_uPk_109927	2	0.0203515	chr7	112209749	112210404	Intergenic	-15760	Mical2	Memory_CD8_T
spleen_uPk_27059	2	0.0203305	chr12	70104778	70105265	intron (NM_001286079, intron 1 of 28)	-2167	Nin	Memory_CD8_T
spleen_uPk_42763	2	0.0202757	chr15	36214550	36215259	intron (NM_012031, intron 12 of 18)	25260	Mir8097	Memory_CD8_T
spleen_uPk_113459	2	0.0202548	chr8	36041306	36042023	Intergenic	-53164	Prag1	Memory_CD8_T
spleen_uPk_122226	2	0.0202349	chr9	80317876	80318557	intron (NM_022016, intron 15 of 16)	147222	Impg1	Memory_CD8_T
spleen_uPk_12906	2	0.0202002	chr10	75320224	75320698	intron (NM_001331095, intron 1 of 2)	2861	Adora2a	Memory_CD8_T
spleen_uPk_104981	2	0.0201818	chr7	16333037	16333241	intron (NM_001285892, intron 7 of 8)	23556	Bbc3	Memory_CD8_T
spleen_uPk_87516	2	0.020172	chr4	134047633	134048073	Intergenic	-20599	Aim1l	Memory_CD8_T
spleen_uPk_11018	2	0.0201216	chr10	39470072	39470632	intron (NM_001122893, intron 3 of 13)	100553	Fyn	Memory_CD8_T
spleen_uPk_10470	2	0.0201084	chr10	22299345	22299737	intron (NM_009018, intron 5 of 5)	-7179	C920009B18Rik	Memory_CD8_T
spleen_uPk_50398	2	0.0200834	chr16	58708626	58709427	Intergenic	9698	Gpr15	Memory_CD8_T
spleen_uPk_31103	2	0.0200598	chr13	19181920	19182906	Intergenic	213400	Stard3nl	Memory_CD8_T
spleen_uPk_32434	2	0.0200597	chr13	40923914	40924389	intron (NM_133219, intron 1 of 2)	6517	Gcnt2	Memory_CD8_T
spleen_uPk_23429	2	0.020054	chr11	108268295	108269151	intron (NM_011101, intron 2 of 16)	75165	Prkca	Memory_CD8_T
spleen_uPk_21730	2	0.02	chr11	87965291	87965752	Intergenic	21064	Dynll2	Memory_CD8_T
spleen_uPk_14968	2	0.0199659	chr10	99392911	99394065	Intergenic	130257	Dusp6	Memory_CD8_T
spleen_uPk_14728	2	0.0199331	chr10	96400427	96401258	Intergenic	174635	4930459C07Rik	Memory_CD8_T
spleen_uPk_77965	2	0.019911	chr3	87523698	87524146	Intergenic	-1656	Etv3	Memory_CD8_T
spleen_uPk_63755	2	0.0199061	chr19	40477471	40478195	intron (NM_178362, intron 1 of 28)	-26435	Sorbs1	Memory_CD8_T
spleen_uPk_99361	2	0.0198853	chr6	54955741	54956971	intron (NM_172729, intron 1 of 11)	15305	Nod1	Memory_CD8_T
spleen_uPk_15199	2	0.0198429	chr10	111214110	111214488	intron (NM_001003717, intron 2 of 22)	49497	Osbpl8	Memory_CD8_T
spleen_uPk_126771	2	0.0198421	chrX	107421258	107421788	Intergenic	-18163	Itm2a	Memory_CD8_T
spleen_uPk_89637	2	0.0198347	chr5	9014794	9015821	Intergenic	-18161	Crot	Memory_CD8_T
spleen_uPk_43956	2	0.0198307	chr15	62730462	62730936	Intergenic	-511248	H2afy3	Memory_CD8_T
spleen_uPk_92063	2	0.0198126	chr5	72731423	72731842	intron (NM_001289494, intron 4 of 13)	4970	Txk	Memory_CD8_T
spleen_uPk_50401	2	0.0197612	chr16	58718611	58719068	promoter-TSS (NM_001162955)	-115	Gpr15	Memory_CD8_T
spleen_uPk_91450	2	0.0197495	chr5	62710666	62711606	intron (NM_178407, intron 7 of 32)	55041	Arap2	Memory_CD8_T
spleen_uPk_64450	2	0.0197487	chr19	47441019	47441955	intron (NM_001164717, intron 1 of 13)	22924	Sh3pxd2a	Memory_CD8_T
spleen_uPk_121463	2	0.0197461	chr9	66916436	66916909	intron (NM_173413, intron 1 of 7)	3033	Rab8b	Memory_CD8_T
spleen_uPk_46736	2	0.019743	chr15	100420335	100420762	intron (NM_008732, intron 1 of 16)	2507	Slc11a2	Memory_CD8_T
spleen_uPk_33920	2	0.0197241	chr13	60895429	60896114	3' UTR (NM_001145801, exon 4 of 4)	1676	Ctla2b	Memory_CD8_T
spleen_uPk_38788	2	0.0196672	chr14	55025395	55025873	Intergenic	10180	Ngdn	Memory_CD8_T
spleen_uPk_74194	2	0.0196566	chr2	166701402	166702423	intron (NR_105783, intron 2 of 2)	11920	Prex1	Memory_CD8_T
spleen_uPk_98257	2	0.0196228	chr6	38120614	38121122	intron (NM_080467, intron 1 of 20)	3718	Atp6v0a4	Memory_CD8_T
spleen_uPk_51698	2	0.019609	chr16	97462595	97463500	promoter-TSS (NM_010846)	-141	Mx1	Memory_CD8_T
spleen_uPk_65049	2	0.0195817	chr19	60212609	60213054	intron (NM_029648, intron 5 of 7)	13866	Fam204a	Memory_CD8_T
spleen_uPk_91583	2	0.0195764	chr5	64389744	64390210	Intergenic	77965	1700027F09Rik	Memory_CD8_T
spleen_uPk_48538	2	0.0195607	chr16	24704217	24704726	intron (NM_001145952, intron 6 of 11)	-17384	Lpp	Memory_CD8_T
spleen_uPk_102598	2	0.0195524	chr6	121228332	121228812	Intergenic	-17334	Usp18	Memory_CD8_T
spleen_uPk_116550	2	0.0195364	chr8	111527163	111527741	Intergenic	-5345	Wdr59	Memory_CD8_T
spleen_uPk_72959	2	0.0195256	chr2	152788814	152790069	intron (NM_001289717, intron 2 of 2)	35268	Cox4i2	Memory_CD8_T
spleen_uPk_87013	2	0.0194734	chr4	129571558	129571946	intron (NM_001162433, intron 1 of 12)	1889	Lck	Memory_CD8_T
spleen_uPk_9019	2	0.0194704	chr1	191956272	191956982	Intergenic	-20743	Rd3	Memory_CD8_T
spleen_uPk_20057	2	0.0194564	chr11	69123444	69123992	TTS (NM_033041)	-2659	Aloxe3	Memory_CD8_T
spleen_uPk_16762	2	0.0194386	chr11	5999961	6001072	intron (NM_007595, intron 4 of 20)	44758	Ykt6	Memory_CD8_T
spleen_uPk_45139	2	0.0194342	chr15	79900133	79901767	intron (NM_001160415, intron 5 of 8)	5927	Apobec3	Memory_CD8_T
spleen_uPk_27827	2	0.019432	chr12	80210822	80211827	intron (NM_001346669, intron 1 of 20)	49047	Actn1	Memory_CD8_T
spleen_uPk_119812	2	0.019415	chr9	44698907	44699106	intron (NM_153537, intron 15 of 21)	25773	Treh	Memory_CD8_T
spleen_uPk_98996	2	0.0194124	chr6	51059705	51060486	Intergenic	209815	Mir148a	Memory_CD8_T
spleen_uPk_16166	2	0.0193927	chr10	127135184	127136023	Intergenic	-14443	Os9	Memory_CD8_T
spleen_uPk_4853	2	0.0193854	chr1	128782066	128782655	Intergenic	-190061	Cxcr4	Memory_CD8_T
spleen_uPk_16408	2	0.0193315	chr10	128890696	128892262	exon (NM_010272, exon 1 of 3)	239	Gdf11	Memory_CD8_T
spleen_uPk_58082	2	0.0192717	chr18	21014346	21014821	intron (NM_001303011, intron 3 of 4)	12626	Rnf138	Memory_CD8_T
spleen_uPk_41558	2	0.0192517	chr14	122186838	122187304	intron (NM_029556, intron 1 of 7)	5377	Clybl	Memory_CD8_T
spleen_uPk_42896	2	0.0192219	chr15	37437059	37437542	intron (NM_029113, intron 2 of 3)	-4636	Gm15941	Memory_CD8_T
spleen_uPk_6068	2	0.01921	chr1	151685069	151685446	intron (NM_022018, intron 5 of 13)	-70117	Edem3	Memory_CD8_T
spleen_uPk_88747	2	0.0191992	chr4	149066790	149067321	intron (NM_019781, intron 2 of 8)	32757	Pex14	Memory_CD8_T
spleen_uPk_14182	2	0.019197	chr10	89747425	89748100	intron (NM_029166, intron 1 of 20)	2771	Uhrf1bp1l	Memory_CD8_T
spleen_uPk_98809	2	0.0191945	chr6	48803427	48803811	Intergenic	-32768	Gimap3	Memory_CD8_T
spleen_uPk_58894	2	0.0191752	chr18	39137199	39138230	intron (NM_175164, intron 10 of 22)	144569	Arhgap26	Memory_CD8_T
spleen_uPk_22424	2	0.0191195	chr11	98463707	98464437	TTS (NM_011771)	17238	Grb7	Memory_CD8_T
spleen_uPk_62022	2	0.0191143	chr19	9107377	9107742	Intergenic	-19603	Scgb1a1	Memory_CD8_T
spleen_uPk_81041	2	0.0190688	chr3	139016199	139016971	intron (NM_145544, intron 3 of 13)	58616	Rap1gds1	Memory_CD8_T
spleen_uPk_74302	2	0.0190646	chr2	167363263	167363794	Intergenic	-14350	B4galt5	Memory_CD8_T
spleen_uPk_13969	2	0.0190617	chr10	85359360	85360091	Intergenic	-27089	Btbd11	Memory_CD8_T
spleen_uPk_41504	2	0.019041	chr14	121994337	121994767	intron (NM_026861, intron 7 of 8)	-29359	Gpr183	Memory_CD8_T
spleen_uPk_67424	2	0.0190384	chr2	34912998	34914787	promoter-TSS (NM_028716)	84	Phf19	Memory_CD8_T
spleen_uPk_98773	2	0.0190319	chr6	48679708	48680192	Intergenic	3815	Gimap9	Memory_CD8_T
spleen_uPk_94455	2	0.0190221	chr5	118271625	118272262	Intergenic	26716	2410131K14Rik	Memory_CD8_T
spleen_uPk_6118	2	0.019019	chr1	152010242	152010942	intron (NM_197990, intron 1 of 5)	79728	1700025G04Rik	Memory_CD8_T
spleen_uPk_46937	2	0.0190073	chr15	102150046	102151253	promoter-TSS (NM_146064)	74	Soat2	Memory_CD8_T
spleen_uPk_29248	2	0.0189787	chr12	103341068	103341665	intron (NM_023049, intron 2 of 9)	14635	Asb2	Memory_CD8_T
spleen_uPk_114648	2	0.0189268	chr8	72215812	72216531	Intergenic	-3334	Cib3	Memory_CD8_T
spleen_uPk_7337	2	0.0189153	chr1	167000456	167001667	promoter-TSS (NM_175461)	-356	Fam78b	Memory_CD8_T
spleen_uPk_95098	2	0.0188757	chr5	124213637	124213994	intron (NM_011256, intron 2 of 24)	-15910	Pitpnm2os1	Memory_CD8_T
spleen_uPk_87859	2	0.018864	chr4	136088446	136090535	Intergenic	-36119	Rpl11	Memory_CD8_T
spleen_uPk_111710	2	0.0188471	chr7	140192712	140193437	Intergenic	9694	Olfr524	Memory_CD8_T
spleen_uPk_117804	2	0.0188463	chr8	125724938	125725964	Intergenic	-8752	Ntpcr	Memory_CD8_T
spleen_uPk_72914	2	0.0188373	chr2	152372060	152372485	intron (NR_033505, intron 4 of 4)	4294	Nrsn2	Memory_CD8_T
spleen_uPk_42963	2	0.0188296	chr15	38282420	38283191	Intergenic	17906	Klf10	Memory_CD8_T
spleen_uPk_48362	2	0.0188144	chr16	23269154	23269804	intron (NM_001252505, intron 2 of 7)	-20991	St6gal1	Memory_CD8_T
spleen_uPk_109549	2	0.0188059	chr7	106270907	106271376	Intergenic	53387	Gm8989	Memory_CD8_T
spleen_uPk_86525	2	0.0187944	chr4	122983392	122984226	Intergenic	-12122	Mycl	Memory_CD8_T
spleen_uPk_67803	2	0.0187852	chr2	43727289	43728343	Intergenic	-21008	Arhgap15	Memory_CD8_T
spleen_uPk_30824	2	0.0187774	chr13	10070812	10071892	intron (NM_033269, intron 3 of 4)	289451	Chrm3	Memory_CD8_T
spleen_uPk_39076	2	0.018752	chr14	60072435	60073027	intron (NM_015803, intron 1 of 35)	14103	Atp8a2	Memory_CD8_T
spleen_uPk_24515	2	0.0187443	chr11	119856077	119857144	intron (NM_028898, intron 18 of 33)	-22245	Rptoros	Memory_CD8_T
spleen_uPk_12767	2	0.0187356	chr10	70133155	70133645	intron (NM_001111121, intron 1 of 8)	36279	Ccdc6	Memory_CD8_T
spleen_uPk_119807	2	0.0187074	chr9	44648668	44649312	Intergenic	-24243	Treh	Memory_CD8_T
spleen_uPk_24513	2	0.0186789	chr11	119846969	119847626	intron (NM_028898, intron 16 of 33)	-12932	Rptoros	Memory_CD8_T
spleen_uPk_40850	2	0.018674	chr14	102810017	102810663	Intergenic	172292	Mir5130	Memory_CD8_T
spleen_uPk_16006	2	0.0186404	chr10	122727124	122727686	intron (NM_176919, intron 1 of 8)	48090	Mir8104	Memory_CD8_T
spleen_uPk_16167	2	0.0186376	chr10	127136458	127137118	Intergenic	-15628	Os9	Memory_CD8_T
spleen_uPk_26550	2	0.0186229	chr12	51847801	51848331	Intergenic	-18530	Hectd1	Memory_CD8_T
spleen_uPk_121385	2	0.0186023	chr9	66280274	66281166	Intergenic	-69730	Herc1	Memory_CD8_T
spleen_uPk_72661	2	0.0185601	chr2	147030497	147031068	intron (NM_011917, intron 13 of 29)	17722	Xrn2	Memory_CD8_T
spleen_uPk_25370	2	0.0185514	chr12	17694562	17695011	intron (NM_016677, intron 1 of 3)	3972	Hpcal1	Memory_CD8_T
spleen_uPk_63277	2	0.0185274	chr19	32454779	32455306	Intergenic	-30727	Minpp1	Memory_CD8_T
spleen_uPk_107704	2	0.0185047	chr7	75760301	75761124	Intergenic	-87626	Klhl25	Memory_CD8_T
spleen_uPk_13637	2	0.018494	chr10	81510255	81510729	intron (NM_010304, intron 4 of 6)	-10355	S1pr4	Memory_CD8_T
spleen_uPk_10159	2	0.0184891	chr10	19494442	19495051	Intergenic	-97203	Ifngr1	Memory_CD8_T
spleen_uPk_104980	2	0.0184853	chr7	16331875	16332526	intron (NM_001285892, intron 7 of 8)	22617	Bbc3	Memory_CD8_T
spleen_uPk_58896	2	0.018468	chr18	39141020	39141338	intron (NM_175164, intron 10 of 22)	148034	Arhgap26	Memory_CD8_T
spleen_uPk_16168	2	0.0184659	chr10	127140994	127141311	Intergenic	-19992	Os9	Memory_CD8_T
spleen_uPk_4855	2	0.0184652	chr1	128790898	128791247	Intergenic	-198773	Cxcr4	Memory_CD8_T
spleen_uPk_38542	2	0.0184498	chr14	52342993	52343926	Intergenic	6585	Olfr1513	Memory_CD8_T
spleen_uPk_127557	2	0.0184214	chrX	164318250	164319037	intron (NM_001301402, intron 4 of 8)	49212	Pir	Memory_CD8_T
spleen_uPk_54334	2	0.0184069	chr17	35763707	35764517	Intergenic	-8338	4833427F10Rik	Memory_CD8_T
spleen_uPk_117205	2	0.0183988	chr8	120716003	120716960	Intergenic	-19877	Irf8	Memory_CD8_T
spleen_uPk_91447	2	0.0183798	chr5	62574191	62575008	Intergenic	191578	Arap2	Memory_CD8_T
spleen_uPk_87304	2	0.018373	chr4	132774812	132775321	exon (NM_011284, exon 6 of 9)	6706	Rpa2	Memory_CD8_T
spleen_uPk_10162	2	0.0183617	chr10	19505925	19506416	Intergenic	-85779	Ifngr1	Memory_CD8_T
spleen_uPk_32412	2	0.0183607	chr13	40722530	40723485	intron (NM_001301674, intron 5 of 7)	-4801	Gm26688	Memory_CD8_T
spleen_uPk_93830	2	0.0183555	chr5	111235658	111236116	intron (NM_001267622, intron 12 of 22)	-94810	Pitpnb	Memory_CD8_T
spleen_uPk_58071	2	0.0183497	chr18	20958390	20958987	intron (NM_026301, intron 1 of 5)	14063	Rnf125	Memory_CD8_T
spleen_uPk_23483	2	0.01834	chr11	109432146	109432985	intron (NM_001252193, intron 5 of 7)	6345	Amz2	Memory_CD8_T
spleen_uPk_90110	2	0.0183209	chr5	24776756	24777220	Intergenic	-19145	Crygn	Memory_CD8_T
spleen_uPk_110062	2	0.0182926	chr7	114137768	114138231	Intergenic	-20218	Rras2	Memory_CD8_T
spleen_uPk_41226	2	0.0182579	chr14	118892726	118893464	intron (NR_130725, intron 11 of 20)	30072	Dzip1	Memory_CD8_T
spleen_uPk_90008	2	0.018231	chr5	23718721	23719627	Intergenic	-6507	AI506816	Memory_CD8_T
spleen_uPk_3919	2	0.0181935	chr1	92806593	92807220	Intergenic	-24780	Gpc1	Memory_CD8_T
spleen_uPk_89003	2	0.0181418	chr4	150894463	150894975	Intergenic	15202	Park7	Memory_CD8_T
spleen_uPk_8314	2	0.0181307	chr1	180810409	180810754	intron (NM_008210, intron 2 of 3)	3024	H3f3a	Memory_CD8_T
spleen_uPk_34455	2	0.0181082	chr13	78163016	78164044	non-coding (NR_028109, exon 11 of 11)	32919	Nr2f1	Memory_CD8_T
spleen_uPk_56606	2	0.018101	chr17	80174064	80175723	intron (NM_176963, intron 4 of 6)	32412	Srsf7	Memory_CD8_T
spleen_uPk_76084	2	0.0180984	chr3	37125605	37126051	exon (NM_008366, exon 1 of 4)	126	Il2	Memory_CD8_T
spleen_uPk_75550	2	0.0180802	chr3	19239811	19240370	intron (NM_001122759, intron 5 of 12)	24918	Pde7a	Memory_CD8_T
spleen_uPk_58013	2	0.0180771	chr18	15312547	15313551	Intergenic	89950	Aqp4	Memory_CD8_T
spleen_uPk_113584	2	0.0180704	chr8	40962777	40963660	intron (NM_026840, intron 2 of 5)	36985	Pdgfrl	Memory_CD8_T
spleen_uPk_91305	2	0.0180349	chr5	52872025	52872710	Intergenic	38232	Anapc4	Memory_CD8_T
spleen_uPk_116805	2	0.0180339	chr8	116635863	116636752	intron (NM_029441, intron 1 of 6)	96684	Cdyl2	Memory_CD8_T
spleen_uPk_105223	2	0.0180185	chr7	19473837	19474577	Intergenic	-15713	Mark4	Memory_CD8_T
spleen_uPk_54636	2	0.0180122	chr17	44455716	44456012	Intergenic	267292	Clic5	Memory_CD8_T
spleen_uPk_91350	2	0.0180051	chr5	53490541	53491378	Intergenic	-64820	Rbpj	Memory_CD8_T
spleen_uPk_53104	2	0.0180045	chr17	26572087	26572741	intron (NM_026170, intron 1 of 9)	10902	Ergic1	Memory_CD8_T
spleen_uPk_83578	2	0.0179841	chr4	47310103	47310582	intron (NM_009928, intron 37 of 39)	-42880	Tgfbr1	Memory_CD8_T
spleen_uPk_67384	2	0.0179616	chr2	34073725	34074476	intron (NR_130173, intron 1 of 3)	33635	C230014O12Rik	Memory_CD8_T
spleen_uPk_111331	2	0.0179489	chr7	132415197	132415654	Intergenic	-98270	Chst15	Memory_CD8_T
spleen_uPk_115385	2	0.0179448	chr8	85624092	85624975	Intergenic	66476	Neto2	Memory_CD8_T
spleen_uPk_3158	2	0.0179351	chr1	82831509	82833103	Intergenic	-7154	Agfg1	Memory_CD8_T
spleen_uPk_53539	2	0.0178662	chr17	29584159	29584677	intron (NR_045447, intron 3 of 3)	11887	Tbc1d22bos	Memory_CD8_T
spleen_uPk_103637	2	0.0178611	chr6	134903393	134904021	Intergenic	5746	2810454H06Rik	Memory_CD8_T
spleen_uPk_50731	2	0.0178467	chr16	78199307	78199653	Intergenic	55974	E330011O21Rik	Memory_CD8_T
spleen_uPk_116004	2	0.0178458	chr8	104246890	104247487	intron (NM_021028, intron 2 of 9)	1370	Tk2	Memory_CD8_T
spleen_uPk_62418	2	0.0178245	chr19	14388561	14388981	Intergenic	49735	Rnu6	Memory_CD8_T
spleen_uPk_80493	2	0.0178111	chr3	130946731	130947687	Intergenic	-163088	Lef1	Memory_CD8_T
spleen_uPk_48370	2	0.0177883	chr16	23286290	23287008	intron (NM_001252505, intron 2 of 7)	-3821	St6gal1	Memory_CD8_T
spleen_uPk_17863	2	0.0177857	chr11	32013433	32014057	intron (NM_001290680, intron 2 of 4)	12468	Nsg2	Memory_CD8_T
spleen_uPk_7318	2	0.0177844	chr1	166409120	166410407	promoter-TSS (NM_001142948)	65	Pogk	Memory_CD8_T
spleen_uPk_71554	2	0.017769	chr2	126467723	126468239	intron (NM_001080944, intron 3 of 27)	23572	Atp8b4	Memory_CD8_T
spleen_uPk_10161	2	0.0177647	chr10	19503877	19504828	Intergenic	-87597	Ifngr1	Memory_CD8_T
spleen_uPk_512	2	0.0177605	chr1	23272123	23272528	promoter-TSS (NR_029533)	56	Mir30a	Memory_CD8_T
spleen_uPk_24518	2	0.0177475	chr11	119871157	119871596	intron (NM_028898, intron 21 of 33)	-10913	Mir5098	Memory_CD8_T
spleen_uPk_117730	2	0.0177357	chr8	125044135	125044938	Intergenic	-9659	Disc1	Memory_CD8_T
spleen_uPk_62858	2	0.0177308	chr19	24555433	24556628	promoter-TSS (NM_008846)	-203	Pip5k1b	Memory_CD8_T
spleen_uPk_48954	2	0.0177162	chr16	32189876	32190695	Intergenic	10485	Bex6	Memory_CD8_T
spleen_uPk_33231	2	0.0176943	chr13	51598043	51598500	Intergenic	-31187	Shc3	Memory_CD8_T
spleen_uPk_78724	2	0.0176805	chr3	96813164	96813561	intron (NM_001163496, intron 1 of 4)	1159	Cd160	Memory_CD8_T
spleen_uPk_35096	2	0.0176785	chr13	95517783	95518252	intron (NM_007974, intron 1 of 1)	7223	F2rl1	Memory_CD8_T
spleen_uPk_20463	2	0.01765	chr11	74421202	74421489	intron (NM_001015046, intron 11 of 24)	56674	Olfr412	Memory_CD8_T
spleen_uPk_41621	2	0.0176398	chr14	122951430	122952457	intron (NM_028651, intron 5 of 17)	31318	Tmtc4	Memory_CD8_T
spleen_uPk_32433	2	0.0176348	chr13	40922274	40922832	intron (NM_133219, intron 1 of 2)	4919	Gcnt2	Memory_CD8_T
spleen_uPk_22810	2	0.0176323	chr11	101661797	101662146	Intergenic	-3570	Arl4d	Memory_CD8_T
spleen_uPk_99732	2	0.0176126	chr6	67347954	67348660	intron (NM_008354, intron 7 of 15)	-8613	Il12rb2	Memory_CD8_T
spleen_uPk_15673	2	0.0176023	chr10	118599133	118600419	Intergenic	-43251	Tmevpg1	Memory_CD8_T
spleen_uPk_34979	2	0.0175963	chr13	93764534	93765089	Intergenic	-6868	Arsb	Memory_CD8_T
spleen_uPk_124513	2	0.0175848	chr9	121019393	121019836	intron (NM_177589, intron 35 of 36)	64528	Mir7090	Memory_CD8_T
spleen_uPk_121279	2	0.0175727	chr9	65217983	65218262	intron (NM_177460, intron 2 of 6)	3432	Parp16	Memory_CD8_T
spleen_uPk_22237	2	0.0175677	chr11	97112704	97113067	intron (NM_019507, intron 1 of 5)	2446	Tbx21	Memory_CD8_T
spleen_uPk_111722	2	0.0175515	chr7	140376799	140377472	Intergenic	-3527	Olfr530	Memory_CD8_T
spleen_uPk_4794	2	0.0175365	chr1	128447060	128447851	Intergenic	-30039	Dars	Memory_CD8_T
spleen_uPk_114659	2	0.0175352	chr8	72279105	72279604	Intergenic	39336	Ap1m1	Memory_CD8_T
spleen_uPk_20289	2	0.0175343	chr11	70803538	70804292	intron (NM_001045526, intron 1 of 4)	8646	Scimp	Memory_CD8_T
spleen_uPk_110093	2	0.0175274	chr7	114291326	114292953	Intergenic	-16023	Psma1	Memory_CD8_T
spleen_uPk_36368	2	0.0175101	chr13	113600550	113601679	intron (NM_130796, intron 1 of 1)	17450	Snx18	Memory_CD8_T
spleen_uPk_76886	2	0.017496	chr3	59203721	59204174	intron (NM_177855, intron 15 of 43)	6935	P2ry13	Memory_CD8_T
spleen_uPk_100457	2	0.0174928	chr6	85147633	85147970	Intergenic	-10037	Spr	Memory_CD8_T
spleen_uPk_110652	2	0.0174902	chr7	123220121	123220474	intron (NM_146198, intron 1 of 16)	5431	Slc5a11	Memory_CD8_T
spleen_uPk_38987	2	0.0174765	chr14	57712673	57713329	intron (NM_015771, intron 2 of 7)	21417	Lats2	Memory_CD8_T
spleen_uPk_1437	2	0.0174601	chr1	43561994	43562812	intron (NM_010879, intron 4 of 4)	116652	Nck2	Memory_CD8_T
spleen_uPk_69895	2	0.0174434	chr2	90564503	90564962	intron (NM_008982, intron 1 of 23)	15915	Ptprj	Memory_CD8_T
spleen_uPk_53535	2	0.0174375	chr17	29552342	29552710	intron (NM_198647, intron 1 of 12)	2724	Tbc1d22b	Memory_CD8_T
spleen_uPk_67388	2	0.0174283	chr2	34204265	34205163	intron (NM_016768, intron 5 of 8)	-96979	C230014O12Rik	Memory_CD8_T
spleen_uPk_10472	2	0.0174021	chr10	22302047	22303086	intron (NM_009018, intron 5 of 5)	-4154	C920009B18Rik	Memory_CD8_T
spleen_uPk_70061	2	0.0173739	chr2	92205096	92205739	intron (NM_001109691, intron 2 of 18)	13440	Mir1955	Memory_CD8_T
spleen_uPk_82663	2	0.0173725	chr4	32126483	32127332	Intergenic	162800	Map3k7	Memory_CD8_T
spleen_uPk_76853	2	0.0173678	chr3	59062113	59062525	intron (NM_177855, intron 4 of 43)	39502	Gpr171	Memory_CD8_T
spleen_uPk_57261	2	0.0173655	chr17	87461721	87462247	Intergenic	-15049	Calm2	Memory_CD8_T
spleen_uPk_98805	2	0.0173633	chr6	48771883	48772351	Intergenic	-1266	Gimap3	Memory_CD8_T
spleen_uPk_7835	2	0.0173628	chr1	173432231	173432987	intron (NM_001013779, intron 2 of 8)	12005	Aim2	Memory_CD8_T
spleen_uPk_1128	2	0.0173569	chr1	38883837	38884261	intron (NM_145142, intron 3 of 6)	14111	Chst10	Memory_CD8_T
spleen_uPk_110847	2	0.0173402	chr7	126496528	126496924	intron (NM_001347658, intron 10 of 21)	5699	Atxn2l	Memory_CD8_T
spleen_uPk_37140	2	0.0173312	chr14	19961873	19962922	intron (NM_001285908, intron 1 of 3)	14296	Gng2	Memory_CD8_T
spleen_uPk_119154	2	0.0172992	chr9	32615834	32616338	Intergenic	-74634	Fli1	Memory_CD8_T
spleen_uPk_119192	2	0.0172908	chr9	32740645	32741414	intron (NM_011808, intron 6 of 7)	44987	Ets1	Memory_CD8_T
spleen_uPk_127028	2	0.0172882	chrX	136991350	136991833	intron (NM_001082412, intron 6 of 6)	1441	Slc25a53	Memory_CD8_T
spleen_uPk_104001	2	0.0172808	chr6	142571968	142572307	promoter-TSS (NM_008428)	-523	Kcnj8	Memory_CD8_T
spleen_uPk_25461	2	0.0172758	chr12	21437476	21437887	Intergenic	-20245	Ywhaq	Memory_CD8_T
spleen_uPk_77970	2	0.0172659	chr3	87529526	87529968	intron (NM_001286844, intron 4 of 4)	4169	Etv3	Memory_CD8_T
spleen_uPk_91784	2	0.0172614	chr5	65794738	65795683	intron (NM_001024917, intron 8 of 19)	31689	N4bp2	Memory_CD8_T
spleen_uPk_19903	2	0.0172504	chr11	67526482	67527531	Intergenic	-5992	Gas7	Memory_CD8_T
spleen_uPk_90369	2	0.0172253	chr5	31279143	31280006	intron (NM_026298, intron 14 of 47)	11540	Ift172	Memory_CD8_T
spleen_uPk_84801	2	0.0171996	chr4	86739180	86739719	Intergenic	-9106	Dennd4c	Memory_CD8_T
spleen_uPk_107223	2	0.0171967	chr7	66228503	66228958	Intergenic	119215	Chsy1	Memory_CD8_T
spleen_uPk_27494	2	0.017195	chr12	76527375	76528185	Intergenic	5432	Mir5135	Memory_CD8_T
spleen_uPk_103211	2	0.01719	chr6	128796186	128796838	Intergenic	-7871	Klrb1c	Memory_CD8_T
spleen_uPk_61693	2	0.0171882	chr19	5726984	5728147	TTS (NM_181452)	-1248	Ehbp1l1	Memory_CD8_T
spleen_uPk_53184	2	0.017169	chr17	27075315	27075760	intron (NM_080553, intron 2 of 57)	-15708	Mir7677	Memory_CD8_T
spleen_uPk_22039	2	0.0171652	chr11	94998114	94998504	intron (NM_172261, intron 3 of 9)	7097	Ppp1r9b	Memory_CD8_T
spleen_uPk_43801	2	0.0171478	chr15	60132488	60133512	Intergenic	-116382	4933412E24Rik	Memory_CD8_T
spleen_uPk_116057	2	0.0171466	chr8	105264453	105264992	promoter-TSS (NM_015821)	74	Fbxl8	Memory_CD8_T
spleen_uPk_46238	2	0.0171388	chr15	96257744	96258307	Intergenic	-3341	4833422M21Rik	Memory_CD8_T
spleen_uPk_17530	2	0.0171368	chr11	23845901	23847197	Intergenic	48721	Papolg	Memory_CD8_T
spleen_uPk_118397	2	0.0171359	chr9	14244326	14245098	Intergenic	-31589	Sesn3	Memory_CD8_T
spleen_uPk_46759	2	0.0171183	chr15	100599341	100600673	promoter-TSS (NM_001304965)	-23	Pou6f1	Memory_CD8_T
spleen_uPk_122931	2	0.0171062	chr9	96896470	96897243	Intergenic	-7382	Pxylp1	Memory_CD8_T
spleen_uPk_110690	2	0.0170995	chr7	125393255	125394334	Intergenic	24933	4930571K23Rik	Memory_CD8_T
spleen_uPk_91604	2	0.0170969	chr5	64498408	64498868	Intergenic	21630	C030018K13Rik	Memory_CD8_T
spleen_uPk_43261	2	0.0170639	chr15	51736626	51737275	Intergenic	128511	Eif3h	Memory_CD8_T
spleen_uPk_104271	2	0.01705	chr6	145373722	145374773	Intergenic	-13378	1700073E17Rik	Memory_CD8_T
spleen_uPk_118748	2	0.0170485	chr9	21651915	21653000	intron (NM_001174079, intron 13 of 33)	36288	Smarca4	Memory_CD8_T
spleen_uPk_82668	2	0.0170452	chr4	32148598	32149642	Intergenic	185013	Map3k7	Memory_CD8_T
spleen_uPk_13195	2	0.0170368	chr10	78303606	78304126	intron (NM_053014, intron 2 of 9)	36341	Mir7659	Memory_CD8_T
spleen_uPk_3279	2	0.016999	chr1	85680077	85680664	intron (NM_001313713, intron 10 of 15)	30382	Sp100	Memory_CD8_T
spleen_uPk_98370	2	0.0169849	chr6	39117553	39118736	promoter-TSS (NR_045813)	205	Parp12	Memory_CD8_T
spleen_uPk_91570	2	0.0169825	chr5	64360375	64361207	Intergenic	107151	1700027F09Rik	Memory_CD8_T
spleen_uPk_124682	2	0.016972	chr9	122398762	122399319	promoter-TSS (NR_045967)	-239	A730085K08Rik	Memory_CD8_T
spleen_uPk_19268	2	0.0169567	chr11	57655666	57656039	intron (NM_134189, intron 1 of 11)	10410	Galnt10	Memory_CD8_T
spleen_uPk_109367	2	0.01694	chr7	102326278	102326661	intron (NM_009287, intron 1 of 11)	58645	Stim1	Memory_CD8_T
spleen_uPk_61290	2	0.0169278	chr18	84798888	84799657	Intergenic	-52142	Cyb5a	Memory_CD8_T
spleen_uPk_97832	2	0.0169266	chr6	30347333	30347857	Intergenic	-43056	Ube2h	Memory_CD8_T
spleen_uPk_108526	2	0.0169244	chr7	90059308	90060859	Intergenic	30924	E230029C05Rik	Memory_CD8_T
spleen_uPk_112328	2	0.0169228	chr8	10462233	10462730	intron (NM_001319151, intron 21 of 34)	308570	Myo16	Memory_CD8_T
spleen_uPk_58081	2	0.0169213	chr18	21009346	21009853	intron (NM_001303011, intron 2 of 4)	7642	Rnf138	Memory_CD8_T
spleen_uPk_73906	2	0.0169094	chr2	164899535	164900557	intron (NM_199027, intron 13 of 27)	11704	Zfp335	Memory_CD8_T
spleen_uPk_90228	2	0.0169086	chr5	29195416	29196292	promoter-TSS (NM_021470)	-139	Rnf32	Memory_CD8_T
spleen_uPk_110289	2	0.0169073	chr7	117606632	117607190	intron (NM_175645, intron 5 of 11)	225932	Xylt1	Memory_CD8_T
spleen_uPk_43945	2	0.0168806	chr15	62456885	62457647	Intergenic	-237815	H2afy3	Memory_CD8_T
spleen_uPk_10648	2	0.0168746	chr10	26228124	26228579	Intergenic	-1356	Samd3	Memory_CD8_T
spleen_uPk_50378	2	0.0168624	chr16	58546067	58546584	Intergenic	-23013	St3gal6	Memory_CD8_T
spleen_uPk_87341	2	0.016845	chr4	132977658	132977975	intron (NM_010208, intron 1 of 12)	3721	Fgr	Memory_CD8_T
spleen_uPk_95093	2	0.0168423	chr5	124185302	124185852	intron (NM_011256, intron 2 of 24)	1605	Pitpnm2	Memory_CD8_T
spleen_uPk_25614	2	0.0168385	chr12	25394171	25394795	Intergenic	265309	Gm17746	Memory_CD8_T
spleen_uPk_39621	2	0.0168311	chr14	66188873	66189601	intron (NM_001162366, intron 3 of 29)	24315	Ptk2b	Memory_CD8_T
spleen_uPk_30883	2	0.0168257	chr13	12507322	12507838	intron (NM_133643, intron 2 of 5)	12870	Edaradd	Memory_CD8_T
spleen_uPk_50120	2	0.0168215	chr16	52064336	52065063	intron (NM_001033238, intron 3 of 17)	33150	Cblb	Memory_CD8_T
spleen_uPk_74505	2	0.0168175	chr2	168595723	168596060	intron (NM_001291168, intron 1 of 9)	-5526	Nfatc2	Memory_CD8_T
spleen_uPk_58111	2	0.0168017	chr18	23733838	23734171	Intergenic	18301	Gm15972	Memory_CD8_T
spleen_uPk_105050	2	0.0167997	chr7	16827239	16827737	intron (NM_133789, intron 5 of 17)	-10756	Fkrp	Memory_CD8_T
spleen_uPk_26633	2	0.0167956	chr12	52830709	52831198	intron (NM_198111, intron 2 of 13)	131570	Akap6	Memory_CD8_T
spleen_uPk_511	2	0.0167939	chr1	23255890	23257087	Intergenic	-15781	Mir30a	Memory_CD8_T
spleen_uPk_107457	2	0.0167888	chr7	71242467	71242997	Intergenic	-666963	4930441H08Rik	Memory_CD8_T
spleen_uPk_85081	2	0.0167835	chr4	95067915	95068578	Intergenic	-16024	Jun	Memory_CD8_T
spleen_uPk_40122	2	0.0167752	chr14	73476214	73476932	Intergenic	-33476	Med4	Memory_CD8_T
spleen_uPk_68399	2	0.0167721	chr2	58822461	58822878	3' UTR (NM_001001178, exon 14 of 14)	67485	Upp2	Memory_CD8_T
spleen_uPk_34270	2	0.0167605	chr13	73748644	73749520	Intergenic	-14615	Slc12a7	Memory_CD8_T
spleen_uPk_53719	2	0.0167496	chr17	31220149	31220372	intron (NM_177823, intron 6 of 13)	12194	Ubash3a	Memory_CD8_T
spleen_uPk_10867	2	0.0167467	chr10	36158005	36158822	Intergenic	-348394	Hs3st5	Memory_CD8_T
spleen_uPk_47844	2	0.0167459	chr16	17069458	17070544	promoter-TSS (NM_023249)	-138	Ypel1	Memory_CD8_T
spleen_uPk_24521	2	0.0167242	chr11	119877100	119877576	intron (NM_028898, intron 24 of 33)	-4951	Mir5098	Memory_CD8_T
spleen_uPk_46134	2	0.0167153	chr15	93913251	93913917	intron (NR_045737, intron 2 of 3)	13527	9430014N10Rik	Memory_CD8_T
spleen_uPk_77968	2	0.0166938	chr3	87528100	87528315	intron (NM_001286844, intron 3 of 4)	2629	Etv3	Memory_CD8_T
spleen_uPk_19079	2	0.0166901	chr11	54214124	54215319	Intergenic	-1433	4933405E24Rik	Memory_CD8_T
spleen_uPk_22440	2	0.0166828	chr11	98510012	98510507	intron (NM_011771, intron 3 of 7)	35772	Ikzf3	Memory_CD8_T
spleen_uPk_2191	2	0.0166808	chr1	60482892	60483282	TTS (NM_001045513)	73468	Abi2	Memory_CD8_T
spleen_uPk_11017	2	0.0166774	chr10	39469285	39469793	intron (NM_001122893, intron 3 of 13)	99740	Fyn	Memory_CD8_T
spleen_uPk_50762	2	0.016663	chr16	78524524	78525208	Intergenic	-35450	4930478L05Rik	Memory_CD8_T
spleen_uPk_16005	2	0.0166528	chr10	122725910	122726323	intron (NM_176919, intron 1 of 8)	46801	Mir8104	Memory_CD8_T
spleen_uPk_124244	2	0.0166394	chr9	118415971	118416914	Intergenic	-13397	4933432G23Rik	Memory_CD8_T
spleen_uPk_80345	2	0.0166361	chr3	127891923	127892296	intron (NM_027482, intron 1 of 1)	4214	5730508B09Rik	Memory_CD8_T
spleen_uPk_117446	2	0.0166296	chr8	122701470	122702922	Intergenic	-3087	Cbfa2t3	Memory_CD8_T
spleen_uPk_83209	2	0.0166235	chr4	43822800	43823361	Intergenic	-1647	Olfr156	Memory_CD8_T
spleen_uPk_62003	2	0.0166203	chr19	8990186	8991050	intron (NR_104460, intron 1 of 6)	1334	Ahnak	Memory_CD8_T
spleen_uPk_56771	2	0.0166098	chr17	83312280	83313027	Intergenic	-38278	Eml4	Memory_CD8_T
spleen_uPk_117614	2	0.0165732	chr8	123807020	123807358	intron (NM_009003, intron 1 of 7)	1193	Rab4a	Memory_CD8_T
spleen_uPk_20285	2	0.0165728	chr11	70790329	70790820	TTS (NM_001045526)	21987	Scimp	Memory_CD8_T
spleen_uPk_104002	2	0.0165649	chr6	142572788	142573338	Intergenic	-1449	Kcnj8	Memory_CD8_T
spleen_uPk_59138	2	0.0165575	chr18	46917586	46918078	Intergenic	-3983	Arl14epl	Memory_CD8_T
spleen_uPk_125666	2	0.0165474	chrX	48119858	48120184	intron (NM_133213, intron 7 of 20)	11296	Xpnpep2	Memory_CD8_T
spleen_uPk_86056	2	0.0165316	chr4	116010081	116010664	intron (NM_010173, intron 1 of 14)	7530	Faah	Memory_CD8_T
spleen_uPk_88589	2	0.016509	chr4	145210427	145211541	Intergenic	-15979	Vps13d	Memory_CD8_T
spleen_uPk_82135	2	0.0164811	chr4	8837386	8838227	intron (NM_001277149, intron 15 of 37)	147400	Chd7	Memory_CD8_T
spleen_uPk_30442	2	0.0164769	chr12	118423936	118424465	Intergenic	105993	D230030E09Rik	Memory_CD8_T
spleen_uPk_103105	2	0.0164741	chr6	127617052	127617851	intron (NM_001033464, intron 5 of 6)	39476	Cracr2a	Memory_CD8_T
spleen_uPk_42268	3	0.0515497	chr15	25692276	25692983	intron (NM_019472, intron 2 of 40)	70079	Myo10	Naive_CD4_T
spleen_uPk_19055	3	0.0506176	chr11	54062615	54063756	intron (NM_019417, intron 2 of 6)	5832	Pdlim4	Naive_CD4_T
spleen_uPk_64911	3	0.0482393	chr19	57429895	57430438	Intergenic	-22740	Trub1	Naive_CD4_T
spleen_uPk_91709	3	0.0468392	chr5	65113190	65113790	intron (NM_001347355, intron 1 of 10)	5922	Klhl5	Naive_CD4_T
spleen_uPk_24901	3	0.0460637	chr12	4558716	4559295	Intergenic	-34003	Itsn2	Naive_CD4_T
spleen_uPk_100065	3	0.0437167	chr6	71920596	71921351	intron (NM_009088, intron 6 of 33)	11920	Polr1a	Naive_CD4_T
spleen_uPk_84034	3	0.0430004	chr4	57350500	57351205	Intergenic	13440	1700042G15Rik	Naive_CD4_T
spleen_uPk_40250	3	0.0412067	chr14	75516078	75516809	intron (NM_001128093, intron 1 of 1)	60461	Siah3	Naive_CD4_T
spleen_uPk_18932	3	0.0410927	chr11	53132458	53133076	intron (NM_177059, intron 6 of 15)	-12711	Gm11186	Naive_CD4_T
spleen_uPk_8597	3	0.0406238	chr1	183987647	183988185	Intergenic	46082	1700056E22Rik	Naive_CD4_T
spleen_uPk_102850	3	0.0396255	chr6	124885146	124885765	intron (NM_013488, intron 1 of 9)	2754	Cd4	Naive_CD4_T
spleen_uPk_32452	3	0.0388626	chr13	41097307	41098066	Intergenic	12302	Gcm2	Naive_CD4_T
spleen_uPk_70988	3	0.0387141	chr2	118007898	118008635	intron (NR_126479, intron 8 of 9)	102936	Gm13986	Naive_CD4_T
spleen_uPk_57154	3	0.0383925	chr17	86752862	86754581	promoter-TSS (NM_010137)	-143	Epas1	Naive_CD4_T
spleen_uPk_23111	3	0.037499	chr11	104660990	104662028	intron (NM_016780, intron 12 of 14)	53509	Itgb3	Naive_CD4_T
spleen_uPk_78215	3	0.0373409	chr3	89393331	89394358	promoter-TSS (NM_009565)	-446	Gm15417	Naive_CD4_T
spleen_uPk_97645	3	0.0371915	chr6	28350929	28351576	Intergenic	70472	Gcc1	Naive_CD4_T
spleen_uPk_25927	3	0.037054	chr12	33048400	33048987	intron (NM_001024478, intron 12 of 19)	44182	Cdhr3	Naive_CD4_T
spleen_uPk_38545	3	0.0362832	chr14	52427582	52428062	Intergenic	-16895	Olfr1510	Naive_CD4_T
spleen_uPk_68637	3	0.0362281	chr2	61051650	61052717	Intergenic	-77032	Gm13582	Naive_CD4_T
spleen_uPk_65836	3	0.0361071	chr2	13792497	13794167	intron (NM_145838, intron 1 of 7)	188	St8sia6	Naive_CD4_T
spleen_uPk_78240	3	0.0360244	chr3	89672852	89673680	TTS (NM_080466)	-41756	Adar	Naive_CD4_T
spleen_uPk_19059	3	0.0359531	chr11	54082692	54083122	Intergenic	-13890	Pdlim4	Naive_CD4_T
spleen_uPk_44443	3	0.035738	chr15	73267942	73268614	intron (NM_001130409, intron 18 of 29)	-13396	Mir151	Naive_CD4_T
spleen_uPk_31030	3	0.0354776	chr13	17030748	17031310	intron (NM_138654, intron 12 of 13)	663736	Sugct	Naive_CD4_T
spleen_uPk_97643	3	0.0349218	chr6	28322188	28322805	Intergenic	-60895	Zfp800	Naive_CD4_T
spleen_uPk_49729	3	0.0346574	chr16	44964937	44965806	intron (NM_027578, intron 4 of 4)	21693	Cd200r3	Naive_CD4_T
spleen_uPk_69725	3	0.0342123	chr2	84347341	84347988	intron (NM_018782, intron 11 of 15)	77602	Calcrl	Naive_CD4_T
spleen_uPk_42413	3	0.0342089	chr15	27827808	27828359	intron (NM_001081302, intron 28 of 56)	-146541	Fam105a	Naive_CD4_T
spleen_uPk_33889	3	0.0340783	chr13	60601667	60602785	promoter-TSS (NM_134062)	15	Dapk1	Naive_CD4_T
spleen_uPk_29455	3	0.0338818	chr12	106658035	106658844	Intergenic	57885	4933406K04Rik	Naive_CD4_T
spleen_uPk_93526	3	0.0338743	chr5	107201076	107202362	intron (NM_011578, intron 3 of 16)	87876	Tgfbr3	Naive_CD4_T
spleen_uPk_3171	3	0.0337966	chr1	82973932	82974722	Intergenic	64121	Slc19a3	Naive_CD4_T
spleen_uPk_42269	3	0.0331981	chr15	25695779	25696295	intron (NM_019472, intron 2 of 40)	73487	Myo10	Naive_CD4_T
spleen_uPk_74288	3	0.0330536	chr2	167313436	167314336	intron (NM_019835, intron 1 of 8)	35292	B4galt5	Naive_CD4_T
spleen_uPk_17142	3	0.032966	chr11	17192097	17192807	intron (NM_024459, intron 2 of 5)	19137	Pno1	Naive_CD4_T
spleen_uPk_57158	3	0.0327845	chr17	86801370	86802390	intron (NM_010137, intron 2 of 15)	48016	Epas1	Naive_CD4_T
spleen_uPk_39452	3	0.0326159	chr14	64377921	64378494	intron (NM_001253712, intron 1 of 5)	38749	Msra	Naive_CD4_T
spleen_uPk_2554	3	0.0324024	chr1	66552358	66553213	intron (NM_175510, intron 21 of 64)	84338	Unc80	Naive_CD4_T
spleen_uPk_122426	3	0.0320975	chr9	85710281	85711084	intron (NM_001081282, intron 20 of 28)	38652	Ibtk	Naive_CD4_T
spleen_uPk_101632	3	0.0319518	chr6	103512045	103512576	intron (NM_007697, intron 1 of 26)	1434	Chl1	Naive_CD4_T
spleen_uPk_37659	3	0.0318785	chr14	30023934	30024761	intron (NM_175343, intron 1 of 7)	1714	Chdh	Naive_CD4_T
spleen_uPk_69366	3	0.0317773	chr2	75073168	75073601	Intergenic	247572	Mtx2	Naive_CD4_T
spleen_uPk_5466	3	0.0317661	chr1	135807394	135808202	intron (NM_001112702, intron 6 of 8)	8287	Tnni1	Naive_CD4_T
spleen_uPk_124563	3	0.0316547	chr9	121454555	121455534	intron (NM_175114, intron 13 of 15)	40650	Cck	Naive_CD4_T
spleen_uPk_52792	3	0.0315569	chr17	23620286	23620796	Intergenic	19715	Zscan10	Naive_CD4_T
spleen_uPk_31510	3	0.0313285	chr13	24546834	24547556	Intergenic	-34994	Fam65b	Naive_CD4_T
spleen_uPk_68892	3	0.0312398	chr2	68959595	68960526	intron (NM_172856, intron 3 of 9)	98619	Cers6	Naive_CD4_T
spleen_uPk_121009	3	0.0311235	chr9	61983075	61983679	intron (NM_028748, intron 2 of 7)	-36578	Kif23	Naive_CD4_T
spleen_uPk_21063	3	0.0308519	chr11	79590674	79591658	promoter-TSS (NM_175543)	-46	Rab11fip4	Naive_CD4_T
spleen_uPk_107851	3	0.0306021	chr7	79363247	79363978	Intergenic	23415	Rlbp1	Naive_CD4_T
spleen_uPk_92532	3	0.0303194	chr5	89090089	89090946	intron (NM_001197147, intron 7 of 25)	203257	Slc4a4	Naive_CD4_T
spleen_uPk_65782	3	0.0301616	chr2	13224210	13225189	intron (NM_009105, intron 3 of 8)	46716	Rsu1	Naive_CD4_T
spleen_uPk_12345	3	0.0298667	chr10	62858927	62859452	intron (NM_027384, intron 2 of 10)	20825	Tet1	Naive_CD4_T
spleen_uPk_80066	3	0.0298449	chr3	121967553	121968376	intron (NM_172525, intron 1 of 22)	14638	Arhgap29	Naive_CD4_T
spleen_uPk_92629	3	0.029667	chr5	91402211	91403258	5' UTR (NM_007568, exon 1 of 6)	260	Btc	Naive_CD4_T
spleen_uPk_17831	3	0.0295789	chr11	31759721	31760382	Intergenic	64496	D630024D03Rik	Naive_CD4_T
spleen_uPk_98899	3	0.0294203	chr6	50008895	50009757	Intergenic	-100915	Mpp6	Naive_CD4_T
spleen_uPk_93834	3	0.0293199	chr5	111262774	111263311	intron (NM_001267622, intron 12 of 22)	-67655	Pitpnb	Naive_CD4_T
spleen_uPk_119891	3	0.029088	chr9	45207168	45207941	intron (NM_001198971, intron 1 of 4)	-3479	Tmprss4	Naive_CD4_T
spleen_uPk_93770	3	0.0290327	chr5	110595366	110595760	intron (NM_198306, intron 4 of 10)	-7942	Galnt9	Naive_CD4_T
spleen_uPk_99077	3	0.0287832	chr6	52158056	52159053	promoter-TSS (NM_010449)	30	Hotairm1	Naive_CD4_T
spleen_uPk_72357	3	0.0287686	chr2	139934491	139935437	intron (NR_110350, intron 9 of 12)	131841	Tasp1	Naive_CD4_T
spleen_uPk_32304	3	0.0287301	chr13	37751083	37751905	Intergenic	-74544	Rreb1	Naive_CD4_T
spleen_uPk_49784	3	0.0287024	chr16	45261128	45261777	Intergenic	37115	Btla	Naive_CD4_T
spleen_uPk_92533	3	0.0286638	chr5	89122937	89123549	intron (NM_001197147, intron 8 of 25)	235983	Slc4a4	Naive_CD4_T
spleen_uPk_15678	3	0.0285245	chr10	118633377	118633964	Intergenic	-77145	Tmevpg1	Naive_CD4_T
spleen_uPk_71705	3	0.0282281	chr2	127927477	127928520	intron (NM_028765, intron 9 of 17)	73370	Acoxl	Naive_CD4_T
spleen_uPk_45737	3	0.0282281	chr15	85232920	85233915	intron (NM_001347088, intron 8 of 14)	27409	Fbln1	Naive_CD4_T
spleen_uPk_57148	3	0.0281539	chr17	86674205	86675324	Intergenic	-79100	Epas1	Naive_CD4_T
spleen_uPk_25582	3	0.0281478	chr12	25266688	25267123	Intergenic	137731	Gm17746	Naive_CD4_T
spleen_uPk_2221	3	0.0281018	chr1	60776927	60777651	Intergenic	30901	Cd28	Naive_CD4_T
spleen_uPk_89084	3	0.0280951	chr4	152120256	152121157	TTS (NM_033042)	4363	Tnfrsf25	Naive_CD4_T
spleen_uPk_62153	3	0.0280918	chr19	10787323	10787947	Intergenic	42423	Cd6	Naive_CD4_T
spleen_uPk_99076	3	0.0280387	chr6	52115667	52116971	Intergenic	13370	Halr1	Naive_CD4_T
spleen_uPk_11329	3	0.027875	chr10	42698975	42699475	intron (NM_172416, intron 5 of 5)	20309	Ostm1	Naive_CD4_T
spleen_uPk_56572	3	0.0275951	chr17	79964553	79965374	Intergenic	-68840	Atl2	Naive_CD4_T
spleen_uPk_73405	3	0.0275022	chr2	157121591	157122200	exon (NM_001139520, exon 5 of 17)	13327	Samhd1	Naive_CD4_T
spleen_uPk_55320	3	0.0274566	chr17	52119022	52119892	Intergenic	236730	Gm20098	Naive_CD4_T
spleen_uPk_120340	3	0.0274204	chr9	53271309	53272061	Intergenic	-23573	Ddx10	Naive_CD4_T
spleen_uPk_68456	3	0.0273825	chr2	59438094	59439048	Intergenic	-46082	Dapl1	Naive_CD4_T
spleen_uPk_89087	3	0.0273374	chr4	152130658	152132101	intron (NM_207688, intron 3 of 10)	-2454	Espn	Naive_CD4_T
spleen_uPk_119187	3	0.0272909	chr9	32731731	32732294	intron (NM_011808, intron 3 of 7)	35970	Ets1	Naive_CD4_T
spleen_uPk_20183	3	0.0270491	chr11	70079811	70080496	Intergenic	-12491	Asgr2	Naive_CD4_T
spleen_uPk_36917	3	0.0270267	chr14	15083816	15084239	Intergenic	263212	Nek10	Naive_CD4_T
spleen_uPk_19954	3	0.0270087	chr11	68270565	68271487	intron (NM_008744, intron 3 of 6)	50134	Mir6406	Naive_CD4_T
spleen_uPk_69173	3	0.0270024	chr2	72144657	72145869	TTS (NM_001204167)	90646	Rapgef4	Naive_CD4_T
spleen_uPk_120171	3	0.0268871	chr9	50470246	50470758	Intergenic	-24023	Plet1	Naive_CD4_T
spleen_uPk_70827	3	0.0266313	chr2	114032273	114032687	TTS (NR_028423)	-18861	Gjd2	Naive_CD4_T
spleen_uPk_123942	3	0.0265677	chr9	114612852	114613509	intron (NM_153585, intron 12 of 19)	27020	Cnot10	Naive_CD4_T
spleen_uPk_103943	3	0.02651	chr6	140684215	140684811	Intergenic	57628	Aebp2	Naive_CD4_T
spleen_uPk_69706	3	0.0264052	chr2	84015917	84016735	Intergenic	-75100	Zswim2	Naive_CD4_T
spleen_uPk_110249	3	0.0263783	chr7	117380533	117382002	exon (NM_175645, exon 1 of 12)	288	Xylt1	Naive_CD4_T
spleen_uPk_65447	3	0.0262754	chr2	6622098	6622509	intron (NM_001347094, intron 4 of 12)	99359	Celf2	Naive_CD4_T
spleen_uPk_44612	3	0.0262657	chr15	75052397	75052862	Intergenic	-3792	Ly6c1	Naive_CD4_T
spleen_uPk_42254	3	0.0262588	chr15	25621958	25623091	promoter-TSS (NM_019472)	-26	Myo10	Naive_CD4_T
spleen_uPk_85844	3	0.0261361	chr4	109079641	109080298	intron (NM_001346502, intron 12 of 23)	38067	Osbpl9	Naive_CD4_T
spleen_uPk_121023	3	0.0260656	chr9	62253767	62254464	Intergenic	-10015	A730043L09Rik	Naive_CD4_T
spleen_uPk_46246	3	0.0260205	chr15	96297586	96298278	intron (NM_175251, intron 3 of 20)	10410	Arid2	Naive_CD4_T
spleen_uPk_123485	3	0.025951	chr9	107718996	107719764	Intergenic	-8905	Sema3f	Naive_CD4_T
spleen_uPk_18112	3	0.0258515	chr11	35326324	35326936	intron (NM_011412, intron 4 of 35)	205174	Slit3	Naive_CD4_T
spleen_uPk_37387	3	0.0258381	chr14	25108072	25109092	Intergenic	34659	4930572O13Rik	Naive_CD4_T
spleen_uPk_19821	3	0.0258058	chr11	64123009	64123521	Intergenic	43781	2810001G20Rik	Naive_CD4_T
spleen_uPk_46832	3	0.0257154	chr15	101141096	101141515	intron (NM_001277257, intron 10 of 10)	12783	Acvrl1	Naive_CD4_T
spleen_uPk_93923	3	0.0257116	chr5	112298261	112298946	intron (NM_001326590, intron 1 of 5)	21912	Tpst2	Naive_CD4_T
spleen_uPk_122027	3	0.0256698	chr9	77469770	77470516	intron (NM_172528, intron 3 of 13)	-70727	5730403I07Rik	Naive_CD4_T
spleen_uPk_105302	3	0.0256168	chr7	19932342	19933818	Intergenic	-11937	Pvr	Naive_CD4_T
spleen_uPk_5546	3	0.0256125	chr1	136608340	136609216	Intergenic	-16123	Zfp281	Naive_CD4_T
spleen_uPk_37256	3	0.0255884	chr14	21034184	21034776	TTS (NM_009502)	17962	Ap3m1	Naive_CD4_T
spleen_uPk_38995	3	0.0254518	chr14	57768764	57769520	Intergenic	-23019	Lats2	Naive_CD4_T
spleen_uPk_96893	3	0.025443	chr5	149334118	149334786	Intergenic	69448	Alox5ap	Naive_CD4_T
spleen_uPk_84156	3	0.0254154	chr4	59167164	59168028	Intergenic	-21954	Ugcg	Naive_CD4_T
spleen_uPk_108027	3	0.02541	chr7	80628641	80629610	intron (NM_173863, intron 3 of 14)	-6892	Gm15880	Naive_CD4_T
spleen_uPk_78209	3	0.0253432	chr3	89382140	89382366	intron (NM_009565, intron 1 of 2)	-9611	Gm15417	Naive_CD4_T
spleen_uPk_117560	3	0.0252004	chr8	123235522	123236524	intron (NM_030176, intron 1 of 2)	186	Spata2l	Naive_CD4_T
spleen_uPk_95361	3	0.0251489	chr5	129524407	129525108	intron (NM_172276, intron 7 of 17)	23526	Sfswap	Naive_CD4_T
spleen_uPk_40248	3	0.0250719	chr14	75506245	75506591	intron (NM_001128093, intron 1 of 1)	50436	Siah3	Naive_CD4_T
spleen_uPk_65769	3	0.0250718	chr2	13132406	13133243	intron (NM_009105, intron 8 of 8)	-121960	C1ql3	Naive_CD4_T
spleen_uPk_120710	3	0.0250579	chr9	58139816	58140359	intron (NM_001162475, intron 4 of 18)	5422	Stra6	Naive_CD4_T
spleen_uPk_99229	3	0.0250463	chr6	54039417	54040830	exon (NM_001163640, exon 1 of 13)	191	Chn2	Naive_CD4_T
spleen_uPk_5547	3	0.0250085	chr1	136617049	136617743	Intergenic	-7505	Zfp281	Naive_CD4_T
spleen_uPk_122422	3	0.0248663	chr9	85671387	85672405	Intergenic	77438	Ibtk	Naive_CD4_T
spleen_uPk_102852	3	0.0248642	chr6	124888087	124888391	promoter-TSS (NM_013488)	-30	Cd4	Naive_CD4_T
spleen_uPk_50900	3	0.0247341	chr16	87656872	87657194	Intergenic	-41921	Bach1	Naive_CD4_T
spleen_uPk_76089	3	0.0247193	chr3	37151897	37153412	Intergenic	-26700	Il2	Naive_CD4_T
spleen_uPk_104363	3	0.0246668	chr6	146271071	146271943	intron (NM_010586, intron 36 of 55)	230716	Itpr2	Naive_CD4_T
spleen_uPk_68896	3	0.0246476	chr2	68981233	68981577	intron (NM_172856, intron 3 of 9)	119964	Cers6	Naive_CD4_T
spleen_uPk_249	3	0.0246297	chr1	13426098	13427378	Intergenic	-52655	Ncoa2	Naive_CD4_T
spleen_uPk_25120	3	0.0245747	chr12	12372895	12373450	3' UTR (NM_001146119, exon 12 of 12)	19303	4921511I17Rik	Naive_CD4_T
spleen_uPk_108220	3	0.0245682	chr7	82773180	82774375	intron (NM_175317, intron 19 of 19)	-18133	4933406J10Rik	Naive_CD4_T
spleen_uPk_41649	3	0.0245537	chr15	3309486	3310725	Intergenic	-6579	Ccdc152	Naive_CD4_T
spleen_uPk_42021	3	0.0245279	chr15	10236731	10237366	intron (NM_001253781, intron 1 of 9)	13142	Prlr	Naive_CD4_T
spleen_uPk_36925	3	0.0244792	chr14	15272896	15273635	Intergenic	165722	Lrrc3b	Naive_CD4_T
spleen_uPk_76204	3	0.0244529	chr3	38280110	38280590	Intergenic	-72231	5430434I15Rik	Naive_CD4_T
spleen_uPk_35270	3	0.0244452	chr13	97789657	97790288	Intergenic	229972	Gm5086	Naive_CD4_T
spleen_uPk_105415	3	0.0244428	chr7	24809042	24809415	Intergenic	-9567	Gm5893	Naive_CD4_T
spleen_uPk_41902	3	0.024377	chr15	8568319	8570102	Intergenic	-124747	Nipbl	Naive_CD4_T
spleen_uPk_22171	3	0.0243667	chr11	96466964	96467342	intron (NM_001033186, intron 1 of 12)	2562	Skap1	Naive_CD4_T
spleen_uPk_102581	3	0.0243658	chr6	121109251	121110652	intron (NM_001270475, intron 1 of 31)	21071	Mical3	Naive_CD4_T
spleen_uPk_89093	3	0.024364	chr4	152153617	152154322	Intergenic	-1762	Espn	Naive_CD4_T
spleen_uPk_28535	3	0.024327	chr12	91523607	91524220	intron (NM_011648, intron 8 of 9)	65736	Gtf2a1	Naive_CD4_T
spleen_uPk_104763	3	0.0242733	chr7	4836075	4836835	exon (NM_172737, exon 2 of 6)	8241	Shisa7	Naive_CD4_T
spleen_uPk_36919	3	0.0242289	chr14	15099726	15100402	Intergenic	279249	Nek10	Naive_CD4_T
spleen_uPk_93160	3	0.0242195	chr5	100912317	100912877	Intergenic	66368	Agpat9	Naive_CD4_T
spleen_uPk_31387	3	0.02416	chr13	23581317	23582119	exon (NM_175654, exon 1 of 1)	116	Hist1h4d	Naive_CD4_T
spleen_uPk_35997	3	0.0241258	chr13	109837356	109838344	intron (NM_011056, intron 7 of 16)	-65959	Mir1904	Naive_CD4_T
spleen_uPk_43074	3	0.0240975	chr15	41446965	41447961	promoter-TSS (NM_001130166)	-19	Oxr1	Naive_CD4_T
spleen_uPk_8137	3	0.0240836	chr1	179169237	179170136	intron (NM_027188, intron 5 of 11)	348317	Smyd3	Naive_CD4_T
spleen_uPk_61498	3	0.0240789	chr19	4065602	4066716	Intergenic	-6865	Gstp3	Naive_CD4_T
spleen_uPk_94432	3	0.0240133	chr5	118036800	118037663	intron (NM_021344, intron 1 of 7)	9407	Tesc	Naive_CD4_T
spleen_uPk_49709	3	0.0239559	chr16	44735493	44736337	exon (NM_145972, exon 9 of 9)	10448	Gtpbp8	Naive_CD4_T
spleen_uPk_79995	3	0.0239447	chr3	121343171	121343566	intron (NM_024178, intron 3 of 3)	51551	Alg14	Naive_CD4_T
spleen_uPk_38026	3	0.0239381	chr14	34661204	34662579	Intergenic	-8317	Mir297-1	Naive_CD4_T
spleen_uPk_115292	3	0.0239165	chr8	84722788	84724031	intron (NM_001297601, intron 6 of 8)	21952	Lyl1	Naive_CD4_T
spleen_uPk_89086	3	0.0238618	chr4	152125103	152126137	intron (NM_207688, intron 8 of 10)	3305	Espn	Naive_CD4_T
spleen_uPk_80118	3	0.0238556	chr3	122474044	122474534	intron (NM_013867, intron 3 of 11)	54509	Bcar3	Naive_CD4_T
spleen_uPk_19334	3	0.0238444	chr11	58138821	58139969	intron (NM_001166669, intron 17 of 27)	29144	Gemin5	Naive_CD4_T
spleen_uPk_105307	3	0.0238337	chr7	19950001	19950371	intron (NM_027308, intron 1 of 4)	557	Igsf23	Naive_CD4_T
spleen_uPk_61041	3	0.0238191	chr18	80738169	80739262	exon (NM_015805, exon 28 of 29)	-25644	Nfatc1	Naive_CD4_T
spleen_uPk_112678	3	0.0237642	chr8	14998092	14998490	intron (NM_172751, intron 28 of 28)	-12734	Kbtbd11	Naive_CD4_T
spleen_uPk_103694	3	0.0237457	chr6	135417993	135419095	Intergenic	51051	Emp1	Naive_CD4_T
spleen_uPk_45342	3	0.0236979	chr15	81097506	81098284	intron (NM_001082536, intron 2 of 13)	7152	Mkl1	Naive_CD4_T
spleen_uPk_60714	3	0.0236283	chr18	76892157	76892885	intron (NM_001109743, intron 7 of 8)	36116	Skor2	Naive_CD4_T
spleen_uPk_14967	3	0.023608	chr10	99385680	99386365	Intergenic	122791	Dusp6	Naive_CD4_T
spleen_uPk_64915	3	0.0235682	chr19	57477156	57477699	intron (NM_028115, intron 4 of 7)	24521	Trub1	Naive_CD4_T
spleen_uPk_52712	3	0.0235594	chr17	21355946	21356503	Intergenic	-27524	Zfp677	Naive_CD4_T
spleen_uPk_33754	3	0.0235418	chr13	58067266	58068230	intron (NM_001195075, intron 6 of 16)	34680	Klhl3	Naive_CD4_T
spleen_uPk_112659	3	0.0235347	chr8	14940968	14941580	intron (NM_001037736, intron 8 of 27)	29611	Arhgef10	Naive_CD4_T
spleen_uPk_18927	3	0.0234838	chr11	53096860	53097235	intron (NM_177059, intron 6 of 15)	23009	Gm11186	Naive_CD4_T
spleen_uPk_59858	3	0.0234686	chr18	62125412	62125823	Intergenic	54364	Adrb2	Naive_CD4_T
spleen_uPk_19961	3	0.0234682	chr11	68417505	68418250	Intergenic	-14248	Pik3r5	Naive_CD4_T
spleen_uPk_117811	3	0.0234645	chr8	125823647	125824073	intron (NM_175561, intron 19 of 33)	74457	Pcnx2	Naive_CD4_T
spleen_uPk_70606	3	0.0234491	chr2	104172597	104173305	intron (NM_001033347, intron 16 of 20)	50182	A930018P22Rik	Naive_CD4_T
spleen_uPk_124580	3	0.0234396	chr9	121642428	121643189	promoter-TSS (NM_011703)	92	Vipr1	Naive_CD4_T
spleen_uPk_14916	3	0.0234255	chr10	99116730	99117619	intron (NM_027740, intron 2 of 11)	9039	Galnt4	Naive_CD4_T
spleen_uPk_62454	3	0.023409	chr19	14695290	14695900	Intergenic	-97412	Tle4	Naive_CD4_T
spleen_uPk_79843	3	0.0233656	chr3	115971929	115972837	intron (NM_023214, intron 8 of 10)	-7519	Mir669n	Naive_CD4_T
spleen_uPk_49744	3	0.0233415	chr16	45018847	45019246	Intergenic	-75007	Ccdc80	Naive_CD4_T
spleen_uPk_48338	3	0.0233298	chr16	23178757	23179137	Intergenic	32411	Adipoq	Naive_CD4_T
spleen_uPk_85661	3	0.0233056	chr4	106869576	106870073	Intergenic	-41646	Ssbp3	Naive_CD4_T
spleen_uPk_94126	3	0.0233001	chr5	114505208	114506029	Intergenic	61349	Mvk	Naive_CD4_T
spleen_uPk_68993	3	0.0232491	chr2	70425660	70426069	intron (NM_177376, intron 33 of 34)	-49059	Sp5	Naive_CD4_T
spleen_uPk_66070	3	0.0232232	chr2	18952070	18952701	intron (NM_008845, intron 1 of 9)	45736	Pip4k2a	Naive_CD4_T
spleen_uPk_124164	3	0.0232041	chr9	116293870	116294853	Intergenic	-118998	Tgfbr2	Naive_CD4_T
spleen_uPk_103086	3	0.0231699	chr6	127473946	127474325	intron (NM_181402, intron 4 of 8)	20412	Parp11	Naive_CD4_T
spleen_uPk_46499	3	0.0231696	chr15	98622907	98623921	Intergenic	-8914	Cacnb3	Naive_CD4_T
spleen_uPk_14625	3	0.023132	chr10	95698879	95699471	Intergenic	-135008	Nudt4	Naive_CD4_T
spleen_uPk_119214	3	0.0231202	chr9	32938839	32939261	Intergenic	-10084	Gm27162	Naive_CD4_T
spleen_uPk_103567	3	0.0230797	chr6	134364594	134365124	Intergenic	-31470	Bcl2l14	Naive_CD4_T
spleen_uPk_34224	3	0.0230627	chr13	73433569	73435417	Intergenic	-32890	Lpcat1	Naive_CD4_T
spleen_uPk_116147	3	0.0230406	chr8	105825557	105825849	intron (NM_145824, intron 2 of 13)	1647	Ranbp10	Naive_CD4_T
spleen_uPk_61304	3	0.0230155	chr18	84911614	84912110	Intergenic	-23163	Fbxo15	Naive_CD4_T
spleen_uPk_38900	3	0.0230087	chr14	56296060	56297479	Intergenic	-34435	Gzmb	Naive_CD4_T
spleen_uPk_2059	3	0.0230059	chr1	58733843	58734846	intron (NM_001293805, intron 3 of 7)	3792	Cflar	Naive_CD4_T
spleen_uPk_11075	3	0.0229996	chr10	39990938	39991479	Intergenic	-4562	Mfsd4b5	Naive_CD4_T
spleen_uPk_92528	3	0.0229715	chr5	89044568	89045246	intron (NM_001197147, intron 5 of 25)	157647	Slc4a4	Naive_CD4_T
spleen_uPk_82464	3	0.0227754	chr4	15299776	15300346	Intergenic	34241	Tmem64	Naive_CD4_T
spleen_uPk_16422	3	0.0227687	chr10	128990915	128991618	TTS (NM_146861)	1352	Olfr9	Naive_CD4_T
spleen_uPk_113422	3	0.0227648	chr8	35596598	35597765	intron (NM_001081279, intron 1 of 2)	-8161	Gm16793	Naive_CD4_T
spleen_uPk_66939	3	0.0227279	chr2	30547501	30548243	Intergenic	-47172	Cstad	Naive_CD4_T
spleen_uPk_80474	3	0.0226758	chr3	130818419	130819596	Intergenic	-88609	Rpl34	Naive_CD4_T
spleen_uPk_39447	3	0.0226744	chr14	64323504	64324164	intron (NM_001253712, intron 1 of 5)	93122	Msra	Naive_CD4_T
spleen_uPk_120707	3	0.0226328	chr9	58112282	58112803	intron (NM_001166282, intron 3 of 19)	6281	Ccdc33	Naive_CD4_T
spleen_uPk_56359	3	0.0226211	chr17	74769336	74770481	intron (NM_152817, intron 9 of 19)	52158	Ttc27	Naive_CD4_T
spleen_uPk_101156	3	0.0226154	chr6	94778787	94779560	Intergenic	-3683	Mir1957a	Naive_CD4_T
spleen_uPk_46157	3	0.0225727	chr15	94276400	94276979	intron (NM_177431, intron 37 of 38)	29487	D630010B17Rik	Naive_CD4_T
spleen_uPk_73385	3	0.0225429	chr2	156970188	156970737	intron (NM_013865, intron 1 of 15)	21649	Ndrg3	Naive_CD4_T
spleen_uPk_123532	3	0.0225412	chr9	108144374	108145281	intron (NM_007567, intron 1 of 11)	7972	4930447F24Rik	Naive_CD4_T
spleen_uPk_65637	3	0.0225087	chr2	11331528	11333710	Intergenic	-6870	Gm13293	Naive_CD4_T
spleen_uPk_49252	3	0.0224772	chr16	35742187	35743074	intron (NM_153550, intron 2 of 8)	26726	Dirc2	Naive_CD4_T
spleen_uPk_2216	3	0.0224758	chr1	60758014	60758749	intron (NM_007642, intron 1 of 3)	11993	Cd28	Naive_CD4_T
spleen_uPk_74431	3	0.0224499	chr2	167996485	167997975	intron (NM_001080708, intron 4 of 21)	13363	Fam65c	Naive_CD4_T
spleen_uPk_14947	3	0.0224188	chr10	99241307	99242747	Intergenic	-21204	Dusp6	Naive_CD4_T
spleen_uPk_102417	3	0.0224099	chr6	119630448	119631024	exon (NM_053204, exon 18 of 21)	-86389	Wnt5b	Naive_CD4_T
spleen_uPk_79170	3	0.0224072	chr3	103384868	103385296	Intergenic	105789	Trim33	Naive_CD4_T
spleen_uPk_67094	3	0.0223147	chr2	31814684	31815046	3' UTR (NM_178887, exon 7 of 7)	-4285	Qrfp	Naive_CD4_T
spleen_uPk_4020	3	0.0222999	chr1	94091669	94092253	Intergenic	-39408	Pdcd1	Naive_CD4_T
spleen_uPk_102407	3	0.0222951	chr6	119500006	119500498	intron (NM_009525, intron 1 of 4)	20584	Fbxl14	Naive_CD4_T
spleen_uPk_59452	3	0.0222898	chr18	55548188	55549477	Intergenic	-558652	Zfp608	Naive_CD4_T
spleen_uPk_12626	3	0.0222844	chr10	68081770	68082276	Intergenic	102425	Rtkn2	Naive_CD4_T
spleen_uPk_63264	3	0.0222756	chr19	32344754	32345091	intron (NM_144792, intron 2 of 9)	4394	Sgms1	Naive_CD4_T
spleen_uPk_60375	3	0.0222478	chr18	69547894	69548325	intron (NM_013685, intron 6 of 19)	202388	Tcf4	Naive_CD4_T
spleen_uPk_107810	3	0.022197	chr7	78868493	78869160	Intergenic	-19451	Mir7-2	Naive_CD4_T
spleen_uPk_61576	3	0.0221901	chr19	4590078	4590441	intron (NM_001162946, intron 2 of 20)	-4060	Pcx	Naive_CD4_T
spleen_uPk_95894	3	0.0221671	chr5	137740979	137741851	promoter-TSS (NM_001347505)	-247	Nyap1	Naive_CD4_T
spleen_uPk_92550	3	0.0221593	chr5	89900968	89901560	Intergenic	-17930	Adamts3	Naive_CD4_T
spleen_uPk_15893	3	0.0221425	chr10	121419793	121420666	intron (NM_138956, intron 1 of 4)	55139	Gns	Naive_CD4_T
spleen_uPk_39534	3	0.0221321	chr14	65078082	65078646	intron (NM_018788, intron 2 of 6)	19742	Extl3	Naive_CD4_T
spleen_uPk_78550	3	0.0220855	chr3	95666090	95666433	Intergenic	7540	Mcl1	Naive_CD4_T
spleen_uPk_54534	3	0.0220222	chr17	42883834	42884207	Intergenic	-7596	Cd2ap	Naive_CD4_T
spleen_uPk_60658	3	0.0219934	chr18	75478486	75479426	intron (NM_201354, intron 9 of 11)	-35689	Gm10532	Naive_CD4_T
spleen_uPk_98670	3	0.0219925	chr6	47349840	47350515	Intergenic	-104147	Cul1	Naive_CD4_T
spleen_uPk_103568	3	0.0219442	chr6	134365961	134367445	Intergenic	-29626	Bcl2l14	Naive_CD4_T
spleen_uPk_20575	3	0.021846	chr11	75318386	75319529	intron (NM_001164223, intron 6 of 17)	29426	Rpa1	Naive_CD4_T
spleen_uPk_43459	3	0.0218307	chr15	55905760	55907178	exon (NM_016667, exon 1 of 7)	480	Sntb1	Naive_CD4_T
spleen_uPk_82856	3	0.0218249	chr4	33988402	33989384	Intergenic	61172	Spaca1	Naive_CD4_T
spleen_uPk_90735	3	0.0218238	chr5	35973792	35974401	intron (NM_027373, intron 9 of 16)	80777	Afap1	Naive_CD4_T
spleen_uPk_106525	3	0.0217915	chr7	45135642	45136658	intron (NR_102725, intron 1 of 7)	282	Flt3l	Naive_CD4_T
spleen_uPk_26362	3	0.0217459	chr12	40529694	40530089	intron (NM_172803, intron 1 of 52)	83838	Dock4	Naive_CD4_T
spleen_uPk_116669	3	0.0217267	chr8	114814880	114816099	intron (NM_019573, intron 8 of 8)	375837	Wwox	Naive_CD4_T
spleen_uPk_115973	3	0.0217057	chr8	103978908	103979410	Intergenic	-122466	Cdh5	Naive_CD4_T
spleen_uPk_89776	3	0.0217048	chr5	20332421	20333192	intron (NM_001170746, intron 6 of 22)	425288	Magi2	Naive_CD4_T
spleen_uPk_61303	3	0.0216849	chr18	84888731	84889281	Intergenic	37592	Cyb5a	Naive_CD4_T
spleen_uPk_92526	3	0.0216848	chr5	89036042	89036788	intron (NM_001197147, intron 4 of 25)	149155	Slc4a4	Naive_CD4_T
spleen_uPk_15030	3	0.0216703	chr10	100770136	100770983	Intergenic	178173	1700017N19Rik	Naive_CD4_T
spleen_uPk_1567	3	0.0216681	chr1	51596996	51597769	Intergenic	-118983	Nabp1	Naive_CD4_T
spleen_uPk_112613	3	0.0216554	chr8	13986471	13987703	intron (NR_131137, intron 1 of 2)	997	Gm5907	Naive_CD4_T
spleen_uPk_18199	3	0.0216509	chr11	43766842	43767688	Intergenic	-19292	Ttc1	Naive_CD4_T
spleen_uPk_106407	3	0.0216028	chr7	44405402	44406305	Intergenic	21727	Syt3	Naive_CD4_T
spleen_uPk_22046	3	0.0215926	chr11	95075981	95077104	5' UTR (NM_001306162, exon 2 of 26)	172	Itga3	Naive_CD4_T
spleen_uPk_7803	3	0.0215858	chr1	172550409	172551005	promoter-TSS (NR_040558)	99	4933439K11Rik	Naive_CD4_T
spleen_uPk_105351	3	0.0215623	chr7	24406622	24407882	intron (NM_028047, intron 5 of 13)	7624	Smg9	Naive_CD4_T
spleen_uPk_124036	3	0.0215474	chr9	115407961	115408744	Intergenic	26533	Mir467h	Naive_CD4_T
spleen_uPk_123540	3	0.0214892	chr9	108200933	108201611	Intergenic	-10889	Bsn	Naive_CD4_T
spleen_uPk_27982	3	0.0214523	chr12	82166086	82166672	Intergenic	-3637	Sipa1l1	Naive_CD4_T
spleen_uPk_71683	3	0.0214199	chr2	127618951	127619685	Intergenic	31892	Mrps5	Naive_CD4_T
spleen_uPk_56628	3	0.021405	chr17	80373022	80374128	promoter-TSS (NR_028385)	-33	Gm10190	Naive_CD4_T
spleen_uPk_113454	3	0.0213834	chr8	36010283	36011137	Intergenic	-84118	Prag1	Naive_CD4_T
spleen_uPk_39176	3	0.0213748	chr14	61056460	61057449	Intergenic	-10099	Tnfrsf19	Naive_CD4_T
spleen_uPk_9131	3	0.0213748	chr1	193285700	193286444	Intergenic	-12884	G0s2	Naive_CD4_T
spleen_uPk_89083	3	0.0213648	chr4	152115700	152116733	promoter-TSS (NM_033042)	-127	Tnfrsf25	Naive_CD4_T
spleen_uPk_98512	3	0.0213613	chr6	41103984	41104405	Intergenic	-68685	2210010C04Rik	Naive_CD4_T
spleen_uPk_37107	3	0.0213472	chr14	18893283	18894363	promoter-TSS (NM_144839)	-196	Ube2e2	Naive_CD4_T
spleen_uPk_19056	3	0.0213051	chr11	54067904	54069445	intron (NM_019417, intron 1 of 6)	343	Pdlim4	Naive_CD4_T
spleen_uPk_57120	3	0.021305	chr17	86353147	86354704	intron (NM_011104, intron 2 of 14)	-66747	2010106C02Rik	Naive_CD4_T
spleen_uPk_12622	3	0.0212705	chr10	68053767	68054712	Intergenic	74641	Rtkn2	Naive_CD4_T
spleen_uPk_43638	3	0.0212559	chr15	59041048	59041442	intron (NM_001146180, intron 3 of 13)	40781	Mtss1	Naive_CD4_T
spleen_uPk_22630	3	0.0212534	chr11	100397266	100398220	promoter-TSS (NM_010593)	47	Jup	Naive_CD4_T
spleen_uPk_10264	3	0.0212407	chr10	20219307	20220073	intron (NM_001198635, intron 1 of 17)	11251	Rpl32l	Naive_CD4_T
spleen_uPk_64623	3	0.0212384	chr19	53519913	53520783	Intergenic	-8970	Dusp5	Naive_CD4_T
spleen_uPk_28391	3	0.0212221	chr12	86810648	86811314	Intergenic	73833	Irf2bpl	Naive_CD4_T
spleen_uPk_93521	3	0.0212145	chr5	107148296	107148712	intron (NM_011578, intron 6 of 16)	141091	Tgfbr3	Naive_CD4_T
spleen_uPk_70835	3	0.021212	chr2	114144733	114145854	intron (NM_001290788, intron 14 of 33)	5277	Mir7002	Naive_CD4_T
spleen_uPk_41972	3	0.021187	chr15	9580497	9581900	intron (NM_001305042, intron 36 of 36)	-51322	Il7r	Naive_CD4_T
spleen_uPk_104761	3	0.0211829	chr7	4816643	4816876	Intergenic	-4419	Ube2s	Naive_CD4_T
spleen_uPk_108096	3	0.0211825	chr7	80973099	80974175	Intergenic	-20047	Zfp592	Naive_CD4_T
spleen_uPk_29495	3	0.0211693	chr12	107728931	107729701	intron (NR_045973, intron 2 of 2)	6172	4930465M20Rik	Naive_CD4_T
spleen_uPk_93533	3	0.0211216	chr5	107259529	107260043	intron (NM_011578, intron 2 of 16)	29809	Tgfbr3	Naive_CD4_T
spleen_uPk_79303	3	0.0211075	chr3	104781504	104782022	intron (NM_027982, intron 1 of 9)	707	Ppm1j	Naive_CD4_T
spleen_uPk_25117	3	0.021065	chr12	12349763	12350339	intron (NM_029758, intron 4 of 12)	42424	4921511I17Rik	Naive_CD4_T
spleen_uPk_29849	3	0.0210319	chr12	111694562	111694851	Intergenic	16601	Trmt61a	Naive_CD4_T
spleen_uPk_7802	3	0.0210204	chr1	172548329	172549059	intron (NR_040558, intron 1 of 2)	2112	4933439K11Rik	Naive_CD4_T
spleen_uPk_81488	3	0.0209938	chr3	148867638	148868311	intron (NM_001081298, intron 2 of 23)	86661	Adgrl2	Naive_CD4_T
spleen_uPk_58403	3	0.0209248	chr18	32940782	32941154	intron (NM_009793, intron 1 of 10)	1927	Camk4	Naive_CD4_T
spleen_uPk_111064	3	0.0209073	chr7	127952923	127953823	Intergenic	-6648	Prss36	Naive_CD4_T
spleen_uPk_35481	3	0.0209048	chr13	100805780	100806249	intron (NM_022885, intron 14 of 15)	-19528	Ccnb1	Naive_CD4_T
spleen_uPk_78213	3	0.0208827	chr3	89390631	89390931	intron (NM_009565, intron 1 of 2)	-1083	Gm15417	Naive_CD4_T
spleen_uPk_95573	3	0.0208656	chr5	134932150	134933734	intron (NM_001347490, intron 2 of 4)	569	Wbscr27	Naive_CD4_T
spleen_uPk_29680	3	0.0208544	chr12	110478366	110479193	intron (NM_001135001, intron 3 of 13)	-6960	Ppp2r5c	Naive_CD4_T
spleen_uPk_92628	3	0.0208482	chr5	91341976	91342716	Intergenic	-59270	Gm19619	Naive_CD4_T
spleen_uPk_47510	3	0.0208437	chr16	11073069	11073801	3' UTR (NM_009223, exon 2 of 2)	7137	Snn	Naive_CD4_T
spleen_uPk_37071	3	0.0208419	chr14	18001740	18002680	intron (NM_009380, intron 1 of 6)	20566	Thrb	Naive_CD4_T
spleen_uPk_70985	3	0.0208222	chr2	117988458	117989082	intron (NR_126479, intron 8 of 9)	122432	Gm13986	Naive_CD4_T
spleen_uPk_93516	3	0.0208154	chr5	107079844	107080489	Intergenic	115605	Cdc7	Naive_CD4_T
spleen_uPk_87644	3	0.0207887	chr4	134796440	134797014	Intergenic	-28723	Ldlrap1	Naive_CD4_T
spleen_uPk_75297	3	0.0207858	chr3	9520021	9521097	intron (NM_133218, intron 2 of 8)	89526	Zfp704	Naive_CD4_T
spleen_uPk_108282	3	0.0207631	chr7	83609713	83610576	intron (NM_177695, intron 14 of 22)	-21873	Stard5	Naive_CD4_T
spleen_uPk_113257	3	0.0207293	chr8	33902754	33903130	intron (NM_001042674, intron 1 of 7)	26921	Rbpms	Naive_CD4_T
spleen_uPk_79003	3	0.0207073	chr3	101059064	101059602	intron (NM_011197, intron 5 of 8)	-29838	Cd101	Naive_CD4_T
spleen_uPk_34970	3	0.0206917	chr13	93592944	93593768	Intergenic	44402	Bhmt	Naive_CD4_T
spleen_uPk_50990	3	0.0206885	chr16	90197224	90198123	Intergenic	-23069	Sod1	Naive_CD4_T
spleen_uPk_69365	3	0.0206774	chr2	75072496	75072871	Intergenic	246871	Mtx2	Naive_CD4_T
spleen_uPk_30272	3	0.0206718	chr12	115920083	115920826	Intergenic	-127270	Zfp386	Naive_CD4_T
spleen_uPk_46149	3	0.0206599	chr15	94214323	94214996	Intergenic	-32543	D630010B17Rik	Naive_CD4_T
spleen_uPk_35268	3	0.0206596	chr13	97762151	97762506	Intergenic	202328	Gm5086	Naive_CD4_T
spleen_uPk_119213	3	0.0206576	chr9	32928281	32929319	intron (NR_131058, intron 1 of 3)	166	Gm27162	Naive_CD4_T
spleen_uPk_102447	3	0.0206346	chr6	120055546	120056556	Intergenic	-17396	Wnk1	Naive_CD4_T
spleen_uPk_103941	3	0.0206209	chr6	140657017	140657961	intron (NM_009637, intron 8 of 8)	30604	Aebp2	Naive_CD4_T
spleen_uPk_122897	3	0.0205608	chr9	96696037	96696845	intron (NM_175537, intron 2 of 2)	35234	Zbtb38	Naive_CD4_T
spleen_uPk_101315	3	0.0205523	chr6	98808113	98808410	Intergenic	220037	Foxp1	Naive_CD4_T
spleen_uPk_69105	3	0.0205328	chr2	71360132	71360599	intron (NM_172436, intron 2 of 17)	7189	Slc25a12	Naive_CD4_T
spleen_uPk_92069	3	0.0205328	chr5	72752578	72753107	promoter-TSS (NM_001289495)	-65	Txk	Naive_CD4_T
spleen_uPk_45226	3	0.0205092	chr15	80538059	80539246	intron (NM_001163189, intron 1 of 5)	21818	Enthd1	Naive_CD4_T
spleen_uPk_36913	3	0.0205065	chr14	15062571	15063415	Intergenic	242178	Nek10	Naive_CD4_T
spleen_uPk_53314	3	0.0204895	chr17	28256402	28257368	intron (NM_011145, intron 2 of 7)	-14823	1810013A23Rik	Naive_CD4_T
spleen_uPk_75369	3	0.0204634	chr3	9916567	9917307	Intergenic	-83258	Pag1	Naive_CD4_T
spleen_uPk_29149	3	0.0204615	chr12	102456469	102456829	Intergenic	-12485	Golga5	Naive_CD4_T
spleen_uPk_117755	3	0.0204606	chr8	125351428	125351951	Intergenic	141021	Sipa1l2	Naive_CD4_T
spleen_uPk_46337	3	0.0204595	chr15	97252516	97253019	intron (NM_172293, intron 1 of 5)	-5480	Amigo2	Naive_CD4_T
spleen_uPk_101394	3	0.0204504	chr6	99265933	99266732	intron (NM_001347345, intron 3 of 19)	183	Foxp1	Naive_CD4_T
spleen_uPk_24983	3	0.0204406	chr12	8662165	8662592	Intergenic	-11756	Pum2	Naive_CD4_T
spleen_uPk_108227	3	0.0204276	chr7	82820577	82821154	Intergenic	-46468	Mex3b	Naive_CD4_T
spleen_uPk_60624	3	0.0204137	chr18	75322085	75322737	Intergenic	-25082	2010010A06Rik	Naive_CD4_T
spleen_uPk_45299	3	0.0203809	chr15	80892338	80892751	intron (NM_144812, intron 13 of 24)	-47495	Mir5113	Naive_CD4_T
spleen_uPk_39451	3	0.0203457	chr14	64375057	64375505	intron (NM_001253712, intron 1 of 5)	41675	Msra	Naive_CD4_T
spleen_uPk_63265	3	0.0203189	chr19	32345196	32345514	intron (NM_144792, intron 2 of 9)	3961	Sgms1	Naive_CD4_T
spleen_uPk_87574	3	0.0202846	chr4	134460170	134460770	Intergenic	-7850	Stmn1	Naive_CD4_T
spleen_uPk_40215	3	0.0202845	chr14	75103000	75103375	intron (NM_027581, intron 7 of 9)	27696	Lrrc63	Naive_CD4_T
spleen_uPk_52742	3	0.0202817	chr17	21617195	21617896	Intergenic	-33066	Zfp983	Naive_CD4_T
spleen_uPk_96890	3	0.020249	chr5	149320498	149321038	Intergenic	55764	Alox5ap	Naive_CD4_T
spleen_uPk_1149	3	0.0202256	chr1	39097609	39097985	Intergenic	89195	Mir6349	Naive_CD4_T
spleen_uPk_116499	3	0.0202111	chr8	110938631	110939679	intron (NM_009179, intron 1 of 6)	19290	St3gal2	Naive_CD4_T
spleen_uPk_3199	3	0.0201957	chr1	84305675	84306298	Intergenic	-21341	Pid1	Naive_CD4_T
spleen_uPk_88221	3	0.0201938	chr4	140601140	140601574	intron (NM_001290803, intron 4 of 28)	47399	Arhgef10l	Naive_CD4_T
spleen_uPk_70836	3	0.020158	chr2	114153164	114153739	intron (NM_001290788, intron 9 of 33)	-2881	Mir7002	Naive_CD4_T
spleen_uPk_80008	3	0.0201457	chr3	121426035	121427497	5' UTR (NM_028044, exon 1 of 7)	225	Cnn3	Naive_CD4_T
spleen_uPk_12231	3	0.0201455	chr10	61336012	61337063	intron (NM_013753, intron 18 of 19)	38701	Prf1	Naive_CD4_T
spleen_uPk_3632	3	0.0201372	chr1	88704994	88705464	Intergenic	-3038	Arl4c	Naive_CD4_T
spleen_uPk_78211	3	0.0201022	chr3	89385516	89385780	intron (NM_009565, intron 1 of 2)	-6216	Gm15417	Naive_CD4_T
spleen_uPk_10672	3	0.0200921	chr10	26520657	26521454	Intergenic	-145836	L3mbtl3	Naive_CD4_T
spleen_uPk_27524	3	0.0200723	chr12	76867479	76868158	intron (NM_145927, intron 2 of 11)	30351	Fntb	Naive_CD4_T
spleen_uPk_117584	3	0.0200697	chr8	123404365	123405148	TTS (NM_001037877)	-2326	Mc1r	Naive_CD4_T
spleen_uPk_116667	3	0.0200449	chr8	114801547	114802160	intron (NM_019573, intron 8 of 8)	362201	Wwox	Naive_CD4_T
spleen_uPk_12344	3	0.0200338	chr10	62851567	62852189	intron (NM_027384, intron 2 of 10)	28136	Tet1	Naive_CD4_T
spleen_uPk_22708	3	0.0200226	chr11	100891672	100892105	intron (NM_213660, intron 21 of 23)	31404	Stat5a	Naive_CD4_T
spleen_uPk_47977	3	0.0200077	chr16	18503612	18504011	intron (NR_104347, intron 2 of 8)	4940	Gnb1l	Naive_CD4_T
spleen_uPk_107616	3	0.0199851	chr7	75384622	75385205	Intergenic	-70621	Akap13	Naive_CD4_T
spleen_uPk_123100	3	0.0199813	chr9	101060991	101061650	Intergenic	-13442	Msl2	Naive_CD4_T
spleen_uPk_99666	3	0.0199423	chr6	66896068	66897104	promoter-TSS (NM_001177558)	189	Gng12	Naive_CD4_T
spleen_uPk_24044	3	0.0199168	chr11	116369021	116370030	intron (NM_027258, intron 2 of 18)	-34171	Foxj1	Naive_CD4_T
spleen_uPk_55870	3	0.019916	chr17	65957583	65957989	Intergenic	-6599	Twsg1	Naive_CD4_T
spleen_uPk_89196	3	0.0199101	chr4	154376086	154376701	intron (NM_001177995, intron 3 of 15)	-76498	Arhgef16	Naive_CD4_T
spleen_uPk_15961	3	0.0198909	chr10	121886585	121887373	intron (NM_001242411, intron 4 of 21)	147042	BC048403	Naive_CD4_T
spleen_uPk_17022	3	0.0198753	chr11	11741545	11742013	intron (NM_001301866, intron 3 of 5)	51602	Ikzf1	Naive_CD4_T
spleen_uPk_61301	3	0.0198674	chr18	84873908	84874881	intron (NM_025797, intron 3 of 4)	22980	Cyb5a	Naive_CD4_T
spleen_uPk_37672	3	0.0198661	chr14	30136757	30137556	intron (NM_001302637, intron 9 of 48)	114523	Chdh	Naive_CD4_T
spleen_uPk_92548	3	0.0198593	chr5	89881986	89882780	intron (NM_001081401, intron 1 of 21)	951	Adamts3	Naive_CD4_T
spleen_uPk_26620	3	0.019856	chr12	52700917	52701763	intron (NM_198111, intron 1 of 13)	1957	Akap6	Naive_CD4_T
spleen_uPk_104014	3	0.0198456	chr6	142779342	142780462	Intergenic	23216	Cmas	Naive_CD4_T
spleen_uPk_113282	3	0.019826	chr8	34120322	34120941	intron (NM_001126314, intron 2 of 2)	5601	Mboat4	Naive_CD4_T
spleen_uPk_30252	3	0.019813	chr12	115691693	115692423	Intergenic	3736	Mir6388	Naive_CD4_T
spleen_uPk_117173	3	0.0198125	chr8	120544129	120544672	intron (NM_001145896, intron 1 of 15)	5704	Mir7687	Naive_CD4_T
spleen_uPk_104115	3	0.0198016	chr6	143361351	143361720	Intergenic	115647	D6Ertd474e	Naive_CD4_T
spleen_uPk_56457	3	0.0197732	chr17	78429043	78429481	Intergenic	-11110	Fez2	Naive_CD4_T
spleen_uPk_46807	3	0.0197457	chr15	100844900	100845857	Intergenic	-25267	Scn8a	Naive_CD4_T
spleen_uPk_19390	3	0.0197449	chr11	58948170	58949385	promoter-TSS (NM_030082)	-134	Hist3h2ba	Naive_CD4_T
spleen_uPk_65224	3	0.0197277	chr2	3922764	3923118	Intergenic	-94742	Frmd4a	Naive_CD4_T
spleen_uPk_71056	3	0.0197034	chr2	118642386	118642910	Intergenic	-20929	Pak6	Naive_CD4_T
spleen_uPk_65828	3	0.0196881	chr2	13757179	13757872	intron (NM_145838, intron 2 of 7)	35995	St8sia6	Naive_CD4_T
spleen_uPk_49904	3	0.0196879	chr16	48771838	48772568	promoter-TSS (NM_198297)	-247	Trat1	Naive_CD4_T
spleen_uPk_49839	3	0.019685	chr16	45786623	45787125	intron (NM_001252442, intron 6 of 18)	-43919	Abhd10	Naive_CD4_T
spleen_uPk_105342	3	0.0196726	chr7	24373032	24374428	intron (NM_008433, intron 1 of 8)	3467	Kcnn4	Naive_CD4_T
spleen_uPk_69239	3	0.0196236	chr2	72873903	72875092	Intergenic	-60780	6430710C18Rik	Naive_CD4_T
spleen_uPk_93811	3	0.0196203	chr5	111058172	111059821	intron (NM_001267622, intron 2 of 22)	54852	Mir701	Naive_CD4_T
spleen_uPk_87948	3	0.0195977	chr4	137064739	137065093	Intergenic	-16221	Zbtb40	Naive_CD4_T
spleen_uPk_39174	3	0.0195901	chr14	61046010	61047024	5' UTR (NM_013869, exon 1 of 10)	338	Tnfrsf19	Naive_CD4_T
spleen_uPk_118316	3	0.0195862	chr9	13613698	13614247	Intergenic	-6017	Maml2	Naive_CD4_T
spleen_uPk_106868	3	0.0195778	chr7	49421230	49421645	intron (NM_175272, intron 6 of 37)	175248	Nav2	Naive_CD4_T
spleen_uPk_43655	3	0.0195759	chr15	59089571	59090508	Intergenic	-8013	Mtss1	Naive_CD4_T
spleen_uPk_108937	3	0.0195585	chr7	99086745	99087741	intron (NM_178635, intron 5 of 14)	53901	Uvrag	Naive_CD4_T
spleen_uPk_78263	3	0.0195532	chr3	89843066	89843663	intron (NM_172530, intron 2 of 5)	11994	She	Naive_CD4_T
spleen_uPk_8060	3	0.0195532	chr1	177624576	177625261	Intergenic	18025	2310043L19Rik	Naive_CD4_T
spleen_uPk_76282	3	0.0195091	chr3	41107567	41107932	Intergenic	-24703	Pgrmc2	Naive_CD4_T
spleen_uPk_79408	3	0.0195015	chr3	106000906	106002095	promoter-TSS (NM_029604)	-3	Pifo	Naive_CD4_T
spleen_uPk_27388	3	0.0195011	chr12	75283173	75283904	Intergenic	-24775	Rhoj	Naive_CD4_T
spleen_uPk_90153	3	0.0194921	chr5	25100150	25101589	promoter-TSS (NM_145401)	-106	2900005J15Rik	Naive_CD4_T
spleen_uPk_96728	3	0.0194772	chr5	148342107	148342931	intron (NM_001301424, intron 6 of 12)	50296	Slc7a1	Naive_CD4_T
spleen_uPk_87769	3	0.0194738	chr4	135501598	135502015	intron (NM_030189, intron 1 of 8)	5819	Stpg1	Naive_CD4_T
spleen_uPk_46150	3	0.0194703	chr15	94220734	94221136	Intergenic	-26267	D630010B17Rik	Naive_CD4_T
spleen_uPk_107578	3	0.0194676	chr7	74553984	74555364	5' UTR (NM_023908, exon 1 of 10)	106	Slco3a1	Naive_CD4_T
spleen_uPk_93764	3	0.0194529	chr5	110514657	110515184	promoter-TSS (NR_102290)	-3	A630023P12Rik	Naive_CD4_T
spleen_uPk_19781	3	0.0194445	chr11	63914300	63914741	intron (NM_018805, intron 1 of 1)	7764	Hs3st3b1	Naive_CD4_T
spleen_uPk_113025	3	0.0194438	chr8	25625140	25625761	intron (NM_001001735, intron 1 of 9)	-15127	Whsc1l1	Naive_CD4_T
spleen_uPk_100974	3	0.0194377	chr6	90740661	90741214	intron (NM_001134384, intron 1 of 13)	-24408	Iqsec1	Naive_CD4_T
spleen_uPk_72849	3	0.0194182	chr2	151536035	151537045	Intergenic	-5943	Fkbp1a	Naive_CD4_T
spleen_uPk_6131	3	0.0194086	chr1	152084578	152085045	intron (NM_197990, intron 1 of 5)	5509	1700025G04Rik	Naive_CD4_T
spleen_uPk_23545	3	0.0194016	chr11	110337134	110338135	promoter-TSS (NM_147219)	82	Abca5	Naive_CD4_T
spleen_uPk_100093	3	0.0194004	chr6	72190054	72191043	Intergenic	45029	Atoh8	Naive_CD4_T
spleen_uPk_116023	3	0.0193707	chr8	104435451	104436501	intron (NM_001013380, intron 4 of 12)	7071	Dync1li2	Naive_CD4_T
spleen_uPk_119469	3	0.0193703	chr9	40781775	40782793	intron (NM_133733, intron 6 of 6)	-18989	Hspa8	Naive_CD4_T
spleen_uPk_22310	3	0.0193678	chr11	97628780	97630017	5' UTR (NM_175332, exon 1 of 1)	318	Epop	Naive_CD4_T
spleen_uPk_119619	3	0.0193593	chr9	42520521	42521127	3' UTR (NM_175481, exon 21 of 21)	-48598	Tbcel	Naive_CD4_T
spleen_uPk_106702	3	0.0193569	chr7	46639264	46640386	promoter-TSS (NM_013789)	-18	Sergef	Naive_CD4_T
spleen_uPk_93514	3	0.0193351	chr5	107078422	107078932	Intergenic	114116	Cdc7	Naive_CD4_T
spleen_uPk_121937	3	0.0193157	chr9	75270217	75270861	intron (NM_001081322, intron 16 of 40)	-35749	Gnb5	Naive_CD4_T
spleen_uPk_11484	3	0.0193126	chr10	44029520	44030078	Intergenic	-24953	Aim1	Naive_CD4_T
spleen_uPk_105215	3	0.0193088	chr7	19420861	19421664	exon (NM_007710, exon 8 of 8)	155	A930016O22Rik	Naive_CD4_T
spleen_uPk_66139	3	0.0193021	chr2	19621734	19622585	Intergenic	35738	Gm3230	Naive_CD4_T
spleen_uPk_80399	3	0.0192993	chr3	129602132	129602927	intron (NM_130450, intron 2 of 4)	70143	Elovl6	Naive_CD4_T
spleen_uPk_119903	3	0.0192823	chr9	45251328	45251647	Intergenic	15220	Mir7086	Naive_CD4_T
spleen_uPk_50138	3	0.0192684	chr16	52143014	52143561	intron (NM_001033238, intron 9 of 17)	111738	Cblb	Naive_CD4_T
spleen_uPk_121938	3	0.0192684	chr9	75271500	75271882	intron (NM_001081322, intron 17 of 40)	-34597	Gnb5	Naive_CD4_T
spleen_uPk_43664	3	0.0192579	chr15	59174421	59174814	Intergenic	-92591	Mtss1	Naive_CD4_T
spleen_uPk_102828	3	0.0192395	chr6	124750435	124750837	intron (NM_007881, intron 1 of 9)	5851	Atn1	Naive_CD4_T
spleen_uPk_53284	3	0.0192216	chr17	27997000	27997717	intron (NM_001286040, intron 11 of 24)	83226	Tcp11	Naive_CD4_T
spleen_uPk_93429	3	0.0192061	chr5	105635486	105635970	Intergenic	-64241	Lrrc8d	Naive_CD4_T
spleen_uPk_102855	3	0.0192057	chr6	124900098	124900841	Intergenic	11236	Lag3	Naive_CD4_T
spleen_uPk_27196	3	0.0192013	chr12	71949588	71949975	intron (NM_172464, intron 12 of 25)	60238	Daam1	Naive_CD4_T
spleen_uPk_105352	3	0.0191487	chr7	24413385	24414260	intron (NM_028047, intron 6 of 13)	14194	Smg9	Naive_CD4_T
spleen_uPk_70430	3	0.0191346	chr2	102909446	102909756	Intergenic	-7936	Cd44	Naive_CD4_T
spleen_uPk_92152	3	0.0191193	chr5	73265291	73266172	Intergenic	-9113	Fryl	Naive_CD4_T
spleen_uPk_124870	3	0.0190851	chr9	124412645	124413297	Intergenic	-10280	4930526I15Rik	Naive_CD4_T
spleen_uPk_29245	3	0.0190776	chr12	103331274	103331945	intron (NM_023049, intron 6 of 9)	16650	Fam181a	Naive_CD4_T
spleen_uPk_118607	3	0.0190565	chr9	20765071	20765876	Intergenic	-37259	Olfm2	Naive_CD4_T
spleen_uPk_16418	3	0.0190544	chr10	128940456	128940859	intron (NM_001330160, intron 3 of 24)	6844	Itga7	Naive_CD4_T
spleen_uPk_106892	3	0.0190296	chr7	49741419	49741888	Intergenic	-17453	Htatip2	Naive_CD4_T
spleen_uPk_80130	3	0.0190287	chr3	122618744	122620763	promoter-TSS (NM_001114665)	-39	Fnbp1l	Naive_CD4_T
spleen_uPk_101409	3	0.0190044	chr6	99309301	99310165	intron (NM_001347345, intron 2 of 19)	-43218	Foxp1	Naive_CD4_T
spleen_uPk_77240	3	0.0189973	chr3	68869185	68870697	exon (NM_001167996, exon 1 of 1)	355	1110032F04Rik	Naive_CD4_T
spleen_uPk_33656	3	0.0189918	chr13	55672702	55673050	intron (NM_001282055, intron 18 of 22)	-20248	B230219D22Rik	Naive_CD4_T
spleen_uPk_59450	3	0.0189843	chr18	55466719	55467235	Intergenic	-476797	Zfp608	Naive_CD4_T
spleen_uPk_49747	3	0.0189816	chr16	45025290	45025811	Intergenic	-68503	Ccdc80	Naive_CD4_T
spleen_uPk_10140	3	0.0189676	chr10	19192301	19192656	intron (NR_038021, intron 3 of 3)	25240	Gm20139	Naive_CD4_T
spleen_uPk_27987	3	0.0189571	chr12	82187125	82187560	intron (NM_001167983, intron 1 of 23)	17326	Sipa1l1	Naive_CD4_T
spleen_uPk_69751	3	0.018948	chr2	84582210	84582750	Intergenic	68030	Ctnnd1	Naive_CD4_T
spleen_uPk_103922	3	0.0189435	chr6	140546047	140546815	intron (NM_144920, intron 11 of 30)	-76232	Aebp2	Naive_CD4_T
spleen_uPk_41975	3	0.0189274	chr15	9599923	9600580	intron (NM_001305042, intron 30 of 36)	-70375	Il7r	Naive_CD4_T
spleen_uPk_37094	3	0.0189206	chr14	18507641	18508128	Intergenic	-176040	Ube2e1	Naive_CD4_T
spleen_uPk_100344	3	0.0189179	chr6	83411639	83412163	intron (NM_001347313, intron 3 of 11)	-10799	Mir6374	Naive_CD4_T
spleen_uPk_46830	3	0.0188947	chr15	101135369	101135776	intron (NM_001277257, intron 4 of 10)	7050	Acvrl1	Naive_CD4_T
spleen_uPk_100201	3	0.0188935	chr6	73210394	73211152	intron (NM_001164669, intron 2 of 76)	10858	Dnah6	Naive_CD4_T
spleen_uPk_118279	3	0.0188875	chr9	13422611	13423024	Intergenic	-8544	Phxr4	Naive_CD4_T
spleen_uPk_105838	3	0.018884	chr7	29280926	29282243	exon (NM_001082548, exon 1 of 6)	393	Spint2	Naive_CD4_T
spleen_uPk_19817	3	0.0188799	chr11	64113417	64113781	Intergenic	34115	2810001G20Rik	Naive_CD4_T
spleen_uPk_61081	3	0.0188741	chr18	81521053	81521804	Intergenic	470652	Mir5127	Naive_CD4_T
spleen_uPk_107735	3	0.0188676	chr7	75909997	75910965	Intergenic	62143	Klhl25	Naive_CD4_T
spleen_uPk_6125	3	0.0188474	chr1	152038031	152038577	intron (NM_197990, intron 1 of 5)	52016	1700025G04Rik	Naive_CD4_T
spleen_uPk_98463	3	0.0188456	chr6	40385626	40386045	intron (NM_023538, intron 11 of 15)	50298	E330009J07Rik	Naive_CD4_T
spleen_uPk_24960	3	0.0188409	chr12	8357385	8357825	Intergenic	44172	Hs1bp3	Naive_CD4_T
spleen_uPk_6911	3	0.0188366	chr1	161787792	161788772	exon (NM_001205243, exon 1 of 3)	213	Fasl	Naive_CD4_T
spleen_uPk_68355	3	0.0188292	chr2	58178801	58179637	Intergenic	15245	Gm13546	Naive_CD4_T
spleen_uPk_80487	3	0.0188197	chr3	130901385	130901725	Intergenic	-171157	Rpl34	Naive_CD4_T
spleen_uPk_37585	3	0.0188188	chr14	27229137	27230627	intron (NM_001289686, intron 3 of 12)	-8128	Arhgef3	Naive_CD4_T
spleen_uPk_20207	3	0.0188183	chr11	70265103	70265831	Intergenic	-10097	Alox12	Naive_CD4_T
spleen_uPk_96648	3	0.018818	chr5	147323169	147323906	Intergenic	-1097	Urad	Naive_CD4_T
spleen_uPk_117798	3	0.0188157	chr8	125666977	125667669	Intergenic	-2495	Map10	Naive_CD4_T
spleen_uPk_42776	3	0.0187973	chr15	36336849	36337346	Intergenic	-53950	Rnf19a	Naive_CD4_T
spleen_uPk_30052	3	0.0187803	chr12	113149888	113150236	Intergenic	-1950	Crip1	Naive_CD4_T
spleen_uPk_116568	3	0.0187658	chr8	111582226	111583101	intron (NM_001168623, intron 1 of 4)	44320	Znrf1	Naive_CD4_T
spleen_uPk_45365	3	0.0187515	chr15	81301107	81302005	Intergenic	-49694	8430426J06Rik	Naive_CD4_T
spleen_uPk_116496	3	0.0187195	chr8	110919303	110920275	promoter-TSS (NM_009179)	-76	St3gal2	Naive_CD4_T
spleen_uPk_23097	3	0.0187002	chr11	104607453	104608823	exon (NM_016780, exon 1 of 15)	138	Itgb3	Naive_CD4_T
spleen_uPk_26994	3	0.0186992	chr12	69529251	69530358	Intergenic	53224	Vcpkmt	Naive_CD4_T
spleen_uPk_74807	3	0.0186904	chr2	173469446	173470256	Intergenic	-52741	1700021F07Rik	Naive_CD4_T
spleen_uPk_101753	3	0.0186848	chr6	108536584	108537556	intron (NM_010585, intron 60 of 61)	47327	Mir7661	Naive_CD4_T
spleen_uPk_106985	3	0.0186808	chr7	58448539	58449590	Intergenic	-209138	Atp10a	Naive_CD4_T
spleen_uPk_11233	3	0.01867	chr10	41689908	41690814	Intergenic	-83766	Ccdc162	Naive_CD4_T
spleen_uPk_2558	3	0.0186482	chr1	66700564	66701594	intron (NM_025683, intron 1 of 5)	248	Rpe	Naive_CD4_T
spleen_uPk_56802	3	0.018647	chr17	83559059	83559532	Intergenic	-44962	Cox7a2l	Naive_CD4_T
spleen_uPk_28014	3	0.0186452	chr12	82349521	82350500	intron (NM_172579, intron 2 of 20)	38661	Sipa1l1	Naive_CD4_T
spleen_uPk_19796	3	0.0186404	chr11	63991430	63991643	intron (NM_178379, intron 5 of 6)	27310	9630013K17Rik	Naive_CD4_T
spleen_uPk_81331	3	0.0186211	chr3	146039246	146039935	TTS (NM_172864)	51720	Syde2	Naive_CD4_T
spleen_uPk_8546	3	0.0186035	chr1	183220998	183221788	5' UTR (NM_001278219, exon 1 of 9)	136	Disp1	Naive_CD4_T
spleen_uPk_14791	3	0.0186021	chr10	96690631	96691346	Intergenic	73987	Btg1	Naive_CD4_T
spleen_uPk_124048	3	0.0185995	chr9	115481203	115481562	Intergenic	99563	Mir467h	Naive_CD4_T
spleen_uPk_50295	3	0.0185887	chr16	57319658	57320085	intron (NM_025599, intron 2 of 9)	-27020	Tmem30c	Naive_CD4_T
spleen_uPk_66454	3	0.0185854	chr2	26062142	26062624	intron (NM_026495, intron 3 of 5)	30013	Nacc2	Naive_CD4_T
spleen_uPk_16259	3	0.0185405	chr10	127620981	127622384	promoter-TSS (NM_008512)	-534	Lrp1	Naive_CD4_T
spleen_uPk_6607	3	0.0185339	chr1	156956167	156956943	Intergenic	-16929	Ralgps2	Naive_CD4_T
spleen_uPk_108999	3	0.0185211	chr7	99468149	99469218	exon (NM_028145, exon 2 of 7)	2679	Klhl35	Naive_CD4_T
spleen_uPk_20208	3	0.0185104	chr11	70280484	70280819	Intergenic	-25281	Alox12	Naive_CD4_T
spleen_uPk_68632	3	0.0185046	chr2	60923089	60924446	intron (NM_020296, intron 1 of 13)	39437	Rbms1	Naive_CD4_T
spleen_uPk_103468	3	0.018494	chr6	131353257	131353974	Intergenic	34835	Ybx3	Naive_CD4_T
spleen_uPk_81322	3	0.0184626	chr3	145950050	145950898	Intergenic	12442	2410004B18Rik	Naive_CD4_T
spleen_uPk_93801	3	0.0184496	chr5	110978428	110978773	intron (NM_001267622, intron 2 of 22)	-25544	Mir701	Naive_CD4_T
spleen_uPk_71022	3	0.0184428	chr2	118483063	118483363	Intergenic	-3517	Srp14	Naive_CD4_T
spleen_uPk_45969	3	0.0184328	chr15	89149169	89150287	promoter-TSS (NM_011161)	-122	Mapk11	Naive_CD4_T
spleen_uPk_21906	3	0.0183955	chr11	90417873	90418330	Intergenic	-27184	Hlf	Naive_CD4_T
spleen_uPk_41807	3	0.0183899	chr15	6592385	6592999	intron (NM_011815, intron 1 of 17)	12845	Fyb	Naive_CD4_T
spleen_uPk_40675	3	0.0183889	chr14	87498000	87498790	intron (NM_172605, intron 10 of 13)	81812	Tdrd3	Naive_CD4_T
spleen_uPk_51852	3	0.018388	chr17	5089444	5089947	intron (NM_001085355, intron 2 of 19)	94621	Arid1b	Naive_CD4_T
spleen_uPk_44870	3	0.0183795	chr15	77956258	77957136	promoter-TSS (NM_001017983)	25	Foxred2	Naive_CD4_T
spleen_uPk_113474	3	0.018374	chr8	36122388	36123507	intron (NM_172911, intron 3 of 5)	28119	Prag1	Naive_CD4_T
spleen_uPk_42181	3	0.0183566	chr15	12895242	12896101	intron (NM_001130149, intron 22 of 34)	70856	Drosha	Naive_CD4_T
spleen_uPk_43211	3	0.0183541	chr15	50402375	50403008	Intergenic	486358	Trps1	Naive_CD4_T
spleen_uPk_111238	3	0.0183534	chr7	130692236	130693184	5' UTR (NM_021314, exon 1 of 18)	154	Tacc2	Naive_CD4_T
spleen_uPk_54375	3	0.0183459	chr17	35997792	35998014	intron (NR_015618, intron 1 of 1)	3399	A930015D03Rik	Naive_CD4_T
spleen_uPk_16725	3	0.0183413	chr11	5706934	5708088	exon (NM_026080, exon 2 of 4)	188	Mrps24	Naive_CD4_T
spleen_uPk_43328	3	0.0183206	chr15	53115302	53115996	intron (NM_010162, intron 1 of 10)	230534	Ext1	Naive_CD4_T
[truncated: 4,001 more rows]
