# Supplementary material for: A rapid and robust method for single cell chromatin accessibility profiling
Source: Nat Commun. 2018 Dec 17;9:5345. doi: 10.1038/s41467-018-07771-0 (PMC6297232; doi:10.1038/s41467-018-07771-0)
Supplement: Supplementary file 6 — Supplementary Data 4 [file 41467_2018_7771_MOESM6_ESM.xls]

## Sheet: cluster_0
Motif Name	Consensus	P-value	Log P-value	q-value (Benjamini)	# of Target Sequences with Motif(of 500)	% of Target Sequences with Motif	# of Background Sequences with Motif(of 49080)	% of Background Sequences with Motif
CEBP(bZIP)/ThioMac-CEBPb-ChIP-Seq(GSE21512)/Homer	ATTGCGCAAC	1e-68	-157.7	0	202	0.404	5045.4	0.1028
PU.1(ETS)/ThioMac-PU.1-ChIP-Seq(GSE21512)/Homer	AGAGGAAGTG	1e-56	-129.8	0	207	0.414	6273.9	0.1279
ELF5(ETS)/T47D-ELF5-ChIP-Seq(GSE30407)/Homer	ACVAGGAAGT	1e-50	-116.1	0	234	0.468	8607.2	0.1754
ETS1(ETS)/Jurkat-ETS1-ChIP-Seq(GSE17954)/Homer	ACAGGAAGTG	1e-45	-103.6	0	276	0.552	12425.3	0.2532
ELF3(ETS)/PDAC-ELF3-ChIP-Seq(GSE64557)/Homer	ANCAGGAAGT	1e-39	-91.39	0	215	0.43	8560.7	0.1745
Fli1(ETS)/CD8-FLI-ChIP-Seq(GSE20898)/Homer	NRYTTCCGGH	1e-39	-90.38	0	270	0.54	12797.3	0.2608
Etv2(ETS)/ES-ER71-ChIP-Seq(GSE59402)/Homer(0.967)	NNAYTTCCTGHN	1e-37	-86.51	0	246	0.492	11146.2	0.2272
SpiB(ETS)/OCILY3-SPIB-ChIP-Seq(GSE56857)/Homer	AAAGRGGAAGTG	1e-37	-86.48	0	113	0.226	2666.8	0.0544
GABPA(ETS)/Jurkat-GABPa-ChIP-Seq(GSE17954)/Homer	RACCGGAAGT	1e-37	-85.74	0	241	0.482	10810.3	0.2203
ETV1(ETS)/GIST48-ETV1-ChIP-Seq(GSE22441)/Homer	AACCGGAAGT	1e-35	-81.8	0	306	0.612	16516.8	0.3366
ELF1(ETS)/Jurkat-ELF1-ChIP-Seq(SRA014231)/Homer	AVCCGGAAGT	1e-29	-68.76	0	159	0.318	6004.8	0.1224
HLF(bZIP)/HSC-HLF.Flag-ChIP-Seq(GSE69817)/Homer	RTTATGYAAB	1e-29	-68.69	0	165	0.33	6402.2	0.1305
CEBP:AP1(bZIP)/ThioMac-CEBPb-ChIP-Seq(GSE21512)/Homer	DRTGTTGCAA	1e-29	-68.55	0	169	0.338	6677.7	0.1361
EHF(ETS)/LoVo-EHF-ChIP-Seq(GSE49402)/Homer	AVCAGGAAGT	1e-29	-68.44	0	275	0.55	14864.8	0.3029
ERG(ETS)/VCaP-ERG-ChIP-Seq(GSE14097)/Homer	ACAGGAAGTG	1e-29	-67.85	0	314	0.628	18437.4	0.3758
Nrf2(bZIP)/Lymphoblast-Nrf2-ChIP-Seq(GSE37589)/Homer	HTGCTGAGTCAT	1e-20	-47.42	0	37	0.074	465.2	0.0095
ETS(ETS)/Promoter/Homer	AACCGGAAGT	1e-20	-46.46	0	107	0.214	3910.5	0.0797
Ets1-distal(ETS)/CD4+-PolII-ChIP-Seq(Barski_et_al.)/Homer	MACAGGAAGT	1e-18	-43.09	0	103	0.206	3846.6	0.0784
EWS:ERG-fusion(ETS)/CADO_ES1-EWS:ERG-ChIP-Seq(SRA014231)/Homer	ATTTCCTGTN	1e-18	-41.99	0	161	0.322	7911.3	0.1612
NF-E2(bZIP)/K562-NFE2-ChIP-Seq(GSE31477)/Homer	GATGACTCAGCA	1e-17	-41.03	0	37	0.074	567.5	0.0116
Bach2(bZIP)/OCILy7-Bach2-ChIP-Seq(GSE44420)/Homer	TGCTGAGTCA	1e-17	-39.59	0	68	0.136	1993.9	0.0406
Bach1(bZIP)/K562-Bach1-ChIP-Seq(GSE31477)/Homer	AWWNTGCTGAGTCAT	1e-16	-38.47	0	34	0.068	509.3	0.0104
Fra2(bZIP)/Striatum-Fra2-ChIP-Seq(GSE43429)/Homer	GGATGACTCATC	1e-16	-38.11	0	109	0.218	4528.9	0.0923
JunB(bZIP)/DendriticCells-Junb-ChIP-Seq(GSE36099)/Homer	RATGASTCAT	1e-16	-37.18	0	117	0.234	5128.4	0.1045
Fra1(bZIP)/BT549-Fra1-ChIP-Seq(GSE46166)/Homer	NNATGASTCATH	1e-15	-36.61	0	115	0.23	5032.9	0.1026
AP-1(bZIP)/ThioMac-PU.1-ChIP-Seq(GSE21512)/Homer	VTGACTCATC	1e-15	-36.48	0	144	0.288	7105.9	0.1448
Fosl2(bZIP)/3T3L1-Fosl2-ChIP-Seq(GSE56872)/Homer	NATGASTCABNN	1e-15	-36.4	0	87	0.174	3230.8	0.0658
Jun-AP1(bZIP)/K562-cJun-ChIP-Seq(GSE31477)/Homer	GATGASTCATCN	1e-15	-36.37	0	71	0.142	2293.4	0.0467
Atf4(bZIP)/MEF-Atf4-ChIP-Seq(GSE35681)/Homer	MTGATGCAAT	1e-15	-36.37	0	68	0.136	2127.4	0.0434
Atf3(bZIP)/GBM-ATF3-ChIP-Seq(GSE33912)/Homer	DATGASTCATHN	1e-15	-35.99	0	130	0.26	6126.6	0.1249
Atf1(bZIP)/K562-ATF1-ChIP-Seq(GSE31477)/Homer	GATGACGTCA	1e-14	-33.73	0	131	0.262	6381.4	0.1301
Elk1(ETS)/Hela-Elk1-ChIP-Seq(GSE31477)/Homer	HACTTCCGGY	1e-14	-33	0	129	0.258	6296.2	0.1283
EWS:FLI1-fusion(ETS)/SK_N_MC-EWS:FLI1-ChIP-Seq(SRA014231)/Homer	VACAGGAAAT	1e-13	-31.97	0	136	0.272	6901.5	0.1407
ETS:RUNX(ETS,Runt)/Jurkat-RUNX1-ChIP-Seq(GSE17954)/Homer	RCAGGATGTGGT	1e-13	-31.68	0	43	0.086	1033	0.0211
BATF(bZIP)/Th17-BATF-ChIP-Seq(GSE39756)/Homer	DATGASTCAT	1e-13	-30.84	0	125	0.25	6188.3	0.1261
Elk4(ETS)/Hela-Elk4-ChIP-Seq(GSE31477)/Homer	NRYTTCCGGY	1e-12	-29.91	0	123	0.246	6122.6	0.1248
Chop(bZIP)/MEF-Chop-ChIP-Seq(GSE35681)/Homer	ATTGCATCAT	1e-12	-27.67	0	52	0.104	1635.6	0.0333
RUNX-AML(Runt)/CD4+-PolII-ChIP-Seq(Barski_et_al.)/Homer	GCTGTGGTTW	1e-11	-27.44	0	157	0.314	8977.4	0.183
SPDEF(ETS)/VCaP-SPDEF-ChIP-Seq(SRA014231)/Homer	ASWTCCTGBT	1e-11	-25.83	0	193	0.386	12155.2	0.2477
RUNX1(Runt)/Jurkat-RUNX1-ChIP-Seq(GSE29180)/Homer	AAACCACARM	1e-10	-23.64	0	194	0.388	12535.2	0.2555
RUNX(Runt)/HPC7-Runx1-ChIP-Seq(GSE22178)/Homer	SAAACCACAG	1e-10	-23.36	0	150	0.3	8884.4	0.1811
RUNX2(Runt)/PCa-RUNX2-ChIP-Seq(GSE33889)/Homer	NWAACCACADNN	1e-09	-22.02	0	172	0.344	10877.1	0.2217
Atf7(bZIP)/3T3L1-Atf7-ChIP-Seq(GSE56872)/Homer	NGRTGACGTCAY	1e-09	-21.51	0	92	0.184	4619.6	0.0941
FOXK2(Forkhead)/U2OS-FOXK2-ChIP-Seq(E-MTAB-2204)/Homer	SCHTGTTTACAT	1e-08	-20.36	0	112	0.224	6229	0.1269
JunD(bZIP)/K562-JunD-ChIP-Seq/Homer	ATGACGTCATCN	1e-08	-18.58	0	30	0.06	854.4	0.0174
Foxo3(Forkhead)/U2OS-Foxo3-ChIP-Seq(E-MTAB-2701)/Homer	DGTAAACA	1e-07	-18.22	0	117	0.234	6867.3	0.14
Foxo1(Forkhead)/RAW-Foxo1-ChIP-Seq(Fan_et_al.)/Homer	CTGTTTAC	1e-07	-17.28	0	262	0.524	19775.5	0.403
MafK(bZIP)/C2C12-MafK-ChIP-Seq(GSE36030)/Homer	GCTGASTCAGCA	1e-06	-15.97	0	61	0.122	2918	0.0595
Foxa2(Forkhead)/Liver-Foxa2-ChIP-Seq(GSE25694)/Homer	CYTGTTTACWYW	1e-06	-15.43	0	126	0.252	7966.9	0.1624
Gata4(Zf)/Heart-Gata4-ChIP-Seq(GSE35151)/Homer	NBWGATAAGR	1e-06	-15.21	0	142	0.284	9334	0.1902
FOXP1(Forkhead)/H9-FOXP1-ChIP-Seq(GSE31006)/Homer	NYYTGTTTACHN	1e-06	-14.93	0	77	0.154	4169.8	0.085
c-Jun-CRE(bZIP)/K562-cJun-ChIP-Seq(GSE31477)/Homer	ATGACGTCATCY	1e-06	-14.79	0	60	0.12	2952	0.0602
Gata2(Zf)/K562-GATA2-ChIP-Seq(GSE18829)/Homer	BBCTTATCTS	1e-06	-14.65	0	103	0.206	6210.3	0.1266
Atf2(bZIP)/3T3L1-Atf2-ChIP-Seq(GSE56872)/Homer	NRRTGACGTCAT	1e-06	-14.49	0	64	0.128	3263.6	0.0665
Gata6(Zf)/HUG1N-GATA6-ChIP-Seq(GSE51936)/Homer	YCTTATCTBN	1e-05	-12.72	0	125	0.25	8300.4	0.1692
MafA(bZIP)/Islet-MafA-ChIP-Seq(GSE30298)/Homer	TGCTGACTCA	1e-05	-12.67	0	144	0.288	9929.8	0.2024
Zfp281(Zf)/ES-Zfp281-ChIP-Seq(GSE81042)/Homer	CCCCTCCCCCAC	1e-05	-12.15	0	68	0.136	3805.9	0.0776
GATA3(Zf)/iTreg-Gata3-ChIP-Seq(GSE20898)/Homer	AGATAASR	1e-05	-11.97	0	184	0.368	13602.6	0.2772
PU.1-IRF(ETS:IRF)/Bcell-PU.1-ChIP-Seq(GSE21512)/Homer	MGGAAGTGAAAC	1e-05	-11.85	0	199	0.398	14995.6	0.3056
Gata1(Zf)/K562-GATA1-ChIP-Seq(GSE18829)/Homer	SAGATAAGRV	1e-05	-11.58	0.0001	90	0.18	5596.2	0.1141
Tbx20(T-box)/Heart-Tbx20-ChIP-Seq(GSE29636)/Homer	GGTGYTGACAGS	0.0001	-11.14	0.0001	49	0.098	2515.4	0.0513
FOXK1(Forkhead)/HEK293-FOXK1-ChIP-Seq(GSE51673)/Homer	NVWTGTTTAC	0.0001	-10.51	0.0002	138	0.276	9814.5	0.2
STAT4(Stat)/CD4-Stat4-ChIP-Seq(GSE22104)/Homer	NYTTCCWGGAAR	0.0001	-10.28	0.0002	137	0.274	9773.2	0.1992
Sp5(Zf)/mES-Sp5.Flag-ChIP-Seq(GSE72989)/Homer	RGKGGGCGGAGC	0.0001	-10.11	0.0002	165	0.33	12289.8	0.2505
MITF(bHLH)/MastCells-MITF-ChIP-Seq(GSE48085)/Homer	RTCATGTGAC	0.001	-8.971	0.0007	143	0.286	10577.7	0.2156
KLF5(Zf)/LoVo-KLF5-ChIP-Seq(GSE49402)/Homer	DGGGYGKGGC	0.001	-8.911	0.0007	205	0.41	16247.4	0.3311
KLF3(Zf)/MEF-Klf3-ChIP-Seq(GSE44748)/Homer	NRGCCCCRCCCHBNN	0.001	-8.169	0.0015	96	0.192	6660.7	0.1357
CRE(bZIP)/Promoter/Homer	CSGTGACGTCAC	0.001	-7.963	0.0019	40	0.08	2194.1	0.0447
KLF14(Zf)/HEK293-KLF14.GFP-ChIP-Seq(GSE58341)/Homer	RGKGGGCGKGGC	0.001	-7.853	0.0021	251	0.502	20917.5	0.4263
Foxf1(Forkhead)/Lung-Foxf1-ChIP-Seq(GSE77951)/Homer	WWATRTAAACAN	0.001	-7.681	0.0024	117	0.234	8573.9	0.1747
RAR:RXR(NR),DR5/ES-RAR-ChIP-Seq(GSE56893)/Homer	RGGTCADNNAGAGGTCAV	0.001	-7.115	0.0042	11	0.022	336.2	0.0069
Stat3(Stat)/mES-Stat3-ChIP-Seq(GSE11431)/Homer	CTTCCGGGAA	0.001	-7.004	0.0046	82	0.164	5702.9	0.1162
FoxL2(Forkhead)/Ovary-FoxL2-ChIP-Seq(GSE60858)/Homer	WWTRTAAACAVG	0.01	-6.215	0.01	105	0.21	7862.2	0.1602
Srebp2(bHLH)/HepG2-Srebp2-ChIP-Seq(GSE31477)/Homer	CGGTCACSCCAC	0.01	-6.116	0.0109	28	0.056	1517.8	0.0309
Rfx2(HTH)/LoVo-RFX2-ChIP-Seq(GSE49402)/Homer	GTTGCCATGGCAACM	0.01	-5.767	0.0152	21	0.042	1051.4	0.0214
MafB(bZIP)/BMM-Mafb-ChIP-Seq(GSE75722)/Homer	WNTGCTGASTCAGCANWTTY	0.01	-5.747	0.0153	71	0.142	5025.7	0.1024
Stat3+il21(Stat)/CD4-Stat3-ChIP-Seq(GSE19198)/Homer	SVYTTCCNGGAARB	0.01	-5.617	0.0172	106	0.212	8102.7	0.1651
STAT1(Stat)/HelaS3-STAT1-ChIP-Seq(GSE12782)/Homer	NATTTCCNGGAAAT	0.01	-5.591	0.0174	46	0.092	2980.8	0.0607
ZNF467(Zf)/HEK293-ZNF467.GFP-ChIP-Seq(GSE58341)/Homer	TGGGGAAGGGCM	0.01	-5.528	0.0183	146	0.292	11745	0.2394
MYB(HTH)/ERMYB-Myb-ChIPSeq(GSE22095)/Homer	GGCVGTTR	0.01	-5.506	0.0185	215	0.43	18221.4	0.3714
Sp1(Zf)/Promoter/Homer	GGCCCCGCCCCC	0.01	-5.367	0.021	43	0.086	2775.5	0.0566
BMYB(HTH)/Hela-BMYB-ChIP-Seq(GSE27030)/Homer	NHAACBGYYV	0.01	-5.354	0.021	185	0.37	15430.9	0.3145
RFX(HTH)/K562-RFX3-ChIP-Seq(SRA012198)/Homer	CGGTTGCCATGGCAAC	0.01	-5.303	0.0218	19	0.038	954.4	0.0195
KLF6(Zf)/PDAC-KLF6-ChIP-Seq(GSE64557)/Homer	MKGGGYGTGGCC	0.01	-5.299	0.0218	160	0.32	13111.3	0.2672
Maz(Zf)/HepG2-Maz-ChIP-Seq(GSE31477)/Homer	GGGGGGGG	0.01	-5.19	0.0239	194	0.388	16337.9	0.333
Foxa3(Forkhead)/Liver-Foxa3-ChIP-Seq(GSE77670)/Homer	BSNTGTTTACWYWGN	0.1	-4.501	0.047	45	0.09	3091.6	0.063
Tgif1(Homeobox)/mES-Tgif1-ChIP-Seq(GSE55404)/Homer	YTGWCADY	0.1	-4.16	0.0653	330	0.66	30047.7	0.6124
GATA3(Zf),DR8/iTreg-Gata3-ChIP-Seq(GSE20898)/Homer	AGATSTNDNNDSAGATAASN	0.1	-4.048	0.0722	15	0.03	791.3	0.0161
STAT5(Stat)/mCD4+-Stat5-ChIP-Seq(GSE12346)/Homer	RTTTCTNAGAAA	0.1	-3.89	0.0836	50	0.1	3640.8	0.0742
Srebp1a(bHLH)/HepG2-Srebp1a-ChIP-Seq(GSE31477)/Homer	RTCACSCCAY	0.1	-3.89	0.0836	34	0.068	2296.9	0.0468
CEBP:CEBP(bZIP)/MEF-Chop-ChIP-Seq(GSE35681)/Homer	NTNATGCAAYMNNHTGMAAY	0.1	-3.888	0.0836	19	0.038	1105.5	0.0225
AMYB(HTH)/Testes-AMYB-ChIP-Seq(GSE44588)/Homer	TGGCAGTTGG	0.1	-3.886	0.0836	191	0.382	16559.9	0.3375
GFY(?)/Promoter/Homer	ACTACAATTCCC	0.1	-3.704	0.0963	12	0.024	610.1	0.0124
Klf4(Zf)/mES-Klf4-ChIP-Seq(GSE11431)/Homer	GCCACACCCA	0.1	-3.669	0.0987	69	0.138	5353.3	0.1091
MafF(bZIP)/HepG2-MafF-ChIP-Seq(GSE31477)/Homer	HWWGTCAGCAWWTTT	0.1	-3.55	0.1101	31	0.062	2111.4	0.043
FOXA1(Forkhead)/LNCAP-FOXA1-ChIP-Seq(GSE27824)/Homer	WAAGTAAACA	0.1	-3.509	0.1135	141	0.282	11993.5	0.2444
Klf9(Zf)/GBM-Klf9-ChIP-Seq(GSE62211)/Homer	GCCACRCCCACY	0.1	-3.431	0.1214	72	0.144	5690.8	0.116
ZNF528(Zf)/HEK293-ZNF528.GFP-ChIP-Seq(GSE58341)/Homer	AGAAATGACTTCCCT	0.1	-3.334	0.1325	3	0.006	70.4	0.0014
ERE(NR),IR3/MCF7-ERa-ChIP-Seq(Unpublished)/Homer	VAGGTCACNSTGACC	0.1	-3.302	0.1354	48	0.096	3608.8	0.0735
FOXA1(Forkhead)/MCF7-FOXA1-ChIP-Seq(GSE26831)/Homer	WAAGTAAACA	0.1	-3.202	0.1481	117	0.234	9880	0.2014
Rfx6(HTH)/Min6b1-Rfx6.HA-ChIP-Seq(GSE62844)/Homer	TGTTKCCTAGCAACM	0.1	-3.161	0.1528	150	0.3	12988.8	0.2647
Sox17(HMG)/Endoderm-Sox17-ChIP-Seq(GSE61475)/Homer	CCATTGTTYB	0.1	-3.139	0.1546	85	0.17	6959.9	0.1418
AP-2gamma(AP2)/MCF7-TFAP2C-ChIP-Seq(GSE21234)/Homer	SCCTSAGGSCAW	0.1	-3.083	0.162	142	0.284	12270	0.2501
PAX5(Paired,Homeobox),condensed/GM12878-PAX5-ChIP-Seq(GSE32465)/Homer	GTCACGCTCSCTGM	0.1	-3.027	0.1696	19	0.038	1223.8	0.0249
ZNF519(Zf)/HEK293-ZNF519.GFP-ChIP-Seq(GSE58341)/Homer	GAGSCCGAGC	0.1	-2.983	0.1755	33	0.066	2392.2	0.0488
Tbx5(T-box)/HL1-Tbx5.biotin-ChIP-Seq(GSE21529)/Homer	AGGTGTCA	0.1	-2.81	0.2067	350	0.7	32699.7	0.6664
COUP-TFII(NR)/Artia-Nr2f2-ChIP-Seq(GSE46497)/Homer	AGRGGTCA	0.1	-2.778	0.2115	221	0.442	19978.1	0.4072
Oct4:Sox17(POU,Homeobox,HMG)/F9-Sox17-ChIP-Seq(GSE44553)/Homer	CCATTGTATGCAAAT	0.1	-2.771	0.2115	17	0.034	1102.4	0.0225
Tgif2(Homeobox)/mES-Tgif2-ChIP-Seq(GSE55404)/Homer	TGTCANYT	0.1	-2.728	0.2181	337	0.674	31437.9	0.6407
Pknox1(Homeobox)/ES-Prep1-ChIP-Seq(GSE63282)/Homer	SCTGTCAVTCAV	0.1	-2.7	0.2224	37	0.074	2803.9	0.0571
Rfx1(HTH)/NPC-H3K4me1-ChIP-Seq(GSE16256)/Homer	KGTTGCCATGGCAA	0.1	-2.637	0.2348	32	0.064	2385.4	0.0486
Rfx5(HTH)/GM12878-Rfx5-ChIP-Seq(GSE31477)/Homer	SCCTAGCAACAG	0.1	-2.477	0.2731	55	0.11	4467.5	0.091
Sox3(HMG)/NPC-Sox3-ChIP-Seq(GSE33059)/Homer	CCWTTGTY	0.1	-2.452	0.2775	195	0.39	17646	0.3596
Bcl6(Zf)/Liver-Bcl6-ChIP-Seq(GSE31578)/Homer	NNNCTTTCCAGGAAA	0.1	-2.356	0.3026	177	0.354	15968.8	0.3254
SCL(bHLH)/HPC7-Scl-ChIP-Seq(GSE13511)/Homer	AVCAGCTG	0.1	-2.355	0.3026	416	0.832	39649.8	0.8081
RXR(NR),DR1/3T3L1-RXR-ChIP-Seq(GSE13511)/Homer	TAGGGCAAAGGTCA	0.1	-2.35	0.3026	155	0.31	13864.9	0.2826
Usf2(bHLH)/C2C12-Usf2-ChIP-Seq(GSE36030)/Homer	GTCACGTGGT	0.1	-2.303	0.311	43	0.086	3444	0.0702
ETS:E-box(ETS,bHLH)/HPC7-Scl-ChIP-Seq(GSE22178)/Homer	AGGAARCAGCTG	1	-2.28	0.3156	16	0.032	1101.2	0.0224
Unknown-ESC-element(?)/mES-Nanog-ChIP-Seq(GSE11724)/Homer	CACAGCAGGGGG	1	-2.193	0.3412	89	0.178	7707.9	0.1571
Rbpj1(?)/Panc1-Rbpj1-ChIP-Seq(GSE47459)/Homer	HTTTCCCASG	1	-2.19	0.3412	185	0.37	16836.4	0.3431
Sox9(HMG)/Limb-SOX9-ChIP-Seq(GSE73225)/Homer	AGGVNCCTTTGT	1	-2.165	0.3453	115	0.23	10164.2	0.2071
ZSCAN22(Zf)/HEK293-ZSCAN22.GFP-ChIP-Seq(GSE58341)/Homer	SMCAGTCWGAKGGAGGAGGC	1	-2.154	0.346	14	0.028	957.1	0.0195
Egr1(Zf)/K562-Egr1-ChIP-Seq(GSE32465)/Homer	TGCGTGGGYG	1	-2.134	0.3503	102	0.204	8954.7	0.1825
Olig2(bHLH)/Neuron-Olig2-ChIP-Seq(GSE30882)/Homer	RCCATMTGTT	1	-2.081	0.3665	233	0.466	21562.2	0.4394
AP-2alpha(AP2)/Hela-AP2alpha-ChIP-Seq(GSE31477)/Homer	ATGCCCTGAGGC	1	-2.057	0.3723	108	0.216	9559.2	0.1948
ZNF669(Zf)/HEK293-ZNF669.GFP-ChIP-Seq(GSE58341)/Homer	GARTGGTCATCGCCC	1	-2.053	0.3723	11	0.022	727.4	0.0148
FOXM1(Forkhead)/MCF7-FOXM1-ChIP-Seq(GSE72977)/Homer	TRTTTACTTW	1	-2.031	0.3761	121	0.242	10804.8	0.2202
Sox6(HMG)/Myotubes-Sox6-ChIP-Seq(GSE32627)/Homer	CCATTGTTNY	1	-2.03	0.3761	170	0.34	15490.1	0.3157
PPARE(NR),DR1/3T3L1-Pparg-ChIP-Seq(GSE13511)/Homer	TGACCTTTGCCCCA	1	-2.014	0.3767	132	0.264	11860.8	0.2417
ZNF675(Zf)/HEK293-ZNF675.GFP-ChIP-Seq(GSE58341)/Homer	ARGAGGMCAAAATGW	1	-1.984	0.3849	19	0.038	1413.1	0.0288
IRF8(IRF)/BMDM-IRF8-ChIP-Seq(GSE77884)/Homer	GRAASTGAAAST	1	-1.9	0.4156	39	0.078	3215	0.0655
Tbet(T-box)/CD8-Tbet-ChIP-Seq(GSE33802)/Homer	AGGTGTGAAM	1	-1.874	0.4233	129	0.258	11656.6	0.2376
USF1(bHLH)/GM12878-Usf1-ChIP-Seq(GSE32465)/Homer	SGTCACGTGR	1	-1.873	0.4233	58	0.116	4967.9	0.1012
Brachyury(T-box)/Mesoendoderm-Brachyury-ChIP-exo(GSE54963)/Homer	ANTTMRCASBNNNGTGYKAAN	1	-1.854	0.4253	37	0.074	3048.3	0.0621
NF1(CTF)/LNCAP-NF1-ChIP-Seq(Unpublished)/Homer	CYTGGCABNSTGCCAR	1	-1.835	0.4304	51	0.102	4336.9	0.0884
Barx1(Homeobox)/Stomach-Barx1.3xFlag-ChIP-Seq(GSE69483)/Homer	AAACMATTAN	1	-1.832	0.4304	48	0.096	4061.1	0.0828
TFE3(bHLH)/MEF-TFE3-ChIP-Seq(GSE75757)/Homer	GTCACGTGACYV	1	-1.761	0.4568	12	0.024	859.4	0.0175
X-box(HTH)/NPC-H3K4me1-ChIP-Seq(GSE16256)/Homer	GGTTGCCATGGCAA	1	-1.709	0.4775	16	0.032	1214.5	0.0248
ZNF143|STAF(Zf)/CUTLL-ZNF143-ChIP-Seq(GSE29600)/Homer	ATTTCCCAGVAKSCY	1	-1.703	0.4775	59	0.118	5134	0.1046
GATA(Zf),IR3/iTreg-Gata3-ChIP-Seq(GSE20898)/Homer	NNNNNBAGATAWYATCTVHN	1	-1.678	0.4855	16	0.032	1221.6	0.0249
BORIS(Zf)/K562-CTCFL-ChIP-Seq(GSE32465)/Homer	CNNBRGCGCCCCCTGSTGGC	1	-1.626	0.5081	32	0.064	2671.2	0.0544
GATA:SCL(Zf,bHLH)/Ter119-SCL-ChIP-Seq(GSE18720)/Homer	CRGCTGBNGNSNNSAGATAA	1	-1.618	0.5082	17	0.034	1323.6	0.027
Tlx?(NR)/NPC-H3K4me1-ChIP-Seq(GSE16256)/Homer	CTGGCAGSCTGCCA	1	-1.616	0.5082	63	0.126	5549.8	0.1131
KLF10(Zf)/HEK293-KLF10.GFP-ChIP-Seq(GSE58341)/Homer	GGGGGTGTGTCC	1	-1.612	0.5082	123	0.246	11246.8	0.2292
Sox2(HMG)/mES-Sox2-ChIP-Seq(GSE11431)/Homer	BCCATTGTTC	1	-1.605	0.5082	100	0.2	9054.3	0.1845
Meis1(Homeobox)/MastCells-Meis1-ChIP-Seq(GSE48085)/Homer	VGCTGWCAVB	1	-1.597	0.5082	216	0.432	20249.6	0.4127
ZNF711(Zf)/SHSY5Y-ZNF711-ChIP-Seq(GSE20673)/Homer	AGGCCTAG	1	-1.593	0.5082	215	0.43	20155.2	0.4108
Zfp809(Zf)/ES-Zfp809-ChIP-Seq(GSE70799)/Homer	GGGGCTYGKCTGGGA	1	-1.583	0.5082	27	0.054	2230.7	0.0455
E2F6(E2F)/Hela-E2F6-ChIP-Seq(GSE31477)/Homer	GGCGGGAARN	1	-1.571	0.5082	56	0.112	4915	0.1002
THRb(NR)/Liver-NR1A2-ChIP-Seq(GSE52613)/Homer	TRAGGTCA	1	-1.541	0.5195	398	0.796	38285.5	0.7803
THRa(NR)/C17.2-THRa-ChIP-Seq(GSE38347)/Homer	GGTCANYTGAGGWCA	1	-1.514	0.5306	58	0.116	5130.3	0.1046
GRE(NR),IR3/RAW264.7-GRE-ChIP-Seq(Unpublished)/Homer	VAGRACAKWCTGTYC	1	-1.472	0.5498	31	0.062	2634.3	0.0537
Tbox:Smad(T-box,MAD)/ESCd5-Smad2_3-ChIP-Seq(GSE29422)/Homer	AGGTGHCAGACA	1	-1.469	0.5498	29	0.058	2451.5	0.05
Fox:Ebox(Forkhead,bHLH)/Panc1-Foxa2-ChIP-Seq(GSE47459)/Homer	NNNVCTGWGYAAACASN	1	-1.439	0.5608	129	0.258	11941.1	0.2434
Eomes(T-box)/H9-Eomes-ChIP-Seq(GSE26097)/Homer	ATTAACACCT	1	-1.433	0.5608	225	0.45	21259.1	0.4333
CTCF(Zf)/CD4+-CTCF-ChIP-Seq(Barski_et_al.)/Homer	AYAGTGCCMYCTRGTGGCCA	1	-1.433	0.5608	21	0.042	1732.8	0.0353
NRF(NRF)/Promoter/Homer	STGCGCATGCGC	1	-1.428	0.5608	26	0.052	2190.7	0.0446
Reverb(NR),DR2/RAW-Reverba.biotin-ChIP-Seq(GSE45914)/Homer	GTRGGTCASTGGGTCA	1	-1.394	0.5716	21	0.042	1745	0.0356
MyoG(bHLH)/C2C12-MyoG-ChIP-Seq(GSE36024)/Homer	AACAGCTG	1	-1.388	0.5716	141	0.282	13135.3	0.2677
RORgt(NR)/EL4-RORgt.Flag-ChIP-Seq(GSE56019)/Homer	AAYTAGGTCA	1	-1.383	0.5716	16	0.032	1294.1	0.0264
EKLF(Zf)/Erythrocyte-Klf1-ChIP-Seq(GSE20478)/Homer	NWGGGTGTGGCY	1	-1.369	0.5749	34	0.068	2951.7	0.0602
IRF:BATF(IRF:bZIP)/pDC-Irf8-ChIP-Seq(GSE66899)/Homer	CTTTCANTATGACTV	1	-1.346	0.5846	13	0.026	1034.6	0.0211
ZNF317(Zf)/HEK293-ZNF317.GFP-ChIP-Seq(GSE58341)/Homer	GTCWGCTGTYYCTCT	1	-1.307	0.6043	12	0.024	954.8	0.0195
Egr2(Zf)/Thymocytes-Egr2-ChIP-Seq(GSE34254)/Homer	NGCGTGGGCGGR	1	-1.304	0.6043	26	0.052	2234.1	0.0455
bHLHE40(bHLH)/HepG2-BHLHE40-ChIP-Seq(GSE31477)/Homer	KCACGTGMCN	1	-1.236	0.6407	37	0.074	3289.3	0.067
DMRT6(DM)/Testis-DMRT6-ChIP-Seq(GSE60440)/Homer	YDGHTACAWTGTADC	1	-1.231	0.6407	24	0.048	2075.9	0.0423
NFAT:AP1(RHD,bZIP)/Jurkat-NFATC1-ChIP-Seq(Jolma_et_al.)/Homer	SARTGGAAAAWRTGAGTCAB	1	-1.214	0.6474	19	0.038	1618.1	0.033
E2A(bHLH),near_PU.1/Bcell-PU.1-ChIP-Seq(GSE21512)/Homer	NVCACCTGBN	1	-1.194	0.6564	195	0.39	18541.9	0.3779
PU.1:IRF8(ETS:IRF)/pDC-Irf8-ChIP-Seq(GSE66899)/Homer	GGAAGTGAAAST	1	-1.164	0.6725	23	0.046	2007.2	0.0409
ZNF165(Zf)/WHIM12-ZNF165-ChIP-Seq(GSE65937)/Homer	AAGGKGRCGCAGGCA	1	-1.14	0.6848	18	0.036	1550.9	0.0316
DUX4(Homeobox)/Myoblasts-DUX4.V5-ChIP-Seq(GSE75791)/Homer	NWTAAYCYAATCAWN	1	-1.098	0.71	4	0.008	286.5	0.0058
Hand2(bHLH)/Mesoderm-Hand2-ChIP-Seq(GSE61475)/Homer	TGACANARRCCAGRC	1	-1.092	0.7103	65	0.13	6034.8	0.123
ZNF136(Zf)/HEK293-ZNF136.GFP-ChIP-Seq(GSE58341)/Homer	YTKGATAHAGTATTCTWGGTNGGCA	1	-1.076	0.7174	10	0.02	830.3	0.0169
Pbx3(Homeobox)/GM12878-PBX3-ChIP-Seq(GSE32465)/Homer	SCTGTCAMTCAN	1	-1.063	0.7229	33	0.066	2993.9	0.061
ZBTB33(Zf)/GM12878-ZBTB33-ChIP-Seq(GSE32465)/Homer	GGVTCTCGCGAGAAC	1	-1.032	0.7414	4	0.008	296.2	0.006
Erra(NR)/HepG2-Erra-ChIP-Seq(GSE31477)/Homer	CAAAGGTCAG	1	-1.015	0.7494	267	0.534	25766.6	0.5251
OCT:OCT(POU,Homeobox)/NPC-Brn1-ChIP-Seq(GSE35496)/Homer	ATGAATATTCATGAG	1	-0.9998	0.7567	1	0.002	45.1	0.0009
CHR(?)/Hela-CellCycle-Expression/Homer	SRGTTTCAAA	1	-0.9988	0.7567	55	0.11	5134.6	0.1046
Brn2(POU,Homeobox)/NPC-Brn2-ChIP-Seq(GSE35496)/Homer	ATGAATATTC	1	-0.9567	0.7812	7	0.014	583.6	0.0119
DMRT1(DM)/Testis-DMRT1-ChIP-Seq(GSE64892)/Homer	TWGHWACAWTGTWDC	1	-0.9522	0.7812	25	0.05	2284.2	0.0466
HNF1b(Homeobox)/PDAC-HNF1B-ChIP-Seq(GSE64557)/Homer	GTTAATNATTAA	1	-0.9092	0.8101	10	0.02	876.3	0.0179
PRDM1(Zf)/Hela-PRDM1-ChIP-Seq(GSE31477)/Homer	ACTTTCACTTTC	1	-0.8886	0.8225	64	0.128	6081.8	0.1239
PAX3:FKHR-fusion(Paired,Homeobox)/Rh4-PAX3:FKHR-ChIP-Seq(GSE19063)/Homer	ACCRTGACTAATTNN	1	-0.8858	0.8225	20	0.04	1836.3	0.0374
Arnt:Ahr(bHLH)/MCF7-Arnt-ChIP-Seq(Lo_et_al.)/Homer	TBGCACGCAA	1	-0.8756	0.8242	75	0.15	7159.5	0.1459
Twist(bHLH)/HMLE-TWIST1-ChIP-Seq(Chang_et_al)/Homer	VCAKCTGGNNNCCAGMTGBN	1	-0.8753	0.8242	18	0.036	1649.4	0.0336
HNF4a(NR),DR1/HepG2-HNF4a-ChIP-Seq(GSE25021)/Homer	CARRGKBCAAAGTYCA	1	-0.8742	0.8242	64	0.128	6092	0.1242
Myf5(bHLH)/GM-Myf5-ChIP-Seq(GSE24852)/Homer	BAACAGCTGT	1	-0.8741	0.8242	91	0.182	8716.8	0.1776
IRF4(IRF)/GM12878-IRF4-ChIP-Seq(GSE32465)/Homer	ACTGAAACCA	1	-0.8737	0.8242	46	0.092	4348.5	0.0886
PGR(NR)/EndoStromal-PGR-ChIP-Seq(GSE69539)/Homer	AAGAACATWHTGTTC	1	-0.867	0.8242	26	0.052	2421.8	0.0494
RBPJ:Ebox(?,bHLH)/Panc1-Rbpj1-ChIP-Seq(GSE47459)/Homer	GGGRAARRGRMCAGMTG	1	-0.8544	0.8242	45	0.09	4264.4	0.0869
Nkx3.1(Homeobox)/LNCaP-Nkx3.1-ChIP-Seq(GSE28264)/Homer	AAGCACTTAA	1	-0.8447	0.8242	261	0.522	25369.3	0.517
Nr5a2(NR)/Pancreas-LRH1-ChIP-Seq(GSE34295)/Homer	BTCAAGGTCA	1	-0.8344	0.8242	103	0.206	9922	0.2022
Zic(Zf)/Cerebellum-ZIC1.2-ChIP-Seq(GSE60731)/Homer	CCTGCTGAGH	1	-0.8137	0.8359	112	0.224	10821.4	0.2205
E2F3(E2F)/MEF-E2F3-ChIP-Seq(GSE71376)/Homer	BTKGGCGGGAAA	1	-0.808	0.8364	60	0.12	5756	0.1173
Hoxb4(Homeobox)/ES-Hoxb4-ChIP-Seq(GSE34014)/Homer	TGATTRATGGCY	1	-0.8051	0.8364	19	0.038	1776.1	0.0362
CArG(MADS)/PUER-Srf-ChIP-Seq(Sullivan_et_al.)/Homer	CCATATATGGNM	1	-0.7848	0.8472	31	0.062	2950.8	0.0601
Slug(Zf)/Mesoderm-Snai2-ChIP-Seq(GSE61475)/Homer	SNGCACCTGCHS	1	-0.7838	0.8472	82	0.164	7921.6	0.1614
NRF1(NRF)/MCF7-NRF1-ChIP-Seq(Unpublished)/Homer	CTGCGCATGCGC	1	-0.7687	0.8523	15	0.03	1405.3	0.0286
Esrrb(NR)/mES-Esrrb-ChIP-Seq(GSE11431)/Homer	KTGACCTTGA	1	-0.7596	0.8558	85	0.17	8237.8	0.1679
Sox10(HMG)/SciaticNerve-Sox3-ChIP-Seq(GSE35132)/Homer	CCWTTGTYYB	1	-0.7475	0.8619	175	0.35	17060.3	0.3477
Tcf12(bHLH)/GM12878-Tcf12-ChIP-Seq(GSE32465)/Homer	VCAGCTGYTG	1	-0.7442	0.8619	122	0.244	11873.1	0.242
Smad3(MAD)/NPC-Smad3-ChIP-Seq(GSE36673)/Homer	TWGTCTGV	1	-0.7442	0.8619	317	0.634	30989.4	0.6316
CLOCK(bHLH)/Liver-Clock-ChIP-Seq(GSE39860)/Homer	GHCACGTG	1	-0.7396	0.8619	65	0.13	6300.6	0.1284
BMAL1(bHLH)/Liver-Bmal1-ChIP-Seq(GSE39860)/Homer	GNCACGTG	1	-0.7367	0.8619	212	0.424	20700.7	0.4219
c-Myc(bHLH)/LNCAP-cMyc-ChIP-Seq(Unpublished)/Homer	VCCACGTG	1	-0.7276	0.8619	50	0.1	4843.9	0.0987
HOXA9(Homeobox)/HSC-Hoxa9-ChIP-Seq(GSE33509)/Homer	GGCCATAAATCA	1	-0.7119	0.8671	58	0.116	5639.6	0.1149
Zic3(Zf)/mES-Zic3-ChIP-Seq(GSE37889)/Homer	GGCCYCCTGCTGDGH	1	-0.7101	0.8671	77	0.154	7502.7	0.1529
PRDM9(Zf)/Testis-DMC1-ChIP-Seq(GSE35498)/Homer	ADGGYAGYAGCATCT	1	-0.71	0.8671	51	0.102	4955.3	0.101
ZNF415(Zf)/HEK293-ZNF415.GFP-ChIP-Seq(GSE58341)/Homer	GRTGMTRGAGCC	1	-0.6974	0.8671	67	0.134	6534.1	0.1332
HOXB13(Homeobox)/ProstateTumor-HOXB13-ChIP-Seq(GSE56288)/Homer	TTTTATKRGG	1	-0.6969	0.8671	98	0.196	9574.8	0.1951
OCT:OCT-short(POU,Homeobox)/NPC-OCT6-ChIP-Seq(GSE43916)/Homer	ATGCATWATGCATRW	1	-0.6784	0.8754	50	0.1	4883	0.0995
PAX6(Paired,Homeobox)/Forebrain-Pax6-ChIP-Seq(GSE66961)/Homer	NGTGTTCAVTSAAGCGKAAA	1	-0.6779	0.8754	10	0.02	954.9	0.0195
NeuroG2(bHLH)/Fibroblast-NeuroG2-ChIP-Seq(GSE75910)/Homer	ACCATCTGTT	1	-0.6774	0.8754	184	0.368	18033.4	0.3675
Nkx2.2(Homeobox)/NPC-Nkx2.2-ChIP-Seq(GSE61673)/Homer	BTBRAGTGSN	1	-0.6664	0.8754	227	0.454	22266.4	0.4538
OCT:OCT(POU,Homeobox)/NPC-OCT6-ChIP-Seq(GSE43916)/Homer	YATGCATATRCATRT	1	-0.652	0.8821	15	0.03	1458.6	0.0297
p53(p53)/mES-cMyc-ChIP-Seq(GSE11431)/Homer	ACATGCCCGGGCAT	1	-0.6358	0.8923	2	0.004	174.9	0.0036
PBX1(Homeobox)/MCF7-PBX1-ChIP-Seq(GSE28007)/Homer	GSCTGTCACTCA	1	-0.6354	0.8923	11	0.022	1070.4	0.0218
E-box(bHLH)/Promoter/Homer	SSGGTCACGTGA	1	-0.6172	0.9007	8	0.016	779.9	0.0159
FOXA1:AR(Forkhead,NR)/LNCAP-AR-ChIP-Seq(GSE27824)/Homer	AGTAAACAAAAAAGAACAND	1	-0.6132	0.9007	10	0.02	980.5	0.02
Sox15(HMG)/CPA-Sox15-ChIP-Seq(GSE62909)/Homer	RAACAATGGN	1	-0.6059	0.9027	110	0.22	10859.5	0.2213
ZNF264(Zf)/HEK293-ZNF264.GFP-ChIP-Seq(GSE58341)/Homer	RGGGCACTAACY	1	-0.6054	0.9027	79	0.158	7807.9	0.1591
ZNF189(Zf)/HEK293-ZNF189.GFP-ChIP-Seq(GSE58341)/Homer	TGGAACAGMA	1	-0.6049	0.9027	107	0.214	10565.5	0.2153
SF1(NR)/H295R-Nr5a1-ChIP-Seq(GSE44220)/Homer	CAAGGHCANV	1	-0.5959	0.9027	70	0.14	6930.6	0.1412
E2A(bHLH)/proBcell-E2A-ChIP-Seq(GSE21978)/Homer	DNRCAGCTGY	1	-0.5727	0.9165	186	0.372	18380	0.3746
REST-NRSF(Zf)/Jurkat-NRSF-ChIP-Seq/Homer	GGMGCTGTCCATGGTGCTGA	1	-0.5602	0.9198	1	0.002	83.1	0.0017
T1ISRE(IRF)/ThioMac-Ifnb-Expression/Homer	ACTTTCGTTTCT	1	-0.5602	0.9198	1	0.002	83.5	0.0017
MyoD(bHLH)/Myotube-MyoD-ChIP-Seq(GSE21614)/Homer	RRCAGCTGYTSY	1	-0.5471	0.9278	95	0.19	9455.6	0.1927
CDX4(Homeobox)/ZebrafishEmbryos-Cdx4.Myc-ChIP-Seq(GSE48254)/Homer	NGYCATAAAWCH	1	-0.5372	0.933	76	0.152	7589.2	0.1547
Phox2a(Homeobox)/Neuron-Phox2a-ChIP-Seq(GSE31456)/Homer	YTAATYNRATTA	1	-0.5335	0.933	23	0.046	2324.4	0.0474
Hnf1(Homeobox)/Liver-Foxa2-Chip-Seq(GSE25694)/Homer	GGTTAAWCATTAA	1	-0.532	0.933	8	0.016	813.5	0.0166
OCT:OCT(POU,Homeobox,IR1)/NPC-Brn2-ChIP-Seq(GSE35496)/Homer	ATGAATWATTCATGA	1	-0.5306	0.933	1	0.002	87.8	0.0018
NeuroD1(bHLH)/Islet-NeuroD1-ChIP-Seq(GSE30298)/Homer	GCCATCTGTT	1	-0.5189	0.9338	102	0.204	10185	0.2076
Smad4(MAD)/ESC-SMAD4-ChIP-Seq(GSE29422)/Homer	VBSYGTCTGG	1	-0.5115	0.9367	202	0.404	20049.4	0.4086
NF1-halfsite(CTF)/LNCaP-NF1-ChIP-Seq(Unpublished)/Homer	YTGCCAAG	1	-0.51	0.9367	197	0.394	19560	0.3986
ZFX(Zf)/mES-Zfx-ChIP-Seq(GSE11431)/Homer	AGGCCTRG	1	-0.507	0.9367	154	0.308	15333.5	0.3125
EBF1(EBF)/Near-E2A-ChIP-Seq(GSE21512)/Homer	GTCCCCWGGGGA	1	-0.5055	0.9367	129	0.258	12870.9	0.2623
STAT6(Stat)/Macrophage-Stat6-ChIP-Seq(GSE38377)/Homer	TTCCKNAGAA	1	-0.5025	0.9367	53	0.106	5346.9	0.109
NPAS2(bHLH)/Liver-NPAS2-ChIP-Seq(GSE39860)/Homer	KCCACGTGAC	1	-0.4965	0.9367	135	0.27	13476.8	0.2747
Pit1+1bp(Homeobox)/GCrat-Pit1-ChIP-Seq(GSE58009)/Homer	ATGCATAATTCA	1	-0.4915	0.9367	21	0.042	2153.5	0.0439
Sox4(HMG)/proB-Sox4-ChIP-Seq(GSE50066)/Homer	YCTTTGTTCC	1	-0.4841	0.9367	90	0.18	9044.7	0.1843
GRE(NR),IR3/A549-GR-ChIP-Seq(GSE32465)/Homer	NRGVACABNVTGTYCY	1	-0.4767	0.9377	15	0.03	1555.3	0.0317
Isl1(Homeobox)/Neuron-Isl1-ChIP-Seq(GSE31456)/Homer	CTAATKGV	1	-0.4577	0.9517	179	0.358	17880	0.3644
LXRE(NR),DR4/RAW-LXRb.biotin-ChIP-Seq(GSE21512)/Homer	RGGTTACTANAGGTCA	1	-0.4574	0.9517	5	0.01	533.2	0.0109
Ap4(bHLH)/AML-Tfap4-ChIP-Seq(GSE45738)/Homer	NAHCAGCTGD	1	-0.4456	0.9554	148	0.296	14843.1	0.3025
bZIP:IRF(bZIP,IRF)/Th17-BatF-ChIP-Seq(GSE39756)/Homer	NAGTTTCABTHTGACTNW	1	-0.4353	0.9614	47	0.094	4821.3	0.0983
Tcf21(bHLH)/ArterySmoothMuscle-Tcf21-ChIP-Seq(GSE61369)/Homer	NAACAGCTGG	1	-0.4259	0.9665	115	0.23	11611.8	0.2366
Foxh1(Forkhead)/hESC-FOXH1-ChIP-Seq(GSE29422)/Homer	NNTGTGGATTSS	1	-0.4123	0.9758	56	0.112	5752.9	0.1172
ISRE(IRF)/ThioMac-LPS-Expression(GSE23622)/Homer	AGTTTCASTTTC	1	-0.4064	0.9776	5	0.01	554.7	0.0113
PAX5(Paired,Homeobox)/GM12878-PAX5-ChIP-Seq(GSE32465)/Homer	GCAGCCAAGCRTGACH	1	-0.4045	0.9776	44	0.088	4555.8	0.0928
Atoh1(bHLH)/Cerebellum-Atoh1-ChIP-Seq(GSE22111)/Homer	VNRVCAGCTGGY	1	-0.3927	0.9832	129	0.258	13057.3	0.2661
Mouse_Recombination_Hotspot(Zf)/Testis-DMC1-ChIP-Seq(GSE24438)/Homer	ACTYKNATTCGTGNTACTTC	1	-0.3921	0.9832	6	0.012	668.4	0.0136
Nkx6.1(Homeobox)/Islet-Nkx6.1-ChIP-Seq(GSE40975)/Homer	GKTAATGR	1	-0.3886	0.9832	205	0.41	20571.6	0.4192
Nkx2.5(Homeobox)/HL1-Nkx2.5.biotin-ChIP-Seq(GSE21529)/Homer	RRSCACTYAA	1	-0.3881	0.9832	247	0.494	24698.8	0.5034
Mef2d(MADS)/Retina-Mef2d-ChIP-Seq(GSE61391)/Homer	GCTATTTTTAGC	1	-0.3856	0.9832	11	0.022	1201.7	0.0245
Tbr1(T-box)/Cortex-Tbr1-ChIP-Seq(GSE71384)/Homer	AAGGTGTKAA	1	-0.3841	0.9832	138	0.276	13965.7	0.2846
FXR(NR),IR1/Liver-FXR-ChIP-Seq(Chong_et_al.)/Homer	AGGTCANTGACCTB	1	-0.3813	0.9832	44	0.088	4584	0.0934
ZNF322(Zf)/HEK293-ZNF322.GFP-ChIP-Seq(GSE58341)/Homer	GAGCCTGGTACTGWGCCTGR	1	-0.3806	0.9832	37	0.074	3875.7	0.079
IRF2(IRF)/Erythroblas-IRF2-ChIP-Seq(GSE36985)/Homer	GAAASYGAAASY	1	-0.359	0.9853	9	0.018	1007.1	0.0205
STAT6(Stat)/CD4-Stat6-ChIP-Seq(GSE22104)/Homer	ABTTCYYRRGAA	1	-0.3398	1	49	0.098	5144.5	0.1048
Mef2b(MADS)/HEK293-Mef2b.V5-ChIP-Seq(GSE67450)/Homer	GCTATTTTTGGM	1	-0.3391	1	63	0.126	6560	0.1337
GATA3(Zf),DR4/iTreg-Gata3-ChIP-Seq(GSE20898)/Homer	AGATGKDGAGATAAG	1	-0.335	1	6	0.012	698.3	0.0142
Nanog(Homeobox)/mES-Nanog-ChIP-Seq(GSE11724)/Homer	RGCCATTAAC	1	-0.3334	1	349	0.698	34766.5	0.7085
CTCF-SatelliteElement(Zf?)/CD4+-CTCF-ChIP-Seq(Barski_et_al.)/Homer	TGCAGTTCCMVNWRTGGCCA	1	-0.3299	1	2	0.004	249	0.0051
HIF-1a(bHLH)/MCF7-HIF1a-ChIP-Seq(GSE28352)/Homer	TACGTGCV	1	-0.3295	1	22	0.044	2394.2	0.0488
E2F1(E2F)/Hela-E2F1-ChIP-Seq(GSE22478)/Homer	CWGGCGGGAA	1	-0.3157	1	17	0.034	1886.8	0.0385
TATA-Box(TBP)/Promoter/Homer	CCTTTTAWAGSC	1	-0.3111	1	125	0.25	12821.3	0.2613
HIF2a(bHLH)/785_O-HIF2a-ChIP-Seq(GSE34871)/Homer	GCACGTACCC	1	-0.3063	1	32	0.064	3454.5	0.0704
NF1:FOXA1(CTF,Forkhead)/LNCAP-FOXA1-ChIP-Seq(GSE27824)/Homer	WNTGTTTRYTTTGGCA	1	-0.292	1	4	0.008	498.9	0.0102
IRF1(IRF)/PBMC-IRF1-ChIP-Seq(GSE43036)/Homer	GAAAGTGAAAGT	1	-0.2898	1	11	0.022	1272.1	0.0259
Smad2(MAD)/ES-SMAD2-ChIP-Seq(GSE29422)/Homer	CTGTCTGG	1	-0.2875	1	190	0.38	19322.4	0.3938
IRF3(IRF)/BMDM-Irf3-ChIP-Seq(GSE67343)/Homer	AGTTTCAKTTTC	1	-0.2872	1	28	0.056	3065.3	0.0625
Znf263(Zf)/K562-Znf263-ChIP-Seq(GSE31477)/Homer	CVGTSCTCCC	1	-0.2799	1	212	0.424	21511.7	0.4384
HNF6(Homeobox)/Liver-Hnf6-ChIP-Seq(ERP000394)/Homer	NTATYGATCH	1	-0.2753	1	38	0.076	4115.7	0.0839
Pax7(Paired,Homeobox),long/Myoblast-Pax7-ChIP-Seq(GSE25064)/Homer	TAATCHGATTAC	1	-0.274	1	1	0.002	140	0.0029
ZNF382(Zf)/HEK293-ZNF382.GFP-ChIP-Seq(GSE58341)/Homer	GNCTGTASTRNTGBCTCHTT	1	-0.2703	1	2	0.004	271.2	0.0055
ZNF692(Zf)/HEK293-ZNF692.GFP-ChIP-Seq(GSE58341)/Homer	GTGGGCCCCA	1	-0.2537	1	14	0.028	1629.1	0.0332
Pdx1(Homeobox)/Islet-Pdx1-ChIP-Seq(SRA008281)/Homer	YCATYAATCA	1	-0.2277	1	76	0.152	8087.2	0.1648
GRHL2(CP2)/HBE-GRHL2-ChIP-Seq(GSE46194)/Homer	AAACYKGTTWDACMRGTTTB	1	-0.2205	1	36	0.072	3997.6	0.0815
GFY-Staf(?,Zf)/Promoter/Homer	RACTACAATTCCCAGAAKGC	1	-0.2163	1	5	0.01	663	0.0135
Pax7(Paired,Homeobox),longest/Myoblast-Pax7-ChIP-Seq(GSE25064)/Homer	NTAATTDGCYAATTANNWWD	1	-0.2149	1	1	0.002	161.4	0.0033
E2F4(E2F)/K562-E2F4-ChIP-Seq(GSE31477)/Homer	GGCGGGAAAH	1	-0.2119	1	32	0.064	3594.9	0.0733
GATA(Zf),IR4/iTreg-Gata3-ChIP-Seq(GSE20898)/Homer	NAGATWNBNATCTNN	1	-0.2113	1	5	0.01	667.5	0.0136
HEB(bHLH)/mES-Heb-ChIP-Seq(GSE53233)/Homer	VCAGCTGBNN	1	-0.2082	1	225	0.45	23001.2	0.4688
NFY(CCAAT)/Promoter/Homer	RGCCAATSRG	1	-0.1797	1	79	0.158	8515.5	0.1735
Six2(Homeobox)/NephronProgenitor-Six2-ChIP-Seq(GSE39837)/Homer	GWAAYHTGAKMC	1	-0.1692	1	93	0.186	9971.8	0.2032
Nur77(NR)/K562-NR4A1-ChIP-Seq(GSE31363)/Homer	TGACCTTTNCNT	1	-0.1691	1	14	0.028	1734.4	0.0353
ARE(NR)/LNCAP-AR-ChIP-Seq(GSE27824)/Homer	RGRACASNSTGTYCYB	1	-0.1674	1	32	0.064	3680	0.075
EBNA1(EBV-virus)/Raji-EBNA1-ChIP-Seq(GSE30709)/Homer	GGYAGCAYDTGCTDCCCNNN	1	-0.1622	1	1	0.002	186.7	0.0038
Pax8(Paired,Homeobox)/Thyroid-Pax8-ChIP-Seq(GSE26938)/Homer	GTCATGCHTGRCTGS	1	-0.1513	1	38	0.076	4350.2	0.0887
Cux2(Homeobox)/Liver-Cux2-ChIP-Seq(GSE35985)/Homer	HNRAATCAAT	1	-0.1505	1	27	0.054	3182.4	0.0649
NFAT(RHD)/Jurkat-NFATC1-ChIP-Seq(Jolma_et_al.)/Homer	ATTTTCCATT	1	-0.1493	1	75	0.15	8198.7	0.1671
Oct2(POU,Homeobox)/Bcell-Oct2-ChIP-Seq(GSE21512)/Homer	ATATGCAAAT	1	-0.1437	1	17	0.034	2108.4	0.043
Oct4(POU,Homeobox)/mES-Oct4-ChIP-Seq(GSE11431)/Homer	ATTTGCATAW	1	-0.1337	1	31	0.062	3650.5	0.0744
NFkB-p50,p52(RHD)/Monocyte-p50-ChIP-Chip(Schreiber_et_al.)/Homer	GGGGGAATCCCC	1	-0.1322	1	9	0.018	1223.3	0.0249
Ascl1(bHLH)/NeuralTubes-Ascl1-ChIP-Seq(GSE55840)/Homer	NNVVCAGCTGBN	1	-0.1314	1	182	0.364	19050.6	0.3882
CRX(Homeobox)/Retina-Crx-ChIP-Seq(GSE20012)/Homer	GCTAATCC	1	-0.1305	1	218	0.436	22616.4	0.4609
Mef2a(MADS)/HL1-Mef2a.biotin-ChIP-Seq(GSE21529)/Homer	CYAAAAATAG	1	-0.1303	1	26	0.052	3120.2	0.0636
YY1(Zf)/Promoter/Homer	CAAGATGGCGGC	1	-0.1292	1	6	0.012	871.8	0.0178
ZNF416(Zf)/HEK293-ZNF416.GFP-ChIP-Seq(GSE58341)/Homer	WDNCTGGGCA	1	-0.1287	1	159	0.318	16771.1	0.3418
NFkB-p65(RHD)/GM12787-p65-ChIP-Seq(GSE19485)/Homer	WGGGGATTTCCC	1	-0.127	1	48	0.096	5470.7	0.1115
Max(bHLH)/K562-Max-ChIP-Seq(GSE31477)/Homer	RCCACGTGGYYN	1	-0.1116	1	76	0.152	8438.5	0.172
Otx2(Homeobox)/EpiLC-Otx2-ChIP-Seq(GSE56098)/Homer	NYTAATCCYB	1	-0.1099	1	77	0.154	8548.2	0.1742
Ronin(THAP)/ES-Thap11-ChIP-Seq(GSE51522)/Homer	RACTACAACTCCCAGVAKGC	1	-0.09923	1	1	0.002	231.1	0.0047
Pitx1:Ebox(Homeobox,bHLH)/Hindlimb-Pitx1-ChIP-Seq(GSE41591)/Homer	YTAATTRAWWCCAGATGT	1	-0.09905	1	11	0.022	1517.9	0.0309
TCFL2(HMG)/K562-TCF7L2-ChIP-Seq(GSE29196)/Homer	ACWTCAAAGG	1	-0.09779	1	6	0.012	919.5	0.0187
Tcfcp2l1(CP2)/mES-Tcfcp2l1-ChIP-Seq(GSE11431)/Homer	NRAACCRGTTYRAACCRGYT	1	-0.09405	1	14	0.028	1876.1	0.0382
n-Myc(bHLH)/mES-nMyc-ChIP-Seq(GSE11431)/Homer	VRCCACGTGG	1	-0.09322	1	77	0.154	8623.1	0.1757
AR-halfsite(NR)/LNCaP-AR-ChIP-Seq(GSE27824)/Homer	CCAGGAACAG	1	-0.08595	1	375	0.75	38032.4	0.7751
Six1(Homeobox)/Myoblast-Six1-ChIP-Chip(GSE20150)/Homer	GKVTCADRTTWC	1	-0.08548	1	19	0.038	2468.6	0.0503
Oct6(POU,Homeobox)/NPC-Pou3f1-ChIP-Seq(GSE35496)/Homer	WATGCAAATGAG	1	-0.08058	1	27	0.054	3375.5	0.0688
TR4(NR),DR1/Hela-TR4-ChIP-Seq(GSE24685)/Homer	GAGGTCAAAGGTCA	1	-0.07168	1	11	0.022	1585.1	0.0323
Hoxc9(Homeobox)/Ainv15-Hoxc9-ChIP-Seq(GSE21812)/Homer	GGCCATAAATCA	1	-0.0716	1	33	0.066	4069.7	0.0829
ZBTB18(Zf)/HEK293-ZBTB18.GFP-ChIP-Seq(GSE58341)/Homer	AACATCTGGA	1	-0.07115	1	52	0.104	6115.3	0.1246
Pitx1(Homeobox)/Chicken-Pitx1-ChIP-Seq(GSE38910)/Homer	TAATCCCN	1	-0.07051	1	344	0.688	35190.1	0.7172
Pax7(Paired,Homeobox)/Myoblast-Pax7-ChIP-Seq(GSE25064)/Homer	TAATCAATTA	1	-0.06772	1	3	0.006	579	0.0118
E2F7(E2F)/Hela-E2F7-ChIP-Seq(GSE32673)/Homer	VDTTTCCCGCCA	1	-0.06755	1	6	0.012	981.9	0.02
Brn1(POU,Homeobox)/NPC-Brn1-ChIP-Seq(GSE35496)/Homer	TATGCWAATBAV	1	-0.06649	1	18	0.036	2418.9	0.0493
Gfi1b(Zf)/HPC7-Gfi1b-ChIP-Seq(GSE22178)/Homer	MAATCACTGC	1	-0.06338	1	58	0.116	6795.1	0.1385
Cdx2(Homeobox)/mES-Cdx2-ChIP-Seq(GSE14586)/Homer	GYMATAAAAH	1	-0.06311	1	48	0.096	5732.1	0.1168
Nr5a2(NR)/mES-Nr5a2-ChIP-Seq(GSE19019)/Homer	BTCAAGGTCA	1	-0.05613	1	66	0.132	7687.9	0.1567
Mef2c(MADS)/GM12878-Mef2c-ChIP-Seq(GSE32465)/Homer	DCYAAAAATAGM	1	-0.05588	1	24	0.048	3144.7	0.0641
Tcf4(HMG)/Hct116-Tcf4-ChIP-Seq(SRA012054)/Homer	ASATCAAAGGVA	1	-0.0556	1	41	0.082	5021.1	0.1023
ZNF41(Zf)/HEK293-ZNF41.GFP-ChIP-Seq(GSE58341)/Homer	CCTCATGGTGYCYTWYTCCCTTGTG	1	-0.0547	1	1	0.002	287.9	0.0059
HOXA2(Homeobox)/mES-Hoxa2-ChIP-Seq(Donaldson_et_al.)/Homer	GYCATCMATCAT	1	-0.05185	1	5	0.01	892.5	0.0182
TEAD2(TEA)/Py2T-Tead2-ChIP-Seq(GSE55709)/Homer	CCWGGAATGY	1	-0.0502	1	44	0.088	5380.7	0.1097
GSC(Homeobox)/FrogEmbryos-GSC-ChIP-Seq(DRA000576)/Homer	RGGATTAR	1	-0.04684	1	106	0.212	11925.7	0.243
PR(NR)/T47D-PR-ChIP-Seq(GSE31130)/Homer	VAGRACAKNCTGTBC	1	-0.04242	1	240	0.48	25404.3	0.5177
p53(p53)/Saos-p53-ChIP-Seq(GSE15780)/Homer	RRCATGYCYRGRCATGYYYN	1	-0.03752	1	7	0.014	1208.2	0.0246
p53(p53)/Saos-p53-ChIP-Seq/Homer	RRCATGYCYRGRCATGYYYN	1	-0.03752	1	7	0.014	1208.2	0.0246
HRE(HSF)/Striatum-HSF1-ChIP-Seq(GSE38000)/Homer	TTCTAGAABNTTCTA	1	-0.03526	1	17	0.034	2451.3	0.05
HRE(HSF)/HepG2-HSF1-ChIP-Seq(GSE31477)/Homer	BSTTCTRGAABVTTCYAGAA	1	-0.03332	1	12	0.024	1861.8	0.0379
EBF(EBF)/proBcell-EBF-ChIP-Seq(GSE21978)/Homer	DGTCCCYRGGGA	1	-0.03286	1	18	0.036	2585.1	0.0527
Bapx1(Homeobox)/VertebralCol-Bapx1-ChIP-Seq(GSE36672)/Homer	TTRAGTGSYK	1	-0.03079	1	222	0.444	23792.5	0.4849
Prop1(Homeobox)/GHFT1-PROP1.biotin-ChIP-Seq(GSE77302)/Homer	NTAATBNAATTA	1	-0.02705	1	29	0.058	3904.4	0.0796
GLI3(Zf)/Limb-GLI3-ChIP-Chip(GSE11077)/Homer	CGTGGGTGGTCC	1	-0.02561	1	10	0.02	1661	0.0339
Ptf1a(bHLH)/Panc1-Ptf1a-ChIP-Seq(GSE47459)/Homer	ACAGCTGTTN	1	-0.02513	1	281	0.562	29642.7	0.6041
PRDM14(Zf)/H1-PRDM14-ChIP-Seq(GSE22767)/Homer	RGGTCTCTAACY	1	-0.02385	1	28	0.056	3823	0.0779
Nkx2.1(Homeobox)/LungAC-Nkx2.1-ChIP-Seq(GSE43252)/Homer	RSCACTYRAG	1	-0.01919	1	292	0.584	30819.2	0.6281
NPAS(bHLH)/Liver-NPAS-ChIP-Seq(GSE39860)/Homer	NVCACGTG	1	-0.01471	1	165	0.33	18444.3	0.3759
OCT4-SOX2-TCF-NANOG(POU,Homeobox,HMG)/mES-Oct4-ChIP-Seq(GSE11431)/Homer	ATTTGCATAACAATG	1	-0.01451	1	7	0.014	1361.9	0.0278
c-Myc(bHLH)/mES-cMyc-ChIP-Seq(GSE11431)/Homer	VVCCACGTGG	1	-0.01309	1	51	0.102	6569.8	0.1339
HIF-1b(HLH)/T47D-HIF1b-ChIP-Seq(GSE59937)/Homer	RTACGTGC	1	-0.01188	1	101	0.202	11958.4	0.2437
VDR(NR),DR3/GM10855-VDR+vitD-ChIP-Seq(GSE22484)/Homer	ARAGGTCANWGAGTTCANNN	1	-0.01184	1	16	0.032	2561.6	0.0522
RARg(NR)/ES-RARg-ChIP-Seq(GSE30538)/Homer	AGGTCAAGGTCA	1	-0.0107	1	7	0.014	1408.9	0.0287
RAR:RXR(NR),DR5/ES-RAR-ChIP-Seq(GSE56893)/Homer	AGGTCAAGGTCA	1	-0.007413	1	16	0.032	2653.2	0.0541
Tcf3(HMG)/mES-Tcf3-ChIP-Seq(GSE11724)/Homer	ASWTCAAAGG	1	-0.006601	1	17	0.034	2801.9	0.0571
ZEB1(Zf)/PDAC-ZEB1-ChIP-Seq(GSE64557)/Homer	VCAGGTRDRY	1	-0.005966	1	193	0.386	21618.6	0.4406
Unknown(Homeobox)/Limb-p300-ChIP-Seq/Homer	SSCMATWAAA	1	-0.004658	1	39	0.078	5501.9	0.1121
NFkB-p65-Rel(RHD)/ThioMac-LPS-Expression(GSE23622)/Homer	GGAAATTCCC	1	-0.004438	1	1	0.002	529	0.0108
TEAD4(TEA)/Tropoblast-Tead4-ChIP-Seq(GSE37350)/Homer	CCWGGAATGY	1	-0.004358	1	67	0.134	8654.2	0.1764
p63(p53)/Keratinocyte-p63-ChIP-Seq(GSE17611)/Homer	NNDRCATGYCYNRRCATGYH	1	-0.004098	1	30	0.06	4481.5	0.0913
LRF(Zf)/Erythroblasts-ZBTB7A-ChIP-Seq(GSE74977)/Homer	AAGACCCYYN	1	-0.002718	1	148	0.296	17356.1	0.3537
Pit1(Homeobox)/GCrat-Pit1-ChIP-Seq(GSE58009)/Homer	ATGMATATDC	1	-0.001871	1	64	0.128	8562.4	0.1745
ZBTB12(Zf)/HEK293-ZBTB12.GFP-ChIP-Seq(GSE58341)/Homer	NGNTCTAGAACCNGV	1	-0.001097	1	41	0.082	6079	0.1239
HOXD13(Homeobox)/Chicken-Hoxd13-ChIP-Seq(GSE38910)/Homer	NCYAATAAAA	1	-0.000763	1	65	0.13	8910.9	0.1816
Lhx1(Homeobox)/EmbryoCarcinoma-Lhx1-ChIP-Seq(GSE70957)/Homer	NNYTAATTAR	1	-0.000451	1	64	0.128	8930.3	0.182
Lhx3(Homeobox)/Neuron-Lhx3-ChIP-Seq(GSE31456)/Homer	ADBTAATTAR	1	-0.000419	1	108	0.216	13762.8	0.2805
Lhx2(Homeobox)/HFSC-Lhx2-ChIP-Seq(GSE48068)/Homer	TAATTAGN	1	-0.000166	1	61	0.122	8828	0.1799
TEAD(TEA)/Fibroblast-PU.1-ChIP-Seq(Unpublished)/Homer	YCWGGAATGY	1	-0.000141	1	39	0.078	6279.5	0.128
E2F(E2F)/Hela-CellCycle-Expression/Homer	TTSGCGCGAAAA	1	0	1	0	0	454.3	0.0093
GFX(?)/Promoter/Homer	ATTCTCGCGAGA	1	0	1	0	0	71.2	0.0015
p73(p53)/Trachea-p73-ChIP-Seq(PRJNA310161)/Homer	NRRRCAWGTCCDGRCATGYY	1	0	1	0	0	560.9	0.0114
ZFP3(Zf)/HEK293-ZFP3.GFP-ChIP-Seq(GSE58341)/Homer	GGGTTTTGAAGGATGARTAGGAGTT	1	0	1	0	0	25.1	0.0005
ZNF16(Zf)/HEK293-ZNF16.GFP-ChIP-Seq(GSE58341)/Homer	MACCTTCYATGGCTCCCTAKTGCCY	1	0	1	0	0	70.5	0.0014

## Sheet: cluster_1
Motif Name	Consensus	P-value	Log P-value	q-value (Benjamini)	# of Target Sequences with Motif(of 500)	% of Target Sequences with Motif	# of Background Sequences with Motif(of 49224)	% of Background Sequences with Motif
Fli1(ETS)/CD8-FLI-ChIP-Seq(GSE20898)/Homer	NRYTTCCGGH	1e-46	-106.8	0	285	0.57	13000	0.2641
SpiB(ETS)/OCILY3-SPIB-ChIP-Seq(GSE56857)/Homer	AAAGRGGAAGTG	1e-43	-101.1	0	117	0.234	2461.7	0.05
ETS1(ETS)/Jurkat-ETS1-ChIP-Seq(GSE17954)/Homer	ACAGGAAGTG	1e-38	-89.72	0	259	0.518	11995.3	0.2437
Ets1-distal(ETS)/CD4+-PolII-ChIP-Seq(Barski_et_al.)/Homer	MACAGGAAGT	1e-37	-86.51	0	125	0.25	3270.4	0.0664
PU.1(ETS)/ThioMac-PU.1-ChIP-Seq(GSE21512)/Homer	AGAGGAAGTG	1e-36	-85.05	0	165	0.33	5597.9	0.1137
Etv2(ETS)/ES-ER71-ChIP-Seq(GSE59402)/Homer(0.967)	NNAYTTCCTGHN	1e-36	-84.6	0	237	0.474	10611.4	0.2156
EWS:ERG-fusion(ETS)/CADO_ES1-EWS:ERG-ChIP-Seq(SRA014231)/Homer	ATTTCCTGTN	1e-32	-73.86	0	181	0.362	7210.6	0.1465
PU.1:IRF8(ETS:IRF)/pDC-Irf8-ChIP-Seq(GSE66899)/Homer	GGAAGTGAAAST	1e-31	-73.14	0	88	0.176	1892.8	0.0385
IRF8(IRF)/BMDM-IRF8-ChIP-Seq(GSE77884)/Homer	GRAASTGAAAST	1e-30	-70.14	0	112	0.224	3162.8	0.0643
ETV1(ETS)/GIST48-ETV1-ChIP-Seq(GSE22441)/Homer	AACCGGAAGT	1e-30	-69.42	0	288	0.576	15974	0.3245
ELF3(ETS)/PDAC-ELF3-ChIP-Seq(GSE64557)/Homer	ANCAGGAAGT	1e-30	-69.22	0	187	0.374	7903.2	0.1606
ERG(ETS)/VCaP-ERG-ChIP-Seq(GSE14097)/Homer	ACAGGAAGTG	1e-29	-68.54	0	304	0.608	17501.6	0.3556
GABPA(ETS)/Jurkat-GABPa-ChIP-Seq(GSE17954)/Homer	RACCGGAAGT	1e-28	-66.13	0	222	0.444	10721.1	0.2178
ELF5(ETS)/T47D-ELF5-ChIP-Seq(GSE30407)/Homer	ACVAGGAAGT	1e-27	-63.56	0	187	0.374	8266	0.1679
EHF(ETS)/LoVo-EHF-ChIP-Seq(GSE49402)/Homer	AVCAGGAAGT	1e-24	-56.66	0	255	0.51	14209.7	0.2887
ELF1(ETS)/Jurkat-ELF1-ChIP-Seq(SRA014231)/Homer	AVCCGGAAGT	1e-22	-52.12	0	154	0.308	6680	0.1357
EWS:FLI1-fusion(ETS)/SK_N_MC-EWS:FLI1-ChIP-Seq(SRA014231)/Homer	VACAGGAAAT	1e-20	-47.87	0	147	0.294	6478.9	0.1316
ETS(ETS)/Promoter/Homer	AACCGGAAGT	1e-16	-37.84	0	104	0.208	4232	0.086
IRF3(IRF)/BMDM-Irf3-ChIP-Seq(GSE67343)/Homer	AGTTTCAKTTTC	1e-15	-35.2	0	84	0.168	3123	0.0634
SPDEF(ETS)/VCaP-SPDEF-ChIP-Seq(SRA014231)/Homer	ASWTCCTGBT	1e-14	-33.45	0	194	0.388	11367	0.2309
Elk4(ETS)/Hela-Elk4-ChIP-Seq(GSE31477)/Homer	NRYTTCCGGY	1e-13	-32	0	139	0.278	7146.1	0.1452
Elk1(ETS)/Hela-Elk1-ChIP-Seq(GSE31477)/Homer	HACTTCCGGY	1e-13	-31.06	0	139	0.278	7232.7	0.1469
PU.1-IRF(ETS:IRF)/Bcell-PU.1-ChIP-Seq(GSE21512)/Homer	MGGAAGTGAAAC	1e-13	-30.65	0	229	0.458	14708.8	0.2988
IRF1(IRF)/PBMC-IRF1-ChIP-Seq(GSE43036)/Homer	GAAAGTGAAAGT	1e-12	-29.88	0	47	0.094	1289.5	0.0262
Mef2c(MADS)/GM12878-Mef2c-ChIP-Seq(GSE32465)/Homer	DCYAAAAATAGM	1e-12	-27.69	0	81	0.162	3390.6	0.0689
ETS:RUNX(ETS,Runt)/Jurkat-RUNX1-ChIP-Seq(GSE17954)/Homer	RCAGGATGTGGT	1e-11	-27.57	0	41	0.082	1075.6	0.0219
IRF2(IRF)/Erythroblas-IRF2-ChIP-Seq(GSE36985)/Homer	GAAASYGAAASY	1e-11	-26.26	0	37	0.074	927.2	0.0188
RUNX(Runt)/HPC7-Runx1-ChIP-Seq(GSE22178)/Homer	SAAACCACAG	1e-09	-22.7	0	138	0.276	8024	0.163
RUNX-AML(Runt)/CD4+-PolII-ChIP-Seq(Barski_et_al.)/Homer	GCTGTGGTTW	1e-09	-22.36	0	136	0.272	7904.1	0.1606
RUNX1(Runt)/Jurkat-RUNX1-ChIP-Seq(GSE29180)/Homer	AAACCACARM	1e-08	-20.42	0	174	0.348	11306.8	0.2297
Mef2d(MADS)/Retina-Mef2d-ChIP-Seq(GSE61391)/Homer	GCTATTTTTAGC	1e-08	-20.04	0	40	0.08	1329.3	0.027
Mef2b(MADS)/HEK293-Mef2b.V5-ChIP-Seq(GSE67450)/Homer	GCTATTTTTGGM	1e-08	-20.02	0	117	0.234	6674.4	0.1356
Mef2a(MADS)/HL1-Mef2a.biotin-ChIP-Seq(GSE21529)/Homer	CYAAAAATAG	1e-08	-19.39	0	69	0.138	3194	0.0649
Oct2(POU,Homeobox)/Bcell-Oct2-ChIP-Seq(GSE21512)/Homer	ATATGCAAAT	1e-07	-18.14	0	51	0.102	2096.9	0.0426
RUNX2(Runt)/PCa-RUNX2-ChIP-Seq(GSE33889)/Homer	NWAACCACADNN	1e-07	-18.1	0	150	0.3	9604.4	0.1951
Brn1(POU,Homeobox)/NPC-Brn1-ChIP-Seq(GSE35496)/Homer	TATGCWAATBAV	1e-07	-17.28	0	55	0.11	2415.1	0.0491
Sp5(Zf)/mES-Sp5.Flag-ChIP-Seq(GSE72989)/Homer	RGKGGGCGGAGC	1e-07	-16.89	0	210	0.42	15058.2	0.3059
NFkB-p65-Rel(RHD)/ThioMac-LPS-Expression(GSE23622)/Homer	GGAAATTCCC	1e-06	-15.81	0	21	0.042	516.7	0.0105
IRF4(IRF)/GM12878-IRF4-ChIP-Seq(GSE32465)/Homer	ACTGAAACCA	1e-06	-15.23	0	77	0.154	4150.1	0.0843
Pax8(Paired,Homeobox)/Thyroid-Pax8-ChIP-Seq(GSE26938)/Homer	GTCATGCHTGRCTGS	1e-06	-14.89	0	75	0.15	4038.3	0.082
KLF5(Zf)/LoVo-KLF5-ChIP-Seq(GSE49402)/Homer	DGGGYGKGGC	1e-05	-12.66	0	237	0.474	18411.3	0.374
KLF3(Zf)/MEF-Klf3-ChIP-Seq(GSE44748)/Homer	NRGCCCCRCCCHBNN	1e-05	-12.45	0	125	0.25	8371.3	0.1701
PAX6(Paired,Homeobox)/Forebrain-Pax6-ChIP-Seq(GSE66961)/Homer	NGTGTTCAVTSAAGCGKAAA	1e-05	-12.06	0	26	0.052	936.3	0.019
NFkB-p65(RHD)/GM12787-p65-ChIP-Seq(GSE19485)/Homer	WGGGGATTTCCC	1e-05	-11.69	0.0001	84	0.168	5118.8	0.104
Atf2(bZIP)/3T3L1-Atf2-ChIP-Seq(GSE56872)/Homer	NRRTGACGTCAT	1e-05	-11.61	0.0001	58	0.116	3130.9	0.0636
Atf7(bZIP)/3T3L1-Atf7-ChIP-Seq(GSE56872)/Homer	NGRTGACGTCAY	0.0001	-11.31	0.0001	74	0.148	4381.6	0.089
c-Jun-CRE(bZIP)/K562-cJun-ChIP-Seq(GSE31477)/Homer	ATGACGTCATCY	0.0001	-10.67	0.0002	52	0.104	2789.8	0.0567
PRDM1(Zf)/Hela-PRDM1-ChIP-Seq(GSE31477)/Homer	ACTTTCACTTTC	0.0001	-10.62	0.0002	92	0.184	5921.9	0.1203
PAX5(Paired,Homeobox)/GM12878-PAX5-ChIP-Seq(GSE32465)/Homer	GCAGCCAAGCRTGACH	0.0001	-10.58	0.0002	75	0.15	4558	0.0926
ETS:E-box(ETS,bHLH)/HPC7-Scl-ChIP-Seq(GSE22178)/Homer	AGGAARCAGCTG	0.0001	-10.52	0.0002	24	0.048	904.7	0.0184
Oct4(POU,Homeobox)/mES-Oct4-ChIP-Seq(GSE11431)/Homer	ATTTGCATAW	0.0001	-10.44	0.0002	63	0.126	3641.7	0.074
Oct6(POU,Homeobox)/NPC-Pou3f1-ChIP-Seq(GSE35496)/Homer	WATGCAAATGAG	0.0001	-10.38	0.0002	59	0.118	3344.3	0.0679
Egr2(Zf)/Thymocytes-Egr2-ChIP-Seq(GSE34254)/Homer	NGCGTGGGCGGR	0.0001	-9.819	0.0004	55	0.11	3108.4	0.0631
FOXK2(Forkhead)/U2OS-FOXK2-ChIP-Seq(E-MTAB-2204)/Homer	SCHTGTTTACAT	0.0001	-9.7	0.0004	89	0.178	5822.8	0.1183
EBF(EBF)/proBcell-EBF-ChIP-Seq(GSE21978)/Homer	DGTCCCYRGGGA	0.0001	-9.642	0.0004	47	0.094	2532.7	0.0515
Klf4(Zf)/mES-Klf4-ChIP-Seq(GSE11431)/Homer	GCCACACCCA	0.001	-8.813	0.001	88	0.176	5889.9	0.1197
Atf1(bZIP)/K562-ATF1-ChIP-Seq(GSE31477)/Homer	GATGACGTCA	0.001	-8.61	0.0012	91	0.182	6176.7	0.1255
NFkB-p50,p52(RHD)/Monocyte-p50-ChIP-Chip(Schreiber_et_al.)/Homer	GGGGGAATCCCC	0.001	-8.547	0.0012	28	0.056	1294.3	0.0263
EKLF(Zf)/Erythrocyte-Klf1-ChIP-Seq(GSE20478)/Homer	NWGGGTGTGGCY	0.001	-8.542	0.0012	49	0.098	2808.9	0.0571
ISRE(IRF)/ThioMac-LPS-Expression(GSE23622)/Homer	AGTTTCASTTTC	0.001	-8.388	0.0014	15	0.03	497.8	0.0101
KLF6(Zf)/PDAC-KLF6-ChIP-Seq(GSE64557)/Homer	MKGGGYGTGGCC	0.001	-8.363	0.0014	193	0.386	15322.2	0.3113
Sp1(Zf)/Promoter/Homer	GGCCCCGCCCCC	0.001	-7.904	0.0022	78	0.156	5217.7	0.106
JunD(bZIP)/K562-JunD-ChIP-Seq/Homer	ATGACGTCATCN	0.001	-7.787	0.0024	21	0.042	892.6	0.0181
Maz(Zf)/HepG2-Maz-ChIP-Seq(GSE31477)/Homer	GGGGGGGG	0.001	-7.732	0.0025	231	0.462	19092.4	0.3879
T1ISRE(IRF)/ThioMac-Ifnb-Expression/Homer	ACTTTCGTTTCT	0.001	-7.634	0.0027	6	0.012	95.5	0.0019
EBF1(EBF)/Near-E2A-ChIP-Seq(GSE21512)/Homer	GTCCCCWGGGGA	0.01	-5.747	0.0176	158	0.316	12823.7	0.2605
Foxa2(Forkhead)/Liver-Foxa2-ChIP-Seq(GSE25694)/Homer	CYTGTTTACWYW	0.01	-5.537	0.0214	98	0.196	7438.7	0.1511
Gata1(Zf)/K562-GATA1-ChIP-Seq(GSE18829)/Homer	SAGATAAGRV	0.01	-5.51	0.0217	70	0.14	5006.8	0.1017
Gata4(Zf)/Heart-Gata4-ChIP-Seq(GSE35151)/Homer	NBWGATAAGR	0.01	-5.3	0.0263	113	0.226	8842.8	0.1796
Foxo1(Forkhead)/RAW-Foxo1-ChIP-Seq(Fan_et_al.)/Homer	CTGTTTAC	0.01	-5.047	0.0334	215	0.43	18447.6	0.3748
KLF14(Zf)/HEK293-KLF14.GFP-ChIP-Seq(GSE58341)/Homer	RGKGGGCGKGGC	0.01	-4.792	0.0425	266	0.532	23502.8	0.4775
Gata6(Zf)/HUG1N-GATA6-ChIP-Seq(GSE51936)/Homer	YCTTATCTBN	0.01	-4.752	0.0437	101	0.202	7919.6	0.1609
Klf9(Zf)/GBM-Klf9-ChIP-Seq(GSE62211)/Homer	GCCACRCCCACY	0.01	-4.746	0.0437	92	0.184	7115.5	0.1446
ZNF382(Zf)/HEK293-ZNF382.GFP-ChIP-Seq(GSE58341)/Homer	GNCTGTASTRNTGBCTCHTT	0.1	-4.572	0.0508	8	0.016	289.2	0.0059
FOXK1(Forkhead)/HEK293-FOXK1-ChIP-Seq(GSE51673)/Homer	NVWTGTTTAC	0.1	-4.448	0.0568	117	0.234	9463.4	0.1923
KLF10(Zf)/HEK293-KLF10.GFP-ChIP-Seq(GSE58341)/Homer	GGGGGTGTGTCC	0.1	-4.216	0.0706	133	0.266	11015.1	0.2238
Gata2(Zf)/K562-GATA2-ChIP-Seq(GSE18829)/Homer	BBCTTATCTS	0.1	-4.135	0.0756	74	0.148	5684.1	0.1155
USF1(bHLH)/GM12878-Usf1-ChIP-Seq(GSE32465)/Homer	SGTCACGTGR	0.1	-3.993	0.0861	65	0.13	4929.2	0.1001
Slug(Zf)/Mesoderm-Snai2-ChIP-Seq(GSE61475)/Homer	SNGCACCTGCHS	0.1	-3.993	0.0861	94	0.188	7517	0.1527
Nur77(NR)/K562-NR4A1-ChIP-Seq(GSE31363)/Homer	TGACCTTTNCNT	0.1	-3.965	0.0863	26	0.052	1643.6	0.0334
ZNF467(Zf)/HEK293-ZNF467.GFP-ChIP-Seq(GSE58341)/Homer	TGGGGAAGGGCM	0.1	-3.823	0.0982	148	0.296	12562.5	0.2552
NFY(CCAAT)/Promoter/Homer	RGCCAATSRG	0.1	-3.737	0.1058	106	0.212	8694.9	0.1766
Tbr1(T-box)/Cortex-Tbr1-ChIP-Seq(GSE71384)/Homer	AAGGTGTKAA	0.1	-3.624	0.117	153	0.306	13113.2	0.2664
Zfp281(Zf)/ES-Zfp281-ChIP-Seq(GSE81042)/Homer	CCCCTCCCCCAC	0.1	-3.518	0.1285	58	0.116	4439.6	0.0902
Egr1(Zf)/K562-Egr1-ChIP-Seq(GSE32465)/Homer	TGCGTGGGYG	0.1	-3.506	0.1285	125	0.25	10536.8	0.2141
Zic3(Zf)/mES-Zic3-ChIP-Seq(GSE37889)/Homer	GGCCYCCTGCTGDGH	0.1	-3.477	0.1308	92	0.184	7503.2	0.1524
Tbet(T-box)/CD8-Tbet-ChIP-Seq(GSE33802)/Homer	AGGTGTGAAM	0.1	-3.452	0.1326	123	0.246	10371.7	0.2107
Reverb(NR),DR2/RAW-Reverba.biotin-ChIP-Seq(GSE45914)/Homer	GTRGGTCASTGGGTCA	0.1	-3.389	0.1396	23	0.046	1492.2	0.0303
STAT4(Stat)/CD4-Stat4-ChIP-Seq(GSE22104)/Homer	NYTTCCWGGAAR	0.1	-3.199	0.1669	109	0.218	9169.5	0.1863
TFE3(bHLH)/MEF-TFE3-ChIP-Seq(GSE75757)/Homer	GTCACGTGACYV	0.1	-3.163	0.1711	15	0.03	893.4	0.0181
HNF4a(NR),DR1/HepG2-HNF4a-ChIP-Seq(GSE25021)/Homer	CARRGKBCAAAGTYCA	0.1	-3.048	0.1898	67	0.134	5378.9	0.1093
Unknown-ESC-element(?)/mES-Nanog-ChIP-Seq(GSE11724)/Homer	CACAGCAGGGGG	0.1	-2.868	0.2247	83	0.166	6896.4	0.1401
ZNF322(Zf)/HEK293-ZNF322.GFP-ChIP-Seq(GSE58341)/Homer	GAGCCTGGTACTGWGCCTGR	0.1	-2.861	0.2247	47	0.094	3648.7	0.0741
E2A(bHLH),near_PU.1/Bcell-PU.1-ChIP-Seq(GSE21512)/Homer	NVCACCTGBN	0.1	-2.86	0.2247	196	0.392	17575.8	0.3571
PRDM9(Zf)/Testis-DMC1-ChIP-Seq(GSE35498)/Homer	ADGGYAGYAGCATCT	0.1	-2.845	0.2247	57	0.114	4543.6	0.0923
Nkx3.1(Homeobox)/LNCaP-Nkx3.1-ChIP-Seq(GSE28264)/Homer	AAGCACTTAA	0.1	-2.838	0.2247	261	0.522	23921.8	0.486
OCT:OCT(POU,Homeobox,IR1)/NPC-Brn2-ChIP-Seq(GSE35496)/Homer	ATGAATWATTCATGA	0.1	-2.813	0.2253	3	0.006	87.5	0.0018
TATA-Box(TBP)/Promoter/Homer	CCTTTTAWAGSC	0.1	-2.722	0.2442	146	0.292	12856.4	0.2612
CRE(bZIP)/Promoter/Homer	CSGTGACGTCAC	0.1	-2.688	0.2501	33	0.066	2468	0.0501
Rfx2(HTH)/LoVo-RFX2-ChIP-Seq(GSE49402)/Homer	GTTGCCATGGCAACM	0.1	-2.679	0.2501	16	0.032	1039.3	0.0211
CTCF(Zf)/CD4+-CTCF-ChIP-Seq(Barski_et_al.)/Homer	AYAGTGCCMYCTRGTGGCCA	0.1	-2.669	0.2501	25	0.05	1786.6	0.0363
Tcfcp2l1(CP2)/mES-Tcfcp2l1-ChIP-Seq(GSE11431)/Homer	NRAACCRGTTYRAACCRGYT	0.1	-2.495	0.2944	24	0.048	1737.1	0.0353
ZNF41(Zf)/HEK293-ZNF41.GFP-ChIP-Seq(GSE58341)/Homer	CCTCATGGTGYCYTWYTCCCTTGTG	0.1	-2.441	0.3078	6	0.012	299.4	0.0061
ZNF317(Zf)/HEK293-ZNF317.GFP-ChIP-Seq(GSE58341)/Homer	GTCWGCTGTYYCTCT	0.1	-2.389	0.3212	14	0.028	922.7	0.0187
Rfx5(HTH)/GM12878-Rfx5-ChIP-Seq(GSE31477)/Homer	SCCTAGCAACAG	0.1	-2.312	0.3435	52	0.104	4265.2	0.0867
CLOCK(bHLH)/Liver-Clock-ChIP-Seq(GSE39860)/Homer	GHCACGTG	0.1	-2.311	0.3435	71	0.142	6006.7	0.122
RFX(HTH)/K562-RFX3-ChIP-Seq(SRA012198)/Homer	CGGTTGCCATGGCAAC	1	-2.257	0.3562	14	0.028	943.4	0.0192
GATA3(Zf)/iTreg-Gata3-ChIP-Seq(GSE20898)/Homer	AGATAASR	1	-2.209	0.3701	144	0.288	12934.5	0.2628
X-box(HTH)/NPC-H3K4me1-ChIP-Seq(GSE16256)/Homer	GGTTGCCATGGCAA	1	-2.177	0.3787	16	0.032	1123	0.0228
Fox:Ebox(Forkhead,bHLH)/Panc1-Foxa2-ChIP-Seq(GSE47459)/Homer	NNNVCTGWGYAAACASN	1	-2.175	0.3787	119	0.238	10570.4	0.2147
ZFP3(Zf)/HEK293-ZFP3.GFP-ChIP-Seq(GSE58341)/Homer	GGGTTTTGAAGGATGARTAGGAGTT	1	-2.165	0.3787	1	0.002	12.5	0.0003
Tbx5(T-box)/HL1-Tbx5.biotin-ChIP-Seq(GSE21529)/Homer	AGGTGTCA	1	-2.05	0.4185	325	0.65	30740.9	0.6245
SCL(bHLH)/HPC7-Scl-ChIP-Seq(GSE13511)/Homer	AVCAGCTG	1	-2.022	0.4262	398	0.796	38108.4	0.7742
Foxa3(Forkhead)/Liver-Foxa3-ChIP-Seq(GSE77670)/Homer	BSNTGTTTACWYWGN	1	-2.018	0.4262	36	0.072	2914.6	0.0592
Pknox1(Homeobox)/ES-Prep1-ChIP-Seq(GSE63282)/Homer	SCTGTCAVTCAV	1	-1.984	0.4353	32	0.064	2565.2	0.0521
Atf3(bZIP)/GBM-ATF3-ChIP-Seq(GSE33912)/Homer	DATGASTCATHN	1	-1.976	0.4353	66	0.132	5682.4	0.1154
MITF(bHLH)/MastCells-MITF-ChIP-Seq(GSE48085)/Homer	RTCATGTGAC	1	-1.973	0.4353	108	0.216	9634.6	0.1957
Myf5(bHLH)/GM-Myf5-ChIP-Seq(GSE24852)/Homer	BAACAGCTGT	1	-1.947	0.4402	88	0.176	7756.4	0.1576
CEBP:AP1(bZIP)/ThioMac-CEBPb-ChIP-Seq(GSE21512)/Homer	DRTGTTGCAA	1	-1.933	0.4428	70	0.14	6074.4	0.1234
HLF(bZIP)/HSC-HLF.Flag-ChIP-Seq(GSE69817)/Homer	RTTATGYAAB	1	-1.93	0.4428	72	0.144	6262.1	0.1272
Meis1(Homeobox)/MastCells-Meis1-ChIP-Seq(GSE48085)/Homer	VGCTGWCAVB	1	-1.906	0.4475	198	0.396	18334.3	0.3725
FOXP1(Forkhead)/H9-FOXP1-ChIP-Seq(GSE31006)/Homer	NYYTGTTTACHN	1	-1.894	0.4489	49	0.098	4142.1	0.0842
FOXA1(Forkhead)/LNCAP-FOXA1-ChIP-Seq(GSE27824)/Homer	WAAGTAAACA	1	-1.892	0.4489	126	0.252	11395.7	0.2315
Pdx1(Homeobox)/Islet-Pdx1-ChIP-Seq(SRA008281)/Homer	YCATYAATCA	1	-1.833	0.4693	86	0.172	7625.5	0.1549
E2F3(E2F)/MEF-E2F3-ChIP-Seq(GSE71376)/Homer	BTKGGCGGGAAA	1	-1.82	0.4717	90	0.18	8010.2	0.1627
GRE(NR),IR3/RAW264.7-GRE-ChIP-Seq(Unpublished)/Homer	VAGRACAKWCTGTYC	1	-1.803	0.4759	31	0.062	2530.1	0.0514
Zic(Zf)/Cerebellum-ZIC1.2-ChIP-Seq(GSE60731)/Homer	CCTGCTGAGH	1	-1.787	0.4798	113	0.226	10215.6	0.2075
c-Myc(bHLH)/LNCAP-cMyc-ChIP-Seq(Unpublished)/Homer	VCCACGTG	1	-1.759	0.4898	63	0.126	5499.3	0.1117
Foxo3(Forkhead)/U2OS-Foxo3-ChIP-Seq(E-MTAB-2701)/Homer	DGTAAACA	1	-1.756	0.4898	76	0.152	6721.5	0.1366
Tlx?(NR)/NPC-H3K4me1-ChIP-Seq(GSE16256)/Homer	CTGGCAGSCTGCCA	1	-1.728	0.4973	56	0.112	4860	0.0987
NF1(CTF)/LNCAP-NF1-ChIP-Seq(Unpublished)/Homer	CYTGGCABNSTGCCAR	1	-1.706	0.5046	50	0.1	4310.8	0.0876
NFAT:AP1(RHD,bZIP)/Jurkat-NFATC1-ChIP-Seq(Jolma_et_al.)/Homer	SARTGGAAAAWRTGAGTCAB	1	-1.68	0.5139	20	0.04	1578.9	0.0321
E-box(bHLH)/Promoter/Homer	SSGGTCACGTGA	1	-1.669	0.5155	12	0.024	879.3	0.0179
Pbx3(Homeobox)/GM12878-PBX3-ChIP-Seq(GSE32465)/Homer	SCTGTCAMTCAN	1	-1.656	0.5185	32	0.064	2669.1	0.0542
BORIS(Zf)/K562-CTCFL-ChIP-Seq(GSE32465)/Homer	CNNBRGCGCCCCCTGSTGGC	1	-1.655	0.5185	38	0.076	3220.8	0.0654
PAX5(Paired,Homeobox),condensed/GM12878-PAX5-ChIP-Seq(GSE32465)/Homer	GTCACGCTCSCTGM	1	-1.635	0.5219	15	0.03	1147.9	0.0233
E2A(bHLH)/proBcell-E2A-ChIP-Seq(GSE21978)/Homer	DNRCAGCTGY	1	-1.615	0.5286	183	0.366	17082.2	0.347
NRF(NRF)/Promoter/Homer	STGCGCATGCGC	1	-1.614	0.5286	33	0.066	2775.2	0.0564
Rfx6(HTH)/Min6b1-Rfx6.HA-ChIP-Seq(GSE62844)/Homer	TGTTKCCTAGCAACM	1	-1.609	0.5286	138	0.276	12728.1	0.2586
PGR(NR)/EndoStromal-PGR-ChIP-Seq(GSE69539)/Homer	AAGAACATWHTGTTC	1	-1.581	0.5352	28	0.056	2329.1	0.0473
FOXA1(Forkhead)/MCF7-FOXA1-ChIP-Seq(GSE26831)/Homer	WAAGTAAACA	1	-1.545	0.5505	104	0.208	9502.9	0.1931
Twist(bHLH)/HMLE-TWIST1-ChIP-Seq(Chang_et_al)/Homer	VCAKCTGGNNNCCAGMTGBN	1	-1.533	0.5534	18	0.036	1438.4	0.0292
Sox3(HMG)/NPC-Sox3-ChIP-Seq(GSE33059)/Homer	CCWTTGTY	1	-1.53	0.5534	179	0.358	16757.5	0.3404
E2F1(E2F)/Hela-E2F1-ChIP-Seq(GSE22478)/Homer	CWGGCGGGAA	1	-1.501	0.5636	36	0.072	3094.7	0.0629
E2F6(E2F)/Hela-E2F6-ChIP-Seq(GSE31477)/Homer	GGCGGGAARN	1	-1.486	0.5678	77	0.154	6960.6	0.1414
Stat3+il21(Stat)/CD4-Stat3-ChIP-Seq(GSE19198)/Homer	SVYTTCCNGGAARB	1	-1.475	0.5703	83	0.166	7538.3	0.1531
GFY(?)/Promoter/Homer	ACTACAATTCCC	1	-1.454	0.5786	10	0.02	748.2	0.0152
TR4(NR),DR1/Hela-TR4-ChIP-Seq(GSE24685)/Homer	GAGGTCAAAGGTCA	1	-1.43	0.5886	18	0.036	1466.9	0.0298
Six2(Homeobox)/NephronProgenitor-Six2-ChIP-Seq(GSE39837)/Homer	GWAAYHTGAKMC	1	-1.425	0.5886	105	0.21	9676.4	0.1966
p53(p53)/mES-cMyc-ChIP-Seq(GSE11431)/Homer	ACATGCCCGGGCAT	1	-1.42	0.5886	3	0.006	167.8	0.0034
DUX4(Homeobox)/Myoblasts-DUX4.V5-ChIP-Seq(GSE75791)/Homer	NWTAAYCYAATCAWN	1	-1.415	0.5886	5	0.01	328.9	0.0067
AP-2gamma(AP2)/MCF7-TFAP2C-ChIP-Seq(GSE21234)/Homer	SCCTSAGGSCAW	1	-1.407	0.5886	144	0.288	13453.6	0.2733
NF1-halfsite(CTF)/LNCaP-NF1-ChIP-Seq(Unpublished)/Homer	YTGCCAAG	1	-1.371	0.6042	191	0.382	18054.5	0.3668
Tgif2(Homeobox)/mES-Tgif2-ChIP-Seq(GSE55404)/Homer	TGTCANYT	1	-1.363	0.6048	302	0.604	28969.6	0.5885
ZNF165(Zf)/WHIM12-ZNF165-ChIP-Seq(GSE65937)/Homer	AAGGKGRCGCAGGCA	1	-1.339	0.6158	21	0.042	1767.5	0.0359
Fra1(bZIP)/BT549-Fra1-ChIP-Seq(GSE46166)/Homer	NNATGASTCATH	1	-1.303	0.634	52	0.104	4686.7	0.0952
Fra2(bZIP)/Striatum-Fra2-ChIP-Seq(GSE43429)/Homer	GGATGACTCATC	1	-1.301	0.634	46	0.092	4119.5	0.0837
HEB(bHLH)/mES-Heb-ChIP-Seq(GSE53233)/Homer	VCAGCTGBNN	1	-1.295	0.634	226	0.452	21544.6	0.4377
E2F(E2F)/Hela-CellCycle-Expression/Homer	TTSGCGCGAAAA	1	-1.284	0.6341	8	0.016	606.4	0.0123
Phox2a(Homeobox)/Neuron-Phox2a-ChIP-Seq(GSE31456)/Homer	YTAATYNRATTA	1	-1.279	0.6341	29	0.058	2530.6	0.0514
E2F7(E2F)/Hela-E2F7-ChIP-Seq(GSE32673)/Homer	VDTTTCCCGCCA	1	-1.273	0.6341	18	0.036	1512.5	0.0307
ZBTB12(Zf)/HEK293-ZBTB12.GFP-ChIP-Seq(GSE58341)/Homer	NGNTCTAGAACCNGV	1	-1.264	0.6348	62	0.124	5659.4	0.115
Fosl2(bZIP)/3T3L1-Fosl2-ChIP-Seq(GSE56872)/Homer	NATGASTCABNN	1	-1.256	0.6358	33	0.066	2914.3	0.0592
STAT1(Stat)/HelaS3-STAT1-ChIP-Seq(GSE12782)/Homer	NATTTCCNGGAAAT	1	-1.254	0.6358	32	0.064	2821.1	0.0573
Eomes(T-box)/H9-Eomes-ChIP-Seq(GSE26097)/Homer	ATTAACACCT	1	-1.248	0.6358	208	0.416	19823	0.4027
E2F4(E2F)/K562-E2F4-ChIP-Seq(GSE31477)/Homer	GGCGGGAAAH	1	-1.217	0.6494	59	0.118	5400.1	0.1097
bHLHE40(bHLH)/HepG2-BHLHE40-ChIP-Seq(GSE31477)/Homer	KCACGTGMCN	1	-1.196	0.6593	38	0.076	3413.1	0.0693
ZNF692(Zf)/HEK293-ZNF692.GFP-ChIP-Seq(GSE58341)/Homer	GTGGGCCCCA	1	-1.181	0.6649	20	0.04	1727.4	0.0351
Ptf1a(bHLH)/Panc1-Ptf1a-ChIP-Seq(GSE47459)/Homer	ACAGCTGTTN	1	-1.172	0.6673	287	0.574	27661.1	0.562
Six1(Homeobox)/Myoblast-Six1-ChIP-Chip(GSE20150)/Homer	GKVTCADRTTWC	1	-1.171	0.6673	28	0.056	2480.4	0.0504
FoxL2(Forkhead)/Ovary-FoxL2-ChIP-Seq(GSE60858)/Homer	WWTRTAAACAVG	1	-1.159	0.6679	84	0.168	7838.6	0.1592
IRF:BATF(IRF:bZIP)/pDC-Irf8-ChIP-Seq(GSE66899)/Homer	CTTTCANTATGACTV	1	-1.153	0.6679	12	0.024	996	0.0202
NF1:FOXA1(CTF,Forkhead)/LNCAP-FOXA1-ChIP-Seq(GSE27824)/Homer	WNTGTTTRYTTTGGCA	1	-1.141	0.6722	6	0.012	456.1	0.0093
Hand2(bHLH)/Mesoderm-Hand2-ChIP-Seq(GSE61475)/Homer	TGACANARRCCAGRC	1	-1.135	0.6725	59	0.118	5449	0.1107
CArG(MADS)/PUER-Srf-ChIP-Seq(Sullivan_et_al.)/Homer	CCATATATGGNM	1	-1.115	0.6821	30	0.06	2693.4	0.0547
Tgif1(Homeobox)/mES-Tgif1-ChIP-Seq(GSE55404)/Homer	YTGWCADY	1	-1.098	0.6902	284	0.568	27438.2	0.5574
Oct4:Sox17(POU,Homeobox,HMG)/F9-Sox17-ChIP-Seq(GSE44553)/Homer	CCATTGTATGCAAAT	1	-1.097	0.6902	13	0.026	1104.2	0.0224
PPARE(NR),DR1/3T3L1-Pparg-ChIP-Seq(GSE13511)/Homer	TGACCTTTGCCCCA	1	-1.092	0.6902	116	0.232	10989.5	0.2233
GATA:SCL(Zf,bHLH)/Ter119-SCL-ChIP-Seq(GSE18720)/Homer	CRGCTGBNGNSNNSAGATAA	1	-1.076	0.6931	13	0.026	1110.5	0.0226
Sox9(HMG)/Limb-SOX9-ChIP-Seq(GSE73225)/Homer	AGGVNCCTTTGT	1	-1.03	0.7222	98	0.196	9292.5	0.1888
PR(NR)/T47D-PR-ChIP-Seq(GSE31130)/Homer	VAGRACAKNCTGTBC	1	-1.023	0.7228	240	0.48	23183.7	0.471
GRE(NR),IR3/A549-GR-ChIP-Seq(GSE32465)/Homer	NRGVACABNVTGTYCY	1	-1.012	0.7273	17	0.034	1506.9	0.0306
PBX1(Homeobox)/MCF7-PBX1-ChIP-Seq(GSE28007)/Homer	GSCTGTCACTCA	1	-0.9798	0.7467	11	0.022	952.2	0.0193
ZNF416(Zf)/HEK293-ZNF416.GFP-ChIP-Seq(GSE58341)/Homer	WDNCTGGGCA	1	-0.9796	0.7467	165	0.33	15873	0.3225
Hnf1(Homeobox)/Liver-Foxa2-Chip-Seq(GSE25694)/Homer	GGTTAAWCATTAA	1	-0.9697	0.7467	11	0.022	955.9	0.0194
Usf2(bHLH)/C2C12-Usf2-ChIP-Seq(GSE36030)/Homer	GTCACGTGGT	1	-0.9671	0.7467	36	0.072	3339.2	0.0678
bZIP:IRF(bZIP,IRF)/Th17-BatF-ChIP-Seq(GSE39756)/Homer	NAGTTTCABTHTGACTNW	1	-0.9564	0.748	50	0.1	4695.8	0.0954
Prop1(Homeobox)/GHFT1-PROP1.biotin-ChIP-Seq(GSE77302)/Homer	NTAATBNAATTA	1	-0.955	0.748	45	0.09	4213.5	0.0856
NFAT(RHD)/Jurkat-NFATC1-ChIP-Seq(Jolma_et_al.)/Homer	ATTTTCCATT	1	-0.9497	0.748	84	0.168	7997.8	0.1625
Pitx1(Homeobox)/Chicken-Pitx1-ChIP-Seq(GSE38910)/Homer	TAATCCCN	1	-0.9424	0.748	346	0.692	33721	0.6851
HOXD13(Homeobox)/Chicken-Hoxd13-ChIP-Seq(GSE38910)/Homer	NCYAATAAAA	1	-0.9285	0.753	98	0.196	9378	0.1905
Sox15(HMG)/CPA-Sox15-ChIP-Seq(GSE62909)/Homer	RAACAATGGN	1	-0.9261	0.753	109	0.218	10453.4	0.2124
Jun-AP1(bZIP)/K562-cJun-ChIP-Seq(GSE31477)/Homer	GATGASTCATCN	1	-0.9254	0.753	23	0.046	2112.7	0.0429
MyoD(bHLH)/Myotube-MyoD-ChIP-Seq(GSE21614)/Homer	RRCAGCTGYTSY	1	-0.9237	0.753	93	0.186	8895.7	0.1807
Nanog(Homeobox)/mES-Nanog-ChIP-Seq(GSE11724)/Homer	RGCCATTAAC	1	-0.9175	0.753	341	0.682	33253.9	0.6756
ZNF264(Zf)/HEK293-ZNF264.GFP-ChIP-Seq(GSE58341)/Homer	RGGGCACTAACY	1	-0.9153	0.753	80	0.16	7636	0.1551
GATA(Zf),IR3/iTreg-Gata3-ChIP-Seq(GSE20898)/Homer	NNNNNBAGATAWYATCTVHN	1	-0.9131	0.753	13	0.026	1162.9	0.0236
Pax7(Paired,Homeobox),long/Myoblast-Pax7-ChIP-Seq(GSE25064)/Homer	TAATCHGATTAC	1	-0.9115	0.753	2	0.004	136	0.0028
Tcf4(HMG)/Hct116-Tcf4-ChIP-Seq(SRA012054)/Homer	ASATCAAAGGVA	1	-0.905	0.753	49	0.098	4632.7	0.0941
Srebp2(bHLH)/HepG2-Srebp2-ChIP-Seq(GSE31477)/Homer	CGGTCACSCCAC	1	-0.8889	0.753	16	0.032	1457.4	0.0296
FOXM1(Forkhead)/MCF7-FOXM1-ChIP-Seq(GSE72977)/Homer	TRTTTACTTW	1	-0.8812	0.753	106	0.212	10202.7	0.2073
GATA(Zf),IR4/iTreg-Gata3-ChIP-Seq(GSE20898)/Homer	NAGATWNBNATCTNN	1	-0.8664	0.7577	7	0.014	607.5	0.0123
Barx1(Homeobox)/Stomach-Barx1.3xFlag-ChIP-Seq(GSE69483)/Homer	AAACMATTAN	1	-0.8487	0.7674	43	0.086	4087.4	0.083
COUP-TFII(NR)/Artia-Nr2f2-ChIP-Seq(GSE46497)/Homer	AGRGGTCA	1	-0.8442	0.7674	194	0.388	18864.1	0.3832
RXR(NR),DR1/3T3L1-RXR-ChIP-Seq(GSE13511)/Homer	TAGGGCAAAGGTCA	1	-0.8336	0.7715	136	0.272	13186.2	0.2679
Zfp809(Zf)/ES-Zfp809-ChIP-Seq(GSE70799)/Homer	GGGGCTYGKCTGGGA	1	-0.826	0.7735	29	0.058	2742	0.0557
Tcf12(bHLH)/GM12878-Tcf12-ChIP-Seq(GSE32465)/Homer	VCAGCTGYTG	1	-0.8229	0.7735	112	0.224	10846.9	0.2204
Sox10(HMG)/SciaticNerve-Sox3-ChIP-Seq(GSE35132)/Homer	CCWTTGTYYB	1	-0.8227	0.7735	164	0.328	15944.3	0.3239
Mouse_Recombination_Hotspot(Zf)/Testis-DMC1-ChIP-Seq(GSE24438)/Homer	ACTYKNATTCGTGNTACTTC	1	-0.8134	0.7735	7	0.014	621.3	0.0126
Sox4(HMG)/proB-Sox4-ChIP-Seq(GSE50066)/Homer	YCTTTGTTCC	1	-0.7631	0.8081	88	0.176	8554.7	0.1738
Pax7(Paired,Homeobox)/Myoblast-Pax7-ChIP-Seq(GSE25064)/Homer	TAATCAATTA	1	-0.7599	0.8081	7	0.014	636.4	0.0129
Ronin(THAP)/ES-Thap11-ChIP-Seq(GSE51522)/Homer	RACTACAACTCCCAGVAKGC	1	-0.743	0.8167	4	0.008	350.6	0.0071
Foxf1(Forkhead)/Lung-Foxf1-ChIP-Seq(GSE77951)/Homer	WWATRTAAACAN	1	-0.7409	0.8167	89	0.178	8674.4	0.1762
FOXA1:AR(Forkhead,NR)/LNCAP-AR-ChIP-Seq(GSE27824)/Homer	AGTAAACAAAAAAGAACAND	1	-0.7371	0.8167	10	0.02	935.6	0.019
ZNF189(Zf)/HEK293-ZNF189.GFP-ChIP-Seq(GSE58341)/Homer	TGGAACAGMA	1	-0.7337	0.8167	102	0.204	9958.8	0.2023
ZEB1(Zf)/PDAC-ZEB1-ChIP-Seq(GSE64557)/Homer	VCAGGTRDRY	1	-0.7221	0.8186	212	0.424	20785.2	0.4223
GLI3(Zf)/Limb-GLI3-ChIP-Chip(GSE11077)/Homer	CGTGGGTGGTCC	1	-0.7216	0.8186	16	0.032	1528.2	0.031
Atf4(bZIP)/MEF-Atf4-ChIP-Seq(GSE35681)/Homer	MTGATGCAAT	1	-0.7081	0.8225	20	0.04	1927.6	0.0392
RORgt(NR)/EL4-RORgt.Flag-ChIP-Seq(GSE56019)/Homer	AAYTAGGTCA	1	-0.6858	0.8372	12	0.024	1151.1	0.0234
ZFX(Zf)/mES-Zfx-ChIP-Seq(GSE11431)/Homer	AGGCCTRG	1	-0.6813	0.8372	154	0.308	15134	0.3075
Pitx1:Ebox(Homeobox,bHLH)/Hindlimb-Pitx1-ChIP-Seq(GSE41591)/Homer	YTAATTRAWWCCAGATGT	1	-0.6783	0.8372	15	0.03	1450.8	0.0295
ZBTB18(Zf)/HEK293-ZBTB18.GFP-ChIP-Seq(GSE58341)/Homer	AACATCTGGA	1	-0.6704	0.8387	55	0.11	5398.1	0.1097
HOXA9(Homeobox)/HSC-Hoxa9-ChIP-Seq(GSE33509)/Homer	GGCCATAAATCA	1	-0.6631	0.841	56	0.112	5503.5	0.1118
NPAS2(bHLH)/Liver-NPAS2-ChIP-Seq(GSE39860)/Homer	KCCACGTGAC	1	-0.656	0.8433	127	0.254	12507.7	0.2541
Erra(NR)/HepG2-Erra-ChIP-Seq(GSE31477)/Homer	CAAAGGTCAG	1	-0.654	0.8433	249	0.498	24519.7	0.4981
Bach2(bZIP)/OCILy7-Bach2-ChIP-Seq(GSE44420)/Homer	TGCTGAGTCA	1	-0.6494	0.8433	18	0.036	1761.7	0.0358
Arnt:Ahr(bHLH)/MCF7-Arnt-ChIP-Seq(Lo_et_al.)/Homer	TBGCACGCAA	1	-0.6488	0.8433	76	0.152	7489.3	0.1521
Srebp1a(bHLH)/HepG2-Srebp1a-ChIP-Seq(GSE31477)/Homer	RTCACSCCAY	1	-0.6458	0.8433	21	0.042	2060.7	0.0419
Rfx1(HTH)/NPC-H3K4me1-ChIP-Seq(GSE16256)/Homer	KGTTGCCATGGCAA	1	-0.6359	0.8433	23	0.046	2264.1	0.046
Stat3(Stat)/mES-Stat3-ChIP-Seq(GSE11431)/Homer	CTTCCGGGAA	1	-0.6272	0.8452	55	0.11	5437.6	0.1105
AP-2alpha(AP2)/Hela-AP2alpha-ChIP-Seq(GSE31477)/Homer	ATGCCCTGAGGC	1	-0.621	0.8468	106	0.212	10480.7	0.2129
Pax7(Paired,Homeobox),longest/Myoblast-Pax7-ChIP-Seq(GSE25064)/Homer	NTAATTDGCYAATTANNWWD	1	-0.6106	0.852	2	0.004	179.7	0.0037
Lhx3(Homeobox)/Neuron-Lhx3-ChIP-Seq(GSE31456)/Homer	ADBTAATTAR	1	-0.6006	0.8568	134	0.268	13269.8	0.2696
Nr5a2(NR)/mES-Nr5a2-ChIP-Seq(GSE19019)/Homer	BTCAAGGTCA	1	-0.6006	0.8568	70	0.14	6947.7	0.1411
ZNF675(Zf)/HEK293-ZNF675.GFP-ChIP-Seq(GSE58341)/Homer	ARGAGGMCAAAATGW	1	-0.6002	0.8568	13	0.026	1289	0.0262
ZNF16(Zf)/HEK293-ZNF16.GFP-ChIP-Seq(GSE58341)/Homer	MACCTTCYATGGCTCCCTAKTGCCY	1	-0.5859	0.8585	1	0.002	80.3	0.0016
NRF1(NRF)/MCF7-NRF1-ChIP-Seq(Unpublished)/Homer	CTGCGCATGCGC	1	-0.5779	0.8617	23	0.046	2301.6	0.0468
Nr5a2(NR)/Pancreas-LRH1-ChIP-Seq(GSE34295)/Homer	BTCAAGGTCA	1	-0.5734	0.8619	91	0.182	9056.7	0.184
JunB(bZIP)/DendriticCells-Junb-ChIP-Seq(GSE36099)/Homer	RATGASTCAT	1	-0.5666	0.8619	48	0.096	4800.3	0.0975
STAT6(Stat)/CD4-Stat6-ChIP-Seq(GSE22104)/Homer	ABTTCYYRRGAA	1	-0.5666	0.8619	48	0.096	4800.1	0.0975
PAX3:FKHR-fusion(Paired,Homeobox)/Rh4-PAX3:FKHR-ChIP-Seq(GSE19063)/Homer	ACCRTGACTAATTNN	1	-0.5517	0.87	18	0.036	1817.6	0.0369
Sox2(HMG)/mES-Sox2-ChIP-Seq(GSE11431)/Homer	BCCATTGTTC	1	-0.5507	0.87	88	0.176	8787.7	0.1785
Smad3(MAD)/NPC-Smad3-ChIP-Seq(GSE36673)/Homer	TWGTCTGV	1	-0.5457	0.87	294	0.588	29108.8	0.5914
FXR(NR),IR1/Liver-FXR-ChIP-Seq(Chong_et_al.)/Homer	AGGTCANTGACCTB	1	-0.5433	0.87	43	0.086	4324.4	0.0879
BATF(bZIP)/Th17-BATF-ChIP-Seq(GSE39756)/Homer	DATGASTCAT	1	-0.5392	0.87	58	0.116	5822.4	0.1183
MYB(HTH)/ERMYB-Myb-ChIPSeq(GSE22095)/Homer	GGCVGTTR	1	-0.5307	0.8703	178	0.356	17714.2	0.3599
OCT:OCT-short(POU,Homeobox)/NPC-OCT6-ChIP-Seq(GSE43916)/Homer	ATGCATWATGCATRW	1	-0.5274	0.8703	48	0.096	4838.1	0.0983
ZNF136(Zf)/HEK293-ZNF136.GFP-ChIP-Seq(GSE58341)/Homer	YTKGATAHAGTATTCTWGGTNGGCA	1	-0.5217	0.8711	8	0.016	820.7	0.0167
Tcf21(bHLH)/ArterySmoothMuscle-Tcf21-ChIP-Seq(GSE61369)/Homer	NAACAGCTGG	1	-0.5087	0.8789	105	0.21	10528.1	0.2139
LXRE(NR),DR4/RAW-LXRb.biotin-ChIP-Seq(GSE21512)/Homer	RGGTTACTANAGGTCA	1	-0.5077	0.8789	5	0.01	516.8	0.0105
Hoxc9(Homeobox)/Ainv15-Hoxc9-ChIP-Seq(GSE21812)/Homer	GGCCATAAATCA	1	-0.497	0.8823	40	0.08	4068.3	0.0827
VDR(NR),DR3/GM10855-VDR+vitD-ChIP-Seq(GSE22484)/Homer	ARAGGTCANWGAGTTCANNN	1	-0.4944	0.8823	23	0.046	2360.7	0.048
Tbx20(T-box)/Heart-Tbx20-ChIP-Seq(GSE29636)/Homer	GGTGYTGACAGS	1	-0.4773	0.8926	23	0.046	2373.2	0.0482
STAT5(Stat)/mCD4+-Stat5-ChIP-Seq(GSE12346)/Homer	RTTTCTNAGAAA	1	-0.4527	0.9113	32	0.064	3305.2	0.0671
ZNF519(Zf)/HEK293-ZNF519.GFP-ChIP-Seq(GSE58341)/Homer	GAGSCCGAGC	1	-0.4523	0.9113	30	0.06	3103.9	0.0631
RBPJ:Ebox(?,bHLH)/Panc1-Rbpj1-ChIP-Seq(GSE47459)/Homer	GGGRAARRGRMCAGMTG	1	-0.4485	0.9113	38	0.076	3915.4	0.0795
HOXB13(Homeobox)/ProstateTumor-HOXB13-ChIP-Seq(GSE56288)/Homer	TTTTATKRGG	1	-0.4472	0.9113	96	0.192	9723.4	0.1975
Sox17(HMG)/Endoderm-Sox17-ChIP-Seq(GSE61475)/Homer	CCATTGTTYB	1	-0.4271	0.9204	66	0.132	6755.9	0.1373
RAR:RXR(NR),DR5/ES-RAR-ChIP-Seq(GSE56893)/Homer	RGGTCADNNAGAGGTCAV	1	-0.4249	0.9204	3	0.006	331	0.0067
Isl1(Homeobox)/Neuron-Isl1-ChIP-Seq(GSE31456)/Homer	CTAATKGV	1	-0.4031	0.9355	170	0.34	17147.3	0.3484
BMAL1(bHLH)/Liver-Bmal1-ChIP-Seq(GSE39860)/Homer	GNCACGTG	1	-0.3993	0.9355	189	0.378	19034	0.3867
OCT4-SOX2-TCF-NANOG(POU,Homeobox,HMG)/mES-Oct4-ChIP-Seq(GSE11431)/Homer	ATTTGCATAACAATG	1	-0.3977	0.9355	13	0.026	1406.7	0.0286
Ap4(bHLH)/AML-Tfap4-ChIP-Seq(GSE45738)/Homer	NAHCAGCTGD	1	-0.3924	0.9355	131	0.262	13298.3	0.2702
AP-1(bZIP)/ThioMac-PU.1-ChIP-Seq(GSE21512)/Homer	VTGACTCATC	1	-0.3899	0.9355	63	0.126	6505.4	0.1322
MyoG(bHLH)/C2C12-MyoG-ChIP-Seq(GSE36024)/Homer	AACAGCTG	1	-0.3658	0.9527	117	0.234	11953.2	0.2428
Bach1(bZIP)/K562-Bach1-ChIP-Seq(GSE31477)/Homer	AWWNTGCTGAGTCAT	1	-0.3635	0.9527	4	0.008	465.1	0.0094
Ascl1(bHLH)/NeuralTubes-Ascl1-ChIP-Seq(GSE55840)/Homer	NNVVCAGCTGBN	1	-0.3611	0.9527	175	0.35	17727.3	0.3601
p63(p53)/Keratinocyte-p63-ChIP-Seq(GSE17611)/Homer	NNDRCATGYCYNRRCATGYH	1	-0.3579	0.9527	37	0.074	3914.2	0.0795
ZBTB33(Zf)/GM12878-ZBTB33-ChIP-Seq(GSE32465)/Homer	GGVTCTCGCGAGAAC	1	-0.3502	0.9534	5	0.01	582	0.0118
Nkx2.2(Homeobox)/NPC-Nkx2.2-ChIP-Seq(GSE61673)/Homer	BTBRAGTGSN	1	-0.3486	0.9534	209	0.418	21117.3	0.429
ARE(NR)/LNCAP-AR-ChIP-Seq(GSE27824)/Homer	RGRACASNSTGTYCYB	1	-0.3094	0.9857	32	0.064	3461.6	0.0703
ZSCAN22(Zf)/HEK293-ZSCAN22.GFP-ChIP-Seq(GSE58341)/Homer	SMCAGTCWGAKGGAGGAGGC	1	-0.3069	0.9857	8	0.016	937.6	0.019
CHR(?)/Hela-CellCycle-Expression/Homer	SRGTTTCAAA	1	-0.3044	0.9857	50	0.1	5315.8	0.108
THRb(NR)/Liver-NR1A2-ChIP-Seq(GSE52613)/Homer	TRAGGTCA	1	-0.2991	0.9857	367	0.734	36697.4	0.7455
Smad4(MAD)/ESC-SMAD4-ChIP-Seq(GSE29422)/Homer	VBSYGTCTGG	1	-0.2983	0.9857	186	0.372	18960	0.3852
Hoxb4(Homeobox)/ES-Hoxb4-ChIP-Seq(GSE34014)/Homer	TGATTRATGGCY	1	-0.2977	0.9857	14	0.028	1591.9	0.0323
Sox6(HMG)/Myotubes-Sox6-ChIP-Seq(GSE32627)/Homer	CCATTGTTNY	1	-0.296	0.9857	144	0.288	14793	0.3005
Pit1(Homeobox)/GCrat-Pit1-ChIP-Seq(GSE58009)/Homer	ATGMATATDC	1	-0.2952	0.9857	81	0.162	8477.5	0.1722
AMYB(HTH)/Testes-AMYB-ChIP-Seq(GSE44588)/Homer	TGGCAGTTGG	1	-0.2858	0.9857	153	0.306	15713.4	0.3192
Nkx2.1(Homeobox)/LungAC-Nkx2.1-ChIP-Seq(GSE43252)/Homer	RSCACTYRAG	1	-0.2837	0.9857	289	0.578	29140.8	0.592
Max(bHLH)/K562-Max-ChIP-Seq(GSE31477)/Homer	RCCACGTGGYYN	1	-0.2818	0.9857	78	0.156	8200.6	0.1666
p53(p53)/Saos-p53-ChIP-Seq(GSE15780)/Homer	RRCATGYCYRGRCATGYYYN	1	-0.2808	0.9857	8	0.016	956.6	0.0194
p53(p53)/Saos-p53-ChIP-Seq/Homer	RRCATGYCYRGRCATGYYYN	1	-0.2808	0.9857	8	0.016	956.6	0.0194
Esrrb(NR)/mES-Esrrb-ChIP-Seq(GSE11431)/Homer	KTGACCTTGA	1	-0.278	0.9857	71	0.142	7498.4	0.1523
Gfi1b(Zf)/HPC7-Gfi1b-ChIP-Seq(GSE22178)/Homer	MAATCACTGC	1	-0.2717	0.9857	59	0.118	6289.8	0.1278
Atoh1(bHLH)/Cerebellum-Atoh1-ChIP-Seq(GSE22111)/Homer	VNRVCAGCTGGY	1	-0.2702	0.9857	113	0.226	11752.3	0.2388
NF-E2(bZIP)/K562-NFE2-ChIP-Seq(GSE31477)/Homer	GATGACTCAGCA	1	-0.2613	0.9857	4	0.008	517	0.0105
HNF1b(Homeobox)/PDAC-HNF1B-ChIP-Seq(GSE64557)/Homer	GTTAATNATTAA	1	-0.2566	0.9857	8	0.016	975.4	0.0198
Nkx2.5(Homeobox)/HL1-Nkx2.5.biotin-ChIP-Seq(GSE21529)/Homer	RRSCACTYAA	1	-0.2533	0.9857	227	0.454	23133.9	0.47
Unknown(Homeobox)/Limb-p300-ChIP-Seq/Homer	SSCMATWAAA	1	-0.2527	0.9857	53	0.106	5710.9	0.116
GRHL2(CP2)/HBE-GRHL2-ChIP-Seq(GSE46194)/Homer	AAACYKGTTWDACMRGTTTB	1	-0.2469	0.9857	34	0.068	3757.5	0.0763
TEAD2(TEA)/Py2T-Tead2-ChIP-Seq(GSE55709)/Homer	CCWGGAATGY	1	-0.2428	0.9857	46	0.092	5008.2	0.1017
HIF-1a(bHLH)/MCF7-HIF1a-ChIP-Seq(GSE28352)/Homer	TACGTGCV	1	-0.2373	0.9857	23	0.046	2616.2	0.0531
NPAS(bHLH)/Liver-NPAS-ChIP-Seq(GSE39860)/Homer	NVCACGTG	1	-0.236	0.9857	165	0.33	17040.8	0.3462
TCFL2(HMG)/K562-TCF7L2-ChIP-Seq(GSE29196)/Homer	ACWTCAAAGG	1	-0.2345	0.9857	7	0.014	881.3	0.0179
DMRT6(DM)/Testis-DMRT6-ChIP-Seq(GSE60440)/Homer	YDGHTACAWTGTADC	1	-0.2259	0.9857	16	0.032	1883	0.0383
HIF2a(bHLH)/785_O-HIF2a-ChIP-Seq(GSE34871)/Homer	GCACGTACCC	1	-0.218	0.9857	33	0.066	3700.7	0.0752
GFY-Staf(?,Zf)/Promoter/Homer	RACTACAATTCCCAGAAKGC	1	-0.2172	0.9857	6	0.012	781.4	0.0159
Tcf3(HMG)/mES-Tcf3-ChIP-Seq(GSE11724)/Homer	ASWTCAAAGG	1	-0.2163	0.9857	23	0.046	2646.8	0.0538
GATA3(Zf),DR4/iTreg-Gata3-ChIP-Seq(GSE20898)/Homer	AGATGKDGAGATAAG	1	-0.2102	0.9857	5	0.01	670.1	0.0136
OCT:OCT(POU,Homeobox)/NPC-OCT6-ChIP-Seq(GSE43916)/Homer	YATGCATATRCATRT	1	-0.2023	0.9878	11	0.022	1362.6	0.0277
Nrf2(bZIP)/Lymphoblast-Nrf2-ChIP-Seq(GSE37589)/Homer	HTGCTGAGTCAT	1	-0.202	0.9878	3	0.006	434.6	0.0088
Brachyury(T-box)/Mesoendoderm-Brachyury-ChIP-exo(GSE54963)/Homer	ANTTMRCASBNNNGTGYKAAN	1	-0.1908	0.9926	23	0.046	2686.3	0.0546
Chop(bZIP)/MEF-Chop-ChIP-Seq(GSE35681)/Homer	ATTGCATCAT	1	-0.1894	0.9926	12	0.024	1489.3	0.0303
Lhx2(Homeobox)/HFSC-Lhx2-ChIP-Seq(GSE48068)/Homer	TAATTAGN	1	-0.1863	0.9926	81	0.162	8728.8	0.1773
p73(p53)/Trachea-p73-ChIP-Seq(PRJNA310161)/Homer	NRRRCAWGTCCDGRCATGYY	1	-0.1758	0.9978	3	0.006	454	0.0092
HRE(HSF)/HepG2-HSF1-ChIP-Seq(GSE31477)/Homer	BSTTCTRGAABVTTCYAGAA	1	-0.1748	0.9978	14	0.028	1731.4	0.0352
GFX(?)/Promoter/Homer	ATTCTCGCGAGA	1	-0.1726	0.9978	1	0.002	181.1	0.0037
AR-halfsite(NR)/LNCaP-AR-ChIP-Seq(GSE27824)/Homer	CCAGGAACAG	1	-0.1722	0.9978	358	0.716	36168.3	0.7348
Foxh1(Forkhead)/hESC-FOXH1-ChIP-Seq(GSE29422)/Homer	NNTGTGGATTSS	1	-0.1687	0.9978	49	0.098	5476.2	0.1113
MafB(bZIP)/BMM-Mafb-ChIP-Seq(GSE75722)/Homer	WNTGCTGASTCAGCANWTTY	1	-0.1642	0.9978	40	0.08	4544.3	0.0923
BMYB(HTH)/Hela-BMYB-ChIP-Seq(GSE27030)/Homer	NHAACBGYYV	1	-0.1619	0.9978	141	0.282	14881.6	0.3023
EBNA1(EBV-virus)/Raji-EBNA1-ChIP-Seq(GSE30709)/Homer	GGYAGCAYDTGCTDCCCNNN	1	-0.1597	0.9978	1	0.002	188.2	0.0038
NeuroD1(bHLH)/Islet-NeuroD1-ChIP-Seq(GSE30298)/Homer	GCCATCTGTT	1	-0.1534	0.9978	83	0.166	9032.4	0.1835
Znf263(Zf)/K562-Znf263-ChIP-Seq(GSE31477)/Homer	CVGTSCTCCC	1	-0.1533	0.9978	211	0.422	21894.2	0.4448
STAT6(Stat)/Macrophage-Stat6-ChIP-Seq(GSE38377)/Homer	TTCCKNAGAA	1	-0.1501	0.9978	44	0.088	5000.9	0.1016
Pit1+1bp(Homeobox)/GCrat-Pit1-ChIP-Seq(GSE58009)/Homer	ATGCATAATTCA	1	-0.1451	0.9978	19	0.038	2333.5	0.0474
THRa(NR)/C17.2-THRa-ChIP-Seq(GSE38347)/Homer	GGTCANYTGAGGWCA	1	-0.1445	0.9978	42	0.084	4804.8	0.0976
ZNF711(Zf)/SHSY5Y-ZNF711-ChIP-Seq(GSE20673)/Homer	AGGCCTAG	1	-0.144	0.9978	201	0.402	20943.6	0.4255
DMRT1(DM)/Testis-DMRT1-ChIP-Seq(GSE64892)/Homer	TWGHWACAWTGTWDC	1	-0.1425	0.9978	17	0.034	2117.2	0.043
RAR:RXR(NR),DR5/ES-RAR-ChIP-Seq(GSE56893)/Homer	AGGTCAAGGTCA	1	-0.1424	0.9978	21	0.042	2558.5	0.052
MafA(bZIP)/Islet-MafA-ChIP-Seq(GSE30298)/Homer	TGCTGACTCA	1	-0.1407	0.9978	84	0.168	9178.6	0.1865
n-Myc(bHLH)/mES-nMyc-ChIP-Seq(GSE11431)/Homer	VRCCACGTGG	1	-0.138	0.9978	77	0.154	8468.8	0.172
HNF6(Homeobox)/Liver-Hnf6-ChIP-Seq(ERP000394)/Homer	NTATYGATCH	1	-0.1348	0.9978	35	0.07	4087.9	0.083
NeuroG2(bHLH)/Fibroblast-NeuroG2-ChIP-Seq(GSE75910)/Homer	ACCATCTGTT	1	-0.1312	0.9978	152	0.304	16111.5	0.3273
HIF-1b(HLH)/T47D-HIF1b-ChIP-Seq(GSE59937)/Homer	RTACGTGC	1	-0.1277	0.9978	117	0.234	12595.2	0.2559
CRX(Homeobox)/Retina-Crx-ChIP-Seq(GSE20012)/Homer	GCTAATCC	1	-0.1233	0.9978	209	0.418	21832.2	0.4435
SF1(NR)/H295R-Nr5a1-ChIP-Seq(GSE44220)/Homer	CAAGGHCANV	1	-0.1233	0.9978	53	0.106	6025.8	0.1224
Cdx2(Homeobox)/mES-Cdx2-ChIP-Seq(GSE14586)/Homer	GYMATAAAAH	1	-0.1215	0.9978	54	0.108	6136.4	0.1247
Nkx6.1(Homeobox)/Islet-Nkx6.1-ChIP-Seq(GSE40975)/Homer	GKTAATGR	1	-0.1165	0.9978	188	0.376	19781.8	0.4019
GATA3(Zf),DR8/iTreg-Gata3-ChIP-Seq(GSE20898)/Homer	AGATSTNDNNDSAGATAASN	1	-0.1141	0.9978	5	0.01	772	0.0157
Olig2(bHLH)/Neuron-Olig2-ChIP-Seq(GSE30882)/Homer	RCCATMTGTT	1	-0.09731	0.9978	186	0.372	19687.2	0.4
ZNF143|STAF(Zf)/CUTLL-ZNF143-ChIP-Seq(GSE29600)/Homer	ATTTCCCAGVAKSCY	1	-0.09663	0.9978	40	0.08	4740.8	0.0963
PRDM14(Zf)/H1-PRDM14-ChIP-Seq(GSE22767)/Homer	RGGTCTCTAACY	1	-0.09156	0.9978	29	0.058	3567.2	0.0725
ZNF669(Zf)/HEK293-ZNF669.GFP-ChIP-Seq(GSE58341)/Homer	GARTGGTCATCGCCC	1	-0.07487	1	5	0.01	838.3	0.017
MafF(bZIP)/HepG2-MafF-ChIP-Seq(GSE31477)/Homer	HWWGTCAGCAWWTTT	1	-0.07199	1	16	0.032	2176.1	0.0442
Smad2(MAD)/ES-SMAD2-ChIP-Seq(GSE29422)/Homer	CTGTCTGG	1	-0.06983	1	170	0.34	18271.3	0.3712
Lhx1(Homeobox)/EmbryoCarcinoma-Lhx1-ChIP-Seq(GSE70957)/Homer	NNYTAATTAR	1	-0.06449	1	77	0.154	8811.9	0.179
YY1(Zf)/Promoter/Homer	CAAGATGGCGGC	1	-0.06002	1	7	0.014	1132.6	0.023
c-Myc(bHLH)/mES-cMyc-ChIP-Seq(GSE11431)/Homer	VVCCACGTGG	1	-0.0445	1	51	0.102	6197	0.1259
TEAD4(TEA)/Tropoblast-Tead4-ChIP-Seq(GSE37350)/Homer	CCWGGAATGY	1	-0.04407	1	69	0.138	8123.9	0.165
CEBP(bZIP)/ThioMac-CEBPb-ChIP-Seq(GSE21512)/Homer	ATTGCGCAAC	1	-0.03517	1	39	0.078	4963.1	0.1008
MafK(bZIP)/C2C12-MafK-ChIP-Seq(GSE36030)/Homer	GCTGASTCAGCA	1	-0.03447	1	19	0.038	2700.2	0.0549
TEAD(TEA)/Fibroblast-PU.1-ChIP-Seq(Unpublished)/Homer	YCWGGAATGY	1	-0.03249	1	47	0.094	5867.1	0.1192
Tbox:Smad(T-box,MAD)/ESCd5-Smad2_3-ChIP-Seq(GSE29422)/Homer	AGGTGHCAGACA	1	-0.03064	1	14	0.028	2129.7	0.0433
CDX4(Homeobox)/ZebrafishEmbryos-Cdx4.Myc-ChIP-Seq(GSE48254)/Homer	NGYCATAAAWCH	1	-0.0253	1	64	0.128	7793.2	0.1583
ERE(NR),IR3/MCF7-ERa-ChIP-Seq(Unpublished)/Homer	VAGGTCACNSTGACC	1	-0.0251	1	23	0.046	3244.5	0.0659
Otx2(Homeobox)/EpiLC-Otx2-ChIP-Seq(GSE56098)/Homer	NYTAATCCYB	1	-0.02185	1	70	0.14	8488.5	0.1725
HOXA2(Homeobox)/mES-Hoxa2-ChIP-Seq(Donaldson_et_al.)/Homer	GYCATCMATCAT	1	-0.02173	1	4	0.008	879.6	0.0179
ZNF415(Zf)/HEK293-ZNF415.GFP-ChIP-Seq(GSE58341)/Homer	GRTGMTRGAGCC	1	-0.02162	1	53	0.106	6654.9	0.1352
LRF(Zf)/Erythroblasts-ZBTB7A-ChIP-Seq(GSE74977)/Homer	AAGACCCYYN	1	-0.01896	1	168	0.336	18698	0.3799
HRE(HSF)/Striatum-HSF1-ChIP-Seq(GSE38000)/Homer	TTCTAGAABNTTCTA	1	-0.01469	1	14	0.028	2277.1	0.0463
CEBP:CEBP(bZIP)/MEF-Chop-ChIP-Seq(GSE35681)/Homer	NTNATGCAAYMNNHTGMAAY	1	-0.01442	1	5	0.01	1083.4	0.022
Cux2(Homeobox)/Liver-Cux2-ChIP-Seq(GSE35985)/Homer	HNRAATCAAT	1	-0.01103	1	21	0.042	3196.8	0.0649
GSC(Homeobox)/FrogEmbryos-GSC-ChIP-Seq(DRA000576)/Homer	RGGATTAR	1	-0.006447	1	96	0.192	11684.3	0.2374
Rbpj1(?)/Panc1-Rbpj1-ChIP-Seq(GSE47459)/Homer	HTTTCCCASG	1	-0.006133	1	134	0.268	15678	0.3185
Bapx1(Homeobox)/VertebralCol-Bapx1-ChIP-Seq(GSE36672)/Homer	TTRAGTGSYK	1	-0.00523	1	201	0.402	22537.3	0.4579
Brn2(POU,Homeobox)/NPC-Brn2-ChIP-Seq(GSE35496)/Homer	ATGAATATTC	1	-0.002564	1	1	0.002	584.9	0.0119
RARg(NR)/ES-RARg-ChIP-Seq(GSE30538)/Homer	AGGTCAAGGTCA	1	-0.001914	1	5	0.01	1357.5	0.0276
Bcl6(Zf)/Liver-Bcl6-ChIP-Seq(GSE31578)/Homer	NNNCTTTCCAGGAAA	1	-0.001458	1	122	0.244	14917.6	0.3031
CTCF-SatelliteElement(Zf?)/CD4+-CTCF-ChIP-Seq(Barski_et_al.)/Homer	TGCAGTTCCMVNWRTGGCCA	1	0	1	0	0	202.8	0.0041
OCT:OCT(POU,Homeobox)/NPC-Brn1-ChIP-Seq(GSE35496)/Homer	ATGAATATTCATGAG	1	0	1	0	0	55.4	0.0011
REST-NRSF(Zf)/Jurkat-NRSF-ChIP-Seq/Homer	GGMGCTGTCCATGGTGCTGA	1	0	1	0	0	104.6	0.0021
ZNF528(Zf)/HEK293-ZNF528.GFP-ChIP-Seq(GSE58341)/Homer	AGAAATGACTTCCCT	1	0	1	0	0	63.2	0.0013

## Sheet: cluster_2
Motif Name	Consensus	P-value	Log P-value	q-value (Benjamini)	# of Target Sequences with Motif(of 500)	% of Target Sequences with Motif	# of Background Sequences with Motif(of 48424)	% of Background Sequences with Motif
ETS1(ETS)/Jurkat-ETS1-ChIP-Seq(GSE17954)/Homer	ACAGGAAGTG	1e-53	-123.4	0	282	0.564	11592.7	0.2394
Tbet(T-box)/CD8-Tbet-ChIP-Seq(GSE33802)/Homer	AGGTGTGAAM	1e-52	-121.2	0	283	0.566	11788.1	0.2435
Etv2(ETS)/ES-ER71-ChIP-Seq(GSE59402)/Homer(0.967)	NNAYTTCCTGHN	1e-52	-120.1	0	264	0.528	10417.7	0.2152
ETV1(ETS)/GIST48-ETV1-ChIP-Seq(GSE22441)/Homer	AACCGGAAGT	1e-50	-116.2	0	323	0.646	15375.1	0.3176
ERG(ETS)/VCaP-ERG-ChIP-Seq(GSE14097)/Homer	ACAGGAAGTG	1e-49	-113.4	0	343	0.686	17358.9	0.3585
Fli1(ETS)/CD8-FLI-ChIP-Seq(GSE20898)/Homer	NRYTTCCGGH	1e-47	-110.3	0	275	0.55	11784.5	0.2434
RUNX1(Runt)/Jurkat-RUNX1-ChIP-Seq(GSE29180)/Homer	AAACCACARM	1e-47	-109.8	0	284	0.568	12524.2	0.2587
EWS:ERG-fusion(ETS)/CADO_ES1-EWS:ERG-ChIP-Seq(SRA014231)/Homer	ATTTCCTGTN	1e-44	-101.4	0	210	0.42	7594	0.1568
GABPA(ETS)/Jurkat-GABPa-ChIP-Seq(GSE17954)/Homer	RACCGGAAGT	1e-41	-94.71	0	239	0.478	9974.8	0.206
RUNX-AML(Runt)/CD4+-PolII-ChIP-Seq(Barski_et_al.)/Homer	GCTGTGGTTW	1e-41	-94.49	0	224	0.448	8907	0.184
RUNX(Runt)/HPC7-Runx1-ChIP-Seq(GSE22178)/Homer	SAAACCACAG	1e-39	-90.12	0	221	0.442	8939	0.1846
Ets1-distal(ETS)/CD4+-PolII-ChIP-Seq(Barski_et_al.)/Homer	MACAGGAAGT	1e-39	-90.07	0	134	0.268	3559.4	0.0735
EWS:FLI1-fusion(ETS)/SK_N_MC-EWS:FLI1-ChIP-Seq(SRA014231)/Homer	VACAGGAAAT	1e-37	-87.13	0	181	0.362	6403.2	0.1323
RUNX2(Runt)/PCa-RUNX2-ChIP-Seq(GSE33889)/Homer	NWAACCACADNN	1e-37	-86.08	0	245	0.49	10950.1	0.2262
Tbr1(T-box)/Cortex-Tbr1-ChIP-Seq(GSE71384)/Homer	AAGGTGTKAA	1e-35	-80.9	0	283	0.566	14370.8	0.2968
Eomes(T-box)/H9-Eomes-ChIP-Seq(GSE26097)/Homer	ATTAACACCT	1e-28	-66.24	0	345	0.69	21317.9	0.4403
ETS:RUNX(ETS,Runt)/Jurkat-RUNX1-ChIP-Seq(GSE17954)/Homer	RCAGGATGTGGT	1e-25	-58.63	0	57	0.114	941.1	0.0194
SPDEF(ETS)/VCaP-SPDEF-ChIP-Seq(SRA014231)/Homer	ASWTCCTGBT	1e-22	-51.04	0	222	0.444	11748.9	0.2427
Elk4(ETS)/Hela-Elk4-ChIP-Seq(GSE31477)/Homer	NRYTTCCGGY	1e-21	-49.47	0	134	0.268	5394.1	0.1114
EHF(ETS)/LoVo-EHF-ChIP-Seq(GSE49402)/Homer	AVCAGGAAGT	1e-20	-47.63	0	248	0.496	14228.5	0.2939
Elk1(ETS)/Hela-Elk1-ChIP-Seq(GSE31477)/Homer	HACTTCCGGY	1e-20	-47.39	0	134	0.268	5523.2	0.1141
ELF1(ETS)/Jurkat-ELF1-ChIP-Seq(SRA014231)/Homer	AVCCGGAAGT	1e-20	-47.37	0	128	0.256	5130	0.106
PU.1(ETS)/ThioMac-PU.1-ChIP-Seq(GSE21512)/Homer	AGAGGAAGTG	1e-20	-46.8	0	138	0.276	5829.7	0.1204
ETS(ETS)/Promoter/Homer	AACCGGAAGT	1e-19	-46.01	0	96	0.192	3229.3	0.0667
ELF3(ETS)/PDAC-ELF3-ChIP-Seq(GSE64557)/Homer	ANCAGGAAGT	1e-17	-40.25	0	164	0.328	8173.4	0.1688
Tbx5(T-box)/HL1-Tbx5.biotin-ChIP-Seq(GSE21529)/Homer	AGGTGTCA	1e-15	-36.59	0	414	0.828	32115.7	0.6633
ELF5(ETS)/T47D-ELF5-ChIP-Seq(GSE30407)/Homer	ACVAGGAAGT	1e-13	-30.45	0	151	0.302	8079.2	0.1669
SpiB(ETS)/OCILY3-SPIB-ChIP-Seq(GSE56857)/Homer	AAAGRGGAAGTG	1e-08	-19.55	0	58	0.116	2409.1	0.0498
Tcf4(HMG)/Hct116-Tcf4-ChIP-Seq(SRA012054)/Homer	ASATCAAAGGVA	1e-06	-15.45	0	92	0.184	5179.5	0.107
Tgif1(Homeobox)/mES-Tgif1-ChIP-Seq(GSE55404)/Homer	YTGWCADY	1e-05	-11.99	0.0001	354	0.708	29703.6	0.6135
PU.1:IRF8(ETS:IRF)/pDC-Irf8-ChIP-Seq(GSE66899)/Homer	GGAAGTGAAAST	1e-05	-11.95	0.0001	43	0.086	1995.9	0.0412
PU.1-IRF(ETS:IRF)/Bcell-PU.1-ChIP-Seq(GSE21512)/Homer	MGGAAGTGAAAC	1e-05	-11.76	0.0001	201	0.402	14995.9	0.3097
KLF14(Zf)/HEK293-KLF14.GFP-ChIP-Seq(GSE58341)/Homer	RGKGGGCGKGGC	1e-05	-11.65	0.0001	247	0.494	19272.2	0.398
Tcf3(HMG)/mES-Tcf3-ChIP-Seq(GSE11724)/Homer	ASWTCAAAGG	1e-05	-11.61	0.0001	56	0.112	2934.9	0.0606
E2A(bHLH)/proBcell-E2A-ChIP-Seq(GSE21978)/Homer	DNRCAGCTGY	0.0001	-10.59	0.0003	225	0.45	17465.9	0.3607
E2A(bHLH),near_PU.1/Bcell-PU.1-ChIP-Seq(GSE21512)/Homer	NVCACCTGBN	0.0001	-10.01	0.0005	230	0.46	18073.2	0.3733
Slug(Zf)/Mesoderm-Snai2-ChIP-Seq(GSE61475)/Homer	SNGCACCTGCHS	0.0001	-9.784	0.0006	112	0.224	7611.5	0.1572
JunB(bZIP)/DendriticCells-Junb-ChIP-Seq(GSE36099)/Homer	RATGASTCAT	0.0001	-9.679	0.0006	82	0.164	5166.1	0.1067
Klf4(Zf)/mES-Klf4-ChIP-Seq(GSE11431)/Homer	GCCACACCCA	0.0001	-9.614	0.0006	78	0.156	4857.9	0.1003
IRF3(IRF)/BMDM-Irf3-ChIP-Seq(GSE67343)/Homer	AGTTTCAKTTTC	0.001	-9.023	0.0011	58	0.116	3381.7	0.0698
Tgif2(Homeobox)/mES-Tgif2-ChIP-Seq(GSE55404)/Homer	TGTCANYT	0.001	-9.004	0.0011	359	0.718	30968.3	0.6396
Fra1(bZIP)/BT549-Fra1-ChIP-Seq(GSE46166)/Homer	NNATGASTCATH	0.001	-8.974	0.0011	80	0.16	5116	0.1057
KLF3(Zf)/MEF-Klf3-ChIP-Seq(GSE44748)/Homer	NRGCCCCRCCCHBNN	0.001	-8.719	0.0014	89	0.178	5891.7	0.1217
Atf3(bZIP)/GBM-ATF3-ChIP-Seq(GSE33912)/Homer	DATGASTCATHN	0.001	-8.656	0.0014	93	0.186	6232.7	0.1287
IRF8(IRF)/BMDM-IRF8-ChIP-Seq(GSE77884)/Homer	GRAASTGAAAST	0.001	-8.628	0.0014	56	0.112	3280.9	0.0678
GATA(Zf),IR3/iTreg-Gata3-ChIP-Seq(GSE20898)/Homer	NNNNNBAGATAWYATCTVHN	0.001	-8.193	0.0022	27	0.054	1235.2	0.0255
HEB(bHLH)/mES-Heb-ChIP-Seq(GSE53233)/Homer	VCAGCTGBNN	0.001	-8.134	0.0023	266	0.532	21994.6	0.4543
IRF2(IRF)/Erythroblas-IRF2-ChIP-Seq(GSE36985)/Homer	GAAASYGAAASY	0.001	-8.031	0.0025	23	0.046	987.1	0.0204
Jun-AP1(bZIP)/K562-cJun-ChIP-Seq(GSE31477)/Homer	GATGASTCATCN	0.001	-7.819	0.003	42	0.084	2328	0.0481
Gata1(Zf)/K562-GATA1-ChIP-Seq(GSE18829)/Homer	SAGATAAGRV	0.001	-7.818	0.003	83	0.166	5557.3	0.1148
EKLF(Zf)/Erythrocyte-Klf1-ChIP-Seq(GSE20478)/Homer	NWGGGTGTGGCY	0.001	-7.592	0.0036	48	0.096	2806.8	0.058
BATF(bZIP)/Th17-BATF-ChIP-Seq(GSE39756)/Homer	DATGASTCAT	0.001	-7.516	0.0038	91	0.182	6279.3	0.1297
STAT5(Stat)/mCD4+-Stat5-ChIP-Seq(GSE12346)/Homer	RTTTCTNAGAAA	0.001	-7.511	0.0038	59	0.118	3670.8	0.0758
TCFL2(HMG)/K562-TCF7L2-ChIP-Seq(GSE29196)/Homer	ACWTCAAAGG	0.001	-7.428	0.004	23	0.046	1032.1	0.0213
KLF5(Zf)/LoVo-KLF5-ChIP-Seq(GSE49402)/Homer	DGGGYGKGGC	0.001	-7.418	0.004	189	0.378	14960.2	0.309
STAT1(Stat)/HelaS3-STAT1-ChIP-Seq(GSE12782)/Homer	NATTTCCNGGAAAT	0.001	-7.122	0.0052	51	0.102	3101.7	0.0641
Maz(Zf)/HepG2-Maz-ChIP-Seq(GSE31477)/Homer	GGGGGGGG	0.001	-7.001	0.0058	185	0.37	14711	0.3038
ISRE(IRF)/ThioMac-LPS-Expression(GSE23622)/Homer	AGTTTCASTTTC	0.001	-6.92	0.0062	15	0.03	565.1	0.0117
KLF6(Zf)/PDAC-KLF6-ChIP-Seq(GSE64557)/Homer	MKGGGYGTGGCC	0.01	-6.63	0.0081	154	0.308	11993.3	0.2477
Meis1(Homeobox)/MastCells-Meis1-ChIP-Seq(GSE48085)/Homer	VGCTGWCAVB	0.01	-6.566	0.0085	237	0.474	19704.1	0.407
Sp5(Zf)/mES-Sp5.Flag-ChIP-Seq(GSE72989)/Homer	RGKGGGCGGAGC	0.01	-6.552	0.0085	139	0.278	10668	0.2203
Fosl2(bZIP)/3T3L1-Fosl2-ChIP-Seq(GSE56872)/Homer	NATGASTCABNN	0.01	-6.521	0.0086	52	0.104	3269	0.0675
Fra2(bZIP)/Striatum-Fra2-ChIP-Seq(GSE43429)/Homer	GGATGACTCATC	0.01	-6.496	0.0087	68	0.136	4564.8	0.0943
STAT4(Stat)/CD4-Stat4-ChIP-Seq(GSE22104)/Homer	NYTTCCWGGAAR	0.01	-6.397	0.0095	130	0.26	9908.4	0.2046
Usf2(bHLH)/C2C12-Usf2-ChIP-Seq(GSE36030)/Homer	GTCACGTGGT	0.01	-6.334	0.0099	53	0.106	3378.2	0.0698
Gata4(Zf)/Heart-Gata4-ChIP-Seq(GSE35151)/Homer	NBWGATAAGR	0.01	-6.302	0.0101	127	0.254	9667.7	0.1997
Gata2(Zf)/K562-GATA2-ChIP-Seq(GSE18829)/Homer	BBCTTATCTS	0.01	-6.02	0.0132	87	0.174	6253.3	0.1292
GATA(Zf),IR4/iTreg-Gata3-ChIP-Seq(GSE20898)/Homer	NAGATWNBNATCTNN	0.01	-5.436	0.0233	15	0.03	662.8	0.0137
Myf5(bHLH)/GM-Myf5-ChIP-Seq(GSE24852)/Homer	BAACAGCTGT	0.01	-5.396	0.0239	105	0.21	7965.1	0.1645
AP-1(bZIP)/ThioMac-PU.1-ChIP-Seq(GSE21512)/Homer	VTGACTCATC	0.01	-5.336	0.025	96	0.192	7193.3	0.1486
IRF4(IRF)/GM12878-IRF4-ChIP-Seq(GSE32465)/Homer	ACTGAAACCA	0.01	-5.141	0.03	64	0.128	4498.2	0.0929
ZEB1(Zf)/PDAC-ZEB1-ChIP-Seq(GSE64557)/Homer	VCAGGTRDRY	0.01	-5.119	0.0302	246	0.492	21066	0.4351
GATA3(Zf)/iTreg-Gata3-ChIP-Seq(GSE20898)/Homer	AGATAASR	0.01	-5.04	0.0323	173	0.346	14221.9	0.2937
IRF1(IRF)/PBMC-IRF1-ChIP-Seq(GSE43036)/Homer	GAAAGTGAAAGT	0.01	-5.032	0.0323	24	0.048	1326.6	0.0274
Tcf12(bHLH)/GM12878-Tcf12-ChIP-Seq(GSE32465)/Homer	VCAGCTGYTG	0.01	-5.004	0.0326	136	0.272	10846.8	0.224
Ptf1a(bHLH)/Panc1-Ptf1a-ChIP-Seq(GSE47459)/Homer	ACAGCTGTTN	0.01	-4.799	0.0395	323	0.646	28694.7	0.5927
Gata6(Zf)/HUG1N-GATA6-ChIP-Seq(GSE51936)/Homer	YCTTATCTBN	0.01	-4.796	0.0395	111	0.222	8664.8	0.179
MyoG(bHLH)/C2C12-MyoG-ChIP-Seq(GSE36024)/Homer	AACAGCTG	0.01	-4.791	0.0395	150	0.3	12191	0.2518
Stat3+il21(Stat)/CD4-Stat3-ChIP-Seq(GSE19198)/Homer	SVYTTCCNGGAARB	0.01	-4.74	0.0402	102	0.204	7882	0.1628
TFE3(bHLH)/MEF-TFE3-ChIP-Seq(GSE75757)/Homer	GTCACGTGACYV	0.01	-4.723	0.0404	16	0.032	787.8	0.0163
RFX(HTH)/K562-RFX3-ChIP-Seq(SRA012198)/Homer	CGGTTGCCATGGCAAC	0.1	-4.483	0.0508	16	0.032	809.1	0.0167
BMYB(HTH)/Hela-BMYB-ChIP-Seq(GSE27030)/Homer	NHAACBGYYV	0.1	-4.228	0.0648	184	0.368	15544.5	0.3211
Rfx6(HTH)/Min6b1-Rfx6.HA-ChIP-Seq(GSE62844)/Homer	TGTTKCCTAGCAACM	0.1	-4.196	0.066	152	0.304	12584.3	0.2599
Rfx2(HTH)/LoVo-RFX2-ChIP-Seq(GSE49402)/Homer	GTTGCCATGGCAACM	0.1	-4.042	0.0761	17	0.034	925.2	0.0191
NFkB-p50,p52(RHD)/Monocyte-p50-ChIP-Chip(Schreiber_et_al.)/Homer	GGGGGAATCCCC	0.1	-3.886	0.0879	18	0.036	1016.9	0.021
Rfx1(HTH)/NPC-H3K4me1-ChIP-Seq(GSE16256)/Homer	KGTTGCCATGGCAA	0.1	-3.82	0.0928	33	0.066	2197.9	0.0454
ZNF165(Zf)/WHIM12-ZNF165-ChIP-Seq(GSE65937)/Homer	AAGGKGRCGCAGGCA	0.1	-3.61	0.1131	22	0.044	1356.6	0.028
CHR(?)/Hela-CellCycle-Expression/Homer	SRGTTTCAAA	0.1	-3.606	0.1131	73	0.146	5651.7	0.1167
Mouse_Recombination_Hotspot(Zf)/Testis-DMC1-ChIP-Seq(GSE24438)/Homer	ACTYKNATTCGTGNTACTTC	0.1	-3.525	0.1205	13	0.026	690.9	0.0143
HOXA2(Homeobox)/mES-Hoxa2-ChIP-Seq(Donaldson_et_al.)/Homer	GYCATCMATCAT	0.1	-3.455	0.1277	16	0.032	918.2	0.019
Tcf21(bHLH)/ArterySmoothMuscle-Tcf21-ChIP-Seq(GSE61369)/Homer	NAACAGCTGG	0.1	-3.395	0.1342	130	0.26	10866.7	0.2244
STAT6(Stat)/CD4-Stat6-ChIP-Seq(GSE22104)/Homer	ABTTCYYRRGAA	0.1	-3.386	0.1342	66	0.132	5100.5	0.1053
STAT6(Stat)/Macrophage-Stat6-ChIP-Seq(GSE38377)/Homer	TTCCKNAGAA	0.1	-3.358	0.1363	68	0.136	5284.5	0.1091
FOXK1(Forkhead)/HEK293-FOXK1-ChIP-Seq(GSE51673)/Homer	NVWTGTTTAC	0.1	-3.274	0.1466	122	0.244	10179.9	0.2103
FOXK2(Forkhead)/U2OS-FOXK2-ChIP-Seq(E-MTAB-2204)/Homer	SCHTGTTTACAT	0.1	-3.261	0.147	80	0.16	6378.5	0.1317
Brachyury(T-box)/Mesoendoderm-Brachyury-ChIP-exo(GSE54963)/Homer	ANTTMRCASBNNNGTGYKAAN	0.1	-3.24	0.1485	43	0.086	3148.8	0.065
X-box(HTH)/NPC-H3K4me1-ChIP-Seq(GSE16256)/Homer	GGTTGCCATGGCAA	0.1	-3.139	0.1625	18	0.036	1112.2	0.023
Ap4(bHLH)/AML-Tfap4-ChIP-Seq(GSE45738)/Homer	NAHCAGCTGD	0.1	-2.966	0.1914	161	0.322	13933.5	0.2878
Egr2(Zf)/Thymocytes-Egr2-ChIP-Seq(GSE34254)/Homer	NGCGTGGGCGGR	0.1	-2.955	0.1915	29	0.058	2032.3	0.042
Atf1(bZIP)/K562-ATF1-ChIP-Seq(GSE31477)/Homer	GATGACGTCA	0.1	-2.952	0.1915	78	0.156	6303.5	0.1302
Ascl1(bHLH)/NeuralTubes-Ascl1-ChIP-Seq(GSE55840)/Homer	NNVVCAGCTGBN	0.1	-2.949	0.1915	204	0.408	18002.4	0.3718
VDR(NR),DR3/GM10855-VDR+vitD-ChIP-Seq(GSE22484)/Homer	ARAGGTCANWGAGTTCANNN	0.1	-2.916	0.1933	33	0.066	2375.6	0.0491
CEBP(bZIP)/ThioMac-CEBPb-ChIP-Seq(GSE21512)/Homer	ATTGCGCAAC	0.1	-2.859	0.2025	69	0.138	5529.3	0.1142
MyoD(bHLH)/Myotube-MyoD-ChIP-Seq(GSE21614)/Homer	RRCAGCTGYTSY	0.1	-2.853	0.2025	102	0.204	8516.3	0.1759
NFkB-p65(RHD)/GM12787-p65-ChIP-Seq(GSE19485)/Homer	WGGGGATTTCCC	0.1	-2.779	0.2154	64	0.128	5110.9	0.1056
KLF10(Zf)/HEK293-KLF10.GFP-ChIP-Seq(GSE58341)/Homer	GGGGGTGTGTCC	0.1	-2.731	0.2237	133	0.266	11429.6	0.2361
PRDM9(Zf)/Testis-DMC1-ChIP-Seq(GSE35498)/Homer	ADGGYAGYAGCATCT	0.1	-2.592	0.2547	57	0.114	4548.1	0.0939
Bach2(bZIP)/OCILy7-Bach2-ChIP-Seq(GSE44420)/Homer	TGCTGAGTCA	0.1	-2.589	0.2547	28	0.056	2025.5	0.0418
Six1(Homeobox)/Myoblast-Six1-ChIP-Chip(GSE20150)/Homer	GKVTCADRTTWC	0.1	-2.581	0.2547	33	0.066	2452.4	0.0507
CRE(bZIP)/Promoter/Homer	CSGTGACGTCAC	0.1	-2.507	0.2697	29	0.058	2128.7	0.044
PAX5(Paired,Homeobox),condensed/GM12878-PAX5-ChIP-Seq(GSE32465)/Homer	GTCACGCTCSCTGM	0.1	-2.503	0.2697	17	0.034	1130.5	0.0233
MYB(HTH)/ERMYB-Myb-ChIPSeq(GSE22095)/Homer	GGCVGTTR	0.1	-2.5	0.2697	203	0.406	18147.2	0.3748
NFAT(RHD)/Jurkat-NFATC1-ChIP-Seq(Jolma_et_al.)/Homer	ATTTTCCATT	0.1	-2.499	0.2697	100	0.2	8481.9	0.1752
Atf4(bZIP)/MEF-Atf4-ChIP-Seq(GSE35681)/Homer	MTGATGCAAT	0.1	-2.464	0.2717	29	0.058	2138.8	0.0442
PBX1(Homeobox)/MCF7-PBX1-ChIP-Seq(GSE28007)/Homer	GSCTGTCACTCA	0.1	-2.449	0.2734	16	0.032	1058.1	0.0219
MITF(bHLH)/MastCells-MITF-ChIP-Seq(GSE48085)/Homer	RTCATGTGAC	0.1	-2.432	0.2758	121	0.242	10455.4	0.2159
NFkB-p65-Rel(RHD)/ThioMac-LPS-Expression(GSE23622)/Homer	GGAAATTCCC	0.1	-2.411	0.2792	9	0.018	515.8	0.0107
Atf7(bZIP)/3T3L1-Atf7-ChIP-Seq(GSE56872)/Homer	NGRTGACGTCAY	0.1	-2.367	0.2892	56	0.112	4534.3	0.0937
bZIP:IRF(bZIP,IRF)/Th17-BatF-ChIP-Seq(GSE39756)/Homer	NAGTTTCABTHTGACTNW	0.1	-2.359	0.2892	65	0.13	5346.7	0.1104
GLI3(Zf)/Limb-GLI3-ChIP-Chip(GSE11077)/Homer	CGTGGGTGGTCC	0.1	-2.344	0.2911	22	0.044	1572.6	0.0325
Foxo3(Forkhead)/U2OS-Foxo3-ChIP-Seq(E-MTAB-2701)/Homer	DGTAAACA	0.1	-2.32	0.2955	86	0.172	7273.2	0.1502
Tbx20(T-box)/Heart-Tbx20-ChIP-Seq(GSE29636)/Homer	GGTGYTGACAGS	1	-2.299	0.2993	34	0.068	2610.4	0.0539
AMYB(HTH)/Testes-AMYB-ChIP-Seq(GSE44588)/Homer	TGGCAGTTGG	1	-2.288	0.3002	183	0.366	16365.8	0.338
ZNF382(Zf)/HEK293-ZNF382.GFP-ChIP-Seq(GSE58341)/Homer	GNCTGTASTRNTGBCTCHTT	1	-2.277	0.3011	6	0.012	308.4	0.0064
Stat3(Stat)/mES-Stat3-ChIP-Seq(GSE11431)/Homer	CTTCCGGGAA	1	-2.214	0.3181	65	0.13	5401.1	0.1116
GATA:SCL(Zf,bHLH)/Ter119-SCL-ChIP-Seq(GSE18720)/Homer	CRGCTGBNGNSNNSAGATAA	1	-2.206	0.3182	18	0.036	1265.2	0.0261
Twist(bHLH)/HMLE-TWIST1-ChIP-Seq(Chang_et_al)/Homer	VCAKCTGGNNNCCAGMTGBN	1	-2.204	0.3182	21	0.042	1517.6	0.0313
Egr1(Zf)/K562-Egr1-ChIP-Seq(GSE32465)/Homer	TGCGTGGGYG	1	-2.188	0.3189	97	0.194	8346.6	0.1724
SCL(bHLH)/HPC7-Scl-ChIP-Seq(GSE13511)/Homer	AVCAGCTG	1	-2.18	0.3191	409	0.818	38504.3	0.7953
FoxL2(Forkhead)/Ovary-FoxL2-ChIP-Seq(GSE60858)/Homer	WWTRTAAACAVG	1	-2.166	0.321	98	0.196	8449.5	0.1745
Foxo1(Forkhead)/RAW-Foxo1-ChIP-Seq(Fan_et_al.)/Homer	CTGTTTAC	1	-2.149	0.3239	220	0.44	19983.2	0.4127
FOXP1(Forkhead)/H9-FOXP1-ChIP-Seq(GSE31006)/Homer	NYYTGTTTACHN	1	-2.112	0.3338	54	0.108	4446	0.0918
Nrf2(bZIP)/Lymphoblast-Nrf2-ChIP-Seq(GSE37589)/Homer	HTGCTGAGTCAT	1	-2.09	0.3385	8	0.016	476.2	0.0098
Atf2(bZIP)/3T3L1-Atf2-ChIP-Seq(GSE56872)/Homer	NRRTGACGTCAT	1	-2.083	0.3385	40	0.08	3201.8	0.0661
ETS:E-box(ETS,bHLH)/HPC7-Scl-ChIP-Seq(GSE22178)/Homer	AGGAARCAGCTG	1	-2.038	0.3512	15	0.03	1047.8	0.0216
ZNF692(Zf)/HEK293-ZNF692.GFP-ChIP-Seq(GSE58341)/Homer	GTGGGCCCCA	1	-2.03	0.3517	18	0.036	1300.7	0.0269
ZNF136(Zf)/HEK293-ZNF136.GFP-ChIP-Seq(GSE58341)/Homer	YTKGATAHAGTATTCTWGGTNGGCA	1	-1.951	0.3778	13	0.026	897.3	0.0185
Sox6(HMG)/Myotubes-Sox6-ChIP-Seq(GSE32627)/Homer	CCATTGTTNY	1	-1.876	0.4041	175	0.35	15858.5	0.3275
Mef2c(MADS)/GM12878-Mef2c-ChIP-Seq(GSE32465)/Homer	DCYAAAAATAGM	1	-1.853	0.4105	42	0.084	3457.7	0.0714
EBF1(EBF)/Near-E2A-ChIP-Seq(GSE21512)/Homer	GTCCCCWGGGGA	1	-1.811	0.4251	131	0.262	11728.2	0.2422
Rbpj1(?)/Panc1-Rbpj1-ChIP-Seq(GSE47459)/Homer	HTTTCCCASG	1	-1.806	0.4251	180	0.36	16382	0.3383
ZNF467(Zf)/HEK293-ZNF467.GFP-ChIP-Seq(GSE58341)/Homer	TGGGGAAGGGCM	1	-1.772	0.4359	119	0.238	10621.2	0.2194
Oct4:Sox17(POU,Homeobox,HMG)/F9-Sox17-ChIP-Seq(GSE44553)/Homer	CCATTGTATGCAAAT	1	-1.758	0.4387	17	0.034	1273.6	0.0263
Foxa2(Forkhead)/Liver-Foxa2-ChIP-Seq(GSE25694)/Homer	CYTGTTTACWYW	1	-1.749	0.4395	95	0.19	8383.4	0.1731
Sox3(HMG)/NPC-Sox3-ChIP-Seq(GSE33059)/Homer	CCWTTGTY	1	-1.745	0.4395	195	0.39	17858	0.3688
Pitx1:Ebox(Homeobox,bHLH)/Hindlimb-Pitx1-ChIP-Seq(GSE41591)/Homer	YTAATTRAWWCCAGATGT	1	-1.737	0.4395	21	0.042	1625.7	0.0336
Sox17(HMG)/Endoderm-Sox17-ChIP-Seq(GSE61475)/Homer	CCATTGTTYB	1	-1.694	0.455	82	0.164	7200.3	0.1487
Bach1(bZIP)/K562-Bach1-ChIP-Seq(GSE31477)/Homer	AWWNTGCTGAGTCAT	1	-1.688	0.455	8	0.016	529.1	0.0109
ZNF528(Zf)/HEK293-ZNF528.GFP-ChIP-Seq(GSE58341)/Homer	AGAAATGACTTCCCT	1	-1.684	0.455	2	0.004	76.7	0.0016
USF1(bHLH)/GM12878-Usf1-ChIP-Seq(GSE32465)/Homer	SGTCACGTGR	1	-1.656	0.4631	57	0.114	4903.3	0.1013
E-box(bHLH)/Promoter/Homer	SSGGTCACGTGA	1	-1.644	0.4657	10	0.02	701.3	0.0145
CEBP:AP1(bZIP)/ThioMac-CEBPb-ChIP-Seq(GSE21512)/Homer	DRTGTTGCAA	1	-1.591	0.4878	78	0.156	6882.4	0.1421
JunD(bZIP)/K562-JunD-ChIP-Seq/Homer	ATGACGTCATCN	1	-1.579	0.4903	11	0.022	797.1	0.0165
Gfi1b(Zf)/HPC7-Gfi1b-ChIP-Seq(GSE22178)/Homer	MAATCACTGC	1	-1.536	0.5088	80	0.16	7099.4	0.1466
c-Jun-CRE(bZIP)/K562-cJun-ChIP-Seq(GSE31477)/Homer	ATGACGTCATCY	1	-1.534	0.5088	34	0.068	2849.4	0.0589
Klf9(Zf)/GBM-Klf9-ChIP-Seq(GSE62211)/Homer	GCCACRCCCACY	1	-1.52	0.5104	58	0.116	5059.1	0.1045
DMRT6(DM)/Testis-DMRT6-ChIP-Seq(GSE60440)/Homer	YDGHTACAWTGTADC	1	-1.516	0.5104	26	0.052	2132.2	0.044
NeuroD1(bHLH)/Islet-NeuroD1-ChIP-Seq(GSE30298)/Homer	GCCATCTGTT	1	-1.485	0.5218	108	0.216	9762.3	0.2016
Atoh1(bHLH)/Cerebellum-Atoh1-ChIP-Seq(GSE22111)/Homer	VNRVCAGCTGGY	1	-1.474	0.5245	136	0.272	12423.8	0.2566
GATA3(Zf),DR4/iTreg-Gata3-ChIP-Seq(GSE20898)/Homer	AGATGKDGAGATAAG	1	-1.473	0.5245	10	0.02	732.7	0.0151
E2F6(E2F)/Hela-E2F6-ChIP-Seq(GSE31477)/Homer	GGCGGGAARN	1	-1.466	0.5245	47	0.094	4067.9	0.084
GRE(NR),IR3/A549-GR-ChIP-Seq(GSE32465)/Homer	NRGVACABNVTGTYCY	1	-1.444	0.53	19	0.038	1527.4	0.0315
CTCF-SatelliteElement(Zf?)/CD4+-CTCF-ChIP-Seq(Barski_et_al.)/Homer	TGCAGTTCCMVNWRTGGCCA	1	-1.428	0.5354	4	0.008	241	0.005
CEBP:CEBP(bZIP)/MEF-Chop-ChIP-Seq(GSE35681)/Homer	NTNATGCAAYMNNHTGMAAY	1	-1.424	0.5354	16	0.032	1266.8	0.0262
Six2(Homeobox)/NephronProgenitor-Six2-ChIP-Seq(GSE39837)/Homer	GWAAYHTGAKMC	1	-1.415	0.5358	111	0.222	10092.6	0.2084
IRF:BATF(IRF:bZIP)/pDC-Irf8-ChIP-Seq(GSE66899)/Homer	CTTTCANTATGACTV	1	-1.387	0.5477	15	0.03	1187.7	0.0245
GFY-Staf(?,Zf)/Promoter/Homer	RACTACAATTCCCAGAAKGC	1	-1.371	0.5531	8	0.016	580.1	0.012
Mef2b(MADS)/HEK293-Mef2b.V5-ChIP-Seq(GSE67450)/Homer	GCTATTTTTGGM	1	-1.365	0.5532	79	0.158	7104.5	0.1467
E2F3(E2F)/MEF-E2F3-ChIP-Seq(GSE71376)/Homer	BTKGGCGGGAAA	1	-1.34	0.5642	54	0.108	4777.8	0.0987
Foxf1(Forkhead)/Lung-Foxf1-ChIP-Seq(GSE77951)/Homer	WWATRTAAACAN	1	-1.258	0.6085	101	0.202	9253.4	0.1911
Reverb(NR),DR2/RAW-Reverba.biotin-ChIP-Seq(GSE45914)/Homer	GTRGGTCASTGGGTCA	1	-1.234	0.6195	20	0.04	1681.6	0.0347
PGR(NR)/EndoStromal-PGR-ChIP-Seq(GSE69539)/Homer	AAGAACATWHTGTTC	1	-1.233	0.6195	30	0.06	2599.2	0.0537
OCT:OCT(POU,Homeobox,IR1)/NPC-Brn2-ChIP-Seq(GSE35496)/Homer	ATGAATWATTCATGA	1	-1.22	0.6212	2	0.004	105	0.0022
Brn2(POU,Homeobox)/NPC-Brn2-ChIP-Seq(GSE35496)/Homer	ATGAATATTC	1	-1.207	0.6255	8	0.016	611.2	0.0126
Smad4(MAD)/ESC-SMAD4-ChIP-Seq(GSE29422)/Homer	VBSYGTCTGG	1	-1.205	0.6255	206	0.412	19345.6	0.3996
bHLHE40(bHLH)/HepG2-BHLHE40-ChIP-Seq(GSE31477)/Homer	KCACGTGMCN	1	-1.196	0.6255	38	0.076	3357	0.0693
ZFX(Zf)/mES-Zfx-ChIP-Seq(GSE11431)/Homer	AGGCCTRG	1	-1.175	0.6348	152	0.304	14183.7	0.2929
CLOCK(bHLH)/Liver-Clock-ChIP-Seq(GSE39860)/Homer	GHCACGTG	1	-1.172	0.6348	69	0.138	6281.5	0.1297
AR-halfsite(NR)/LNCaP-AR-ChIP-Seq(GSE27824)/Homer	CCAGGAACAG	1	-1.163	0.6357	391	0.782	37363.2	0.7717
Nkx2.1(Homeobox)/LungAC-Nkx2.1-ChIP-Seq(GSE43252)/Homer	RSCACTYRAG	1	-1.158	0.6357	321	0.642	30526.7	0.6305
Hoxb4(Homeobox)/ES-Hoxb4-ChIP-Seq(GSE34014)/Homer	TGATTRATGGCY	1	-1.154	0.6357	21	0.042	1800.9	0.0372
PRDM14(Zf)/H1-PRDM14-ChIP-Seq(GSE22767)/Homer	RGGTCTCTAACY	1	-1.149	0.6357	41	0.082	3660.3	0.0756
NF1-halfsite(CTF)/LNCaP-NF1-ChIP-Seq(Unpublished)/Homer	YTGCCAAG	1	-1.125	0.6454	198	0.396	18648.6	0.3852
Foxh1(Forkhead)/hESC-FOXH1-ChIP-Seq(GSE29422)/Homer	NNTGTGGATTSS	1	-1.066	0.6815	66	0.132	6066.4	0.1253
ZNF669(Zf)/HEK293-ZNF669.GFP-ChIP-Seq(GSE58341)/Homer	GARTGGTCATCGCCC	1	-1.061	0.6815	8	0.016	642.1	0.0133
TATA-Box(TBP)/Promoter/Homer	CCTTTTAWAGSC	1	-1.033	0.6967	144	0.288	13543.2	0.2797
Zfp281(Zf)/ES-Zfp281-ChIP-Seq(GSE81042)/Homer	CCCCTCCCCCAC	1	-1.018	0.7034	38	0.076	3446.2	0.0712
Sox2(HMG)/mES-Sox2-ChIP-Seq(GSE11431)/Homer	BCCATTGTTC	1	-0.9971	0.7143	99	0.198	9262.9	0.1913
Zic3(Zf)/mES-Zic3-ChIP-Seq(GSE37889)/Homer	GGCCYCCTGCTGDGH	1	-0.9969	0.7143	71	0.142	6589.9	0.1361
BMAL1(bHLH)/Liver-Bmal1-ChIP-Seq(GSE39860)/Homer	GNCACGTG	1	-0.9788	0.7199	221	0.442	21014.4	0.434
NRF(NRF)/Promoter/Homer	STGCGCATGCGC	1	-0.9327	0.7499	22	0.044	1980.1	0.0409
Foxa3(Forkhead)/Liver-Foxa3-ChIP-Seq(GSE77670)/Homer	BSNTGTTTACWYWGN	1	-0.9168	0.758	36	0.072	3312.7	0.0684
Sox9(HMG)/Limb-SOX9-ChIP-Seq(GSE73225)/Homer	AGGVNCCTTTGT	1	-0.9018	0.7654	108	0.216	10208.5	0.2108
Mef2a(MADS)/HL1-Mef2a.biotin-ChIP-Seq(GSE21529)/Homer	CYAAAAATAG	1	-0.8921	0.7689	36	0.072	3326.3	0.0687
RAR:RXR(NR),DR5/ES-RAR-ChIP-Seq(GSE56893)/Homer	RGGTCADNNAGAGGTCAV	1	-0.8818	0.7729	4	0.008	317.4	0.0066
Pknox1(Homeobox)/ES-Prep1-ChIP-Seq(GSE63282)/Homer	SCTGTCAVTCAV	1	-0.8786	0.7729	30	0.06	2763.3	0.0571
ZNF519(Zf)/HEK293-ZNF519.GFP-ChIP-Seq(GSE58341)/Homer	GAGSCCGAGC	1	-0.8674	0.7761	23	0.046	2104.6	0.0435
Cdx2(Homeobox)/mES-Cdx2-ChIP-Seq(GSE14586)/Homer	GYMATAAAAH	1	-0.8568	0.7804	69	0.138	6504.5	0.1343
AP-2gamma(AP2)/MCF7-TFAP2C-ChIP-Seq(GSE21234)/Homer	SCCTSAGGSCAW	1	-0.8548	0.7804	116	0.232	11022.9	0.2277
DMRT1(DM)/Testis-DMRT1-ChIP-Seq(GSE64892)/Homer	TWGHWACAWTGTWDC	1	-0.8257	0.797	26	0.052	2410.4	0.0498
RBPJ:Ebox(?,bHLH)/Panc1-Rbpj1-ChIP-Seq(GSE47459)/Homer	GGGRAARRGRMCAGMTG	1	-0.8187	0.7986	42	0.084	3944.3	0.0815
Sp1(Zf)/Promoter/Homer	GGCCCCGCCCCC	1	-0.8155	0.7986	23	0.046	2129.8	0.044
Hoxc9(Homeobox)/Ainv15-Hoxc9-ChIP-Seq(GSE21812)/Homer	GGCCATAAATCA	1	-0.8091	0.7986	45	0.09	4238	0.0875
NeuroG2(bHLH)/Fibroblast-NeuroG2-ChIP-Seq(GSE75910)/Homer	ACCATCTGTT	1	-0.7749	0.8221	183	0.366	17574.7	0.363
Hand2(bHLH)/Mesoderm-Hand2-ChIP-Seq(GSE61475)/Homer	TGACANARRCCAGRC	1	-0.7409	0.8464	62	0.124	5926.7	0.1224
AP-2alpha(AP2)/Hela-AP2alpha-ChIP-Seq(GSE31477)/Homer	ATGCCCTGAGGC	1	-0.7353	0.8471	88	0.176	8441.6	0.1744
NPAS2(bHLH)/Liver-NPAS2-ChIP-Seq(GSE39860)/Homer	KCCACGTGAC	1	-0.7304	0.8471	140	0.28	13471.4	0.2782
ZNF16(Zf)/HEK293-ZNF16.GFP-ChIP-Seq(GSE58341)/Homer	MACCTTCYATGGCTCCCTAKTGCCY	1	-0.726	0.8471	1	0.002	65	0.0013
Tbox:Smad(T-box,MAD)/ESCd5-Smad2_3-ChIP-Seq(GSE29422)/Homer	AGGTGHCAGACA	1	-0.7139	0.8529	25	0.05	2375.2	0.0491
CArG(MADS)/PUER-Srf-ChIP-Seq(Sullivan_et_al.)/Homer	CCATATATGGNM	1	-0.7003	0.8605	31	0.062	2963.9	0.0612
MafA(bZIP)/Islet-MafA-ChIP-Seq(GSE30298)/Homer	TGCTGACTCA	1	-0.6908	0.8646	101	0.202	9744.7	0.2013
Oct2(POU,Homeobox)/Bcell-Oct2-ChIP-Seq(GSE21512)/Homer	ATATGCAAAT	1	-0.6867	0.8646	24	0.048	2294.2	0.0474
Sox15(HMG)/CPA-Sox15-ChIP-Seq(GSE62909)/Homer	RAACAATGGN	1	-0.6786	0.867	115	0.23	11114	0.2295
EBNA1(EBV-virus)/Raji-EBNA1-ChIP-Seq(GSE30709)/Homer	GGYAGCAYDTGCTDCCCNNN	1	-0.6766	0.867	2	0.004	165.6	0.0034
ZNF711(Zf)/SHSY5Y-ZNF711-ChIP-Seq(GSE20673)/Homer	AGGCCTAG	1	-0.6761	0.867	193	0.386	18667.7	0.3856
Oct6(POU,Homeobox)/NPC-Pou3f1-ChIP-Seq(GSE35496)/Homer	WATGCAAATGAG	1	-0.6588	0.872	37	0.074	3573.4	0.0738
Pbx3(Homeobox)/GM12878-PBX3-ChIP-Seq(GSE32465)/Homer	SCTGTCAMTCAN	1	-0.658	0.872	31	0.062	2991.5	0.0618
HOXB13(Homeobox)/ProstateTumor-HOXB13-ChIP-Seq(GSE56288)/Homer	TTTTATKRGG	1	-0.6554	0.872	105	0.21	10171.1	0.2101
Pdx1(Homeobox)/Islet-Pdx1-ChIP-Seq(SRA008281)/Homer	YCATYAATCA	1	-0.6491	0.872	88	0.176	8530.9	0.1762
Rfx5(HTH)/GM12878-Rfx5-ChIP-Seq(GSE31477)/Homer	SCCTAGCAACAG	1	-0.6426	0.872	47	0.094	4557.6	0.0941
ZNF322(Zf)/HEK293-ZNF322.GFP-ChIP-Seq(GSE58341)/Homer	GAGCCTGGTACTGWGCCTGR	1	-0.6373	0.872	37	0.074	3589.8	0.0741
NF-E2(bZIP)/K562-NFE2-ChIP-Seq(GSE31477)/Homer	GATGACTCAGCA	1	-0.635	0.872	6	0.012	566.6	0.0117
Nkx2.2(Homeobox)/NPC-Nkx2.2-ChIP-Seq(GSE61673)/Homer	BTBRAGTGSN	1	-0.6325	0.872	227	0.454	22019.9	0.4548
Chop(bZIP)/MEF-Chop-ChIP-Seq(GSE35681)/Homer	ATTGCATCAT	1	-0.6184	0.8756	17	0.034	1651.2	0.0341
Isl1(Homeobox)/Neuron-Isl1-ChIP-Seq(GSE31456)/Homer	CTAATKGV	1	-0.618	0.8756	189	0.378	18360.5	0.3792
REST-NRSF(Zf)/Jurkat-NRSF-ChIP-Seq/Homer	GGMGCTGTCCATGGTGCTGA	1	-0.6174	0.8756	1	0.002	75.3	0.0016
Srebp1a(bHLH)/HepG2-Srebp1a-ChIP-Seq(GSE31477)/Homer	RTCACSCCAY	1	-0.6117	0.8756	22	0.044	2144.1	0.0443
Pit1+1bp(Homeobox)/GCrat-Pit1-ChIP-Seq(GSE58009)/Homer	ATGCATAATTCA	1	-0.5938	0.8816	25	0.05	2449.7	0.0506
Tcfcp2l1(CP2)/mES-Tcfcp2l1-ChIP-Seq(GSE11431)/Homer	NRAACCRGTTYRAACCRGYT	1	-0.5883	0.8827	19	0.038	1864.7	0.0385
Srebp2(bHLH)/HepG2-Srebp2-ChIP-Seq(GSE31477)/Homer	CGGTCACSCCAC	1	-0.5692	0.8957	14	0.028	1382.6	0.0286
ZBTB18(Zf)/HEK293-ZBTB18.GFP-ChIP-Seq(GSE58341)/Homer	AACATCTGGA	1	-0.5273	0.93	61	0.122	6033.7	0.1246
GRE(NR),IR3/RAW264.7-GRE-ChIP-Seq(Unpublished)/Homer	VAGRACAKWCTGTYC	1	-0.5219	0.9311	27	0.054	2697.4	0.0557
HLF(bZIP)/HSC-HLF.Flag-ChIP-Seq(GSE69817)/Homer	RTTATGYAAB	1	-0.5184	0.9311	70	0.14	6924.3	0.143
PPARE(NR),DR1/3T3L1-Pparg-ChIP-Seq(GSE13511)/Homer	TGACCTTTGCCCCA	1	-0.4941	0.9491	115	0.23	11353	0.2345
Arnt:Ahr(bHLH)/MCF7-Arnt-ChIP-Seq(Lo_et_al.)/Homer	TBGCACGCAA	1	-0.4932	0.9491	71	0.142	7052	0.1457
GATA3(Zf),DR8/iTreg-Gata3-ChIP-Seq(GSE20898)/Homer	AGATSTNDNNDSAGATAASN	1	-0.4695	0.9644	9	0.018	932.6	0.0193
NRF1(NRF)/MCF7-NRF1-ChIP-Seq(Unpublished)/Homer	CTGCGCATGCGC	1	-0.468	0.9644	11	0.022	1136.9	0.0235
p63(p53)/Keratinocyte-p63-ChIP-Seq(GSE17611)/Homer	NNDRCATGYCYNRRCATGYH	1	-0.4622	0.9644	44	0.088	4431.5	0.0915
CDX4(Homeobox)/ZebrafishEmbryos-Cdx4.Myc-ChIP-Seq(GSE48254)/Homer	NGYCATAAAWCH	1	-0.4596	0.9644	83	0.166	8272.4	0.1709
PRDM1(Zf)/Hela-PRDM1-ChIP-Seq(GSE31477)/Homer	ACTTTCACTTTC	1	-0.4568	0.9644	63	0.126	6311	0.1303
HOXD13(Homeobox)/Chicken-Hoxd13-ChIP-Seq(GSE38910)/Homer	NCYAATAAAA	1	-0.4524	0.9644	99	0.198	9850.7	0.2035
T1ISRE(IRF)/ThioMac-Ifnb-Expression/Homer	ACTTTCGTTTCT	1	-0.4511	0.9644	1	0.002	98.4	0.002
Nr5a2(NR)/Pancreas-LRH1-ChIP-Seq(GSE34295)/Homer	BTCAAGGTCA	1	-0.4457	0.9644	99	0.198	9860.7	0.2037
Smad2(MAD)/ES-SMAD2-ChIP-Seq(GSE29422)/Homer	CTGTCTGG	1	-0.4327	0.9678	189	0.378	18659.7	0.3854
HNF1b(Homeobox)/PDAC-HNF1B-ChIP-Seq(GSE64557)/Homer	GTTAATNATTAA	1	-0.4233	0.973	10	0.02	1059.7	0.0219
ZNF264(Zf)/HEK293-ZNF264.GFP-ChIP-Seq(GSE58341)/Homer	RGGGCACTAACY	1	-0.4126	0.9795	74	0.148	7453.5	0.1539
Sox10(HMG)/SciaticNerve-Sox3-ChIP-Seq(GSE35132)/Homer	CCWTTGTYYB	1	-0.4091	0.9795	173	0.346	17147	0.3542
FOXA1(Forkhead)/MCF7-FOXA1-ChIP-Seq(GSE26831)/Homer	WAAGTAAACA	1	-0.408	0.9795	107	0.214	10703.1	0.2211
ZBTB33(Zf)/GM12878-ZBTB33-ChIP-Seq(GSE32465)/Homer	GGVTCTCGCGAGAAC	1	-0.3997	0.9802	2	0.004	223.2	0.0046
SF1(NR)/H295R-Nr5a1-ChIP-Seq(GSE44220)/Homer	CAAGGHCANV	1	-0.3993	0.9802	67	0.134	6781.2	0.1401
DUX4(Homeobox)/Myoblasts-DUX4.V5-ChIP-Seq(GSE75791)/Homer	NWTAAYCYAATCAWN	1	-0.3938	0.9802	3	0.006	336.4	0.0069
HRE(HSF)/HepG2-HSF1-ChIP-Seq(GSE31477)/Homer	BSTTCTRGAABVTTCYAGAA	1	-0.3881	0.9802	17	0.034	1799.3	0.0372
ZNF317(Zf)/HEK293-ZNF317.GFP-ChIP-Seq(GSE58341)/Homer	GTCWGCTGTYYCTCT	1	-0.3796	0.9842	9	0.018	981.8	0.0203
ERE(NR),IR3/MCF7-ERa-ChIP-Seq(Unpublished)/Homer	VAGGTCACNSTGACC	1	-0.3793	0.9842	33	0.066	3424.7	0.0707
EBF(EBF)/proBcell-EBF-ChIP-Seq(GSE21978)/Homer	DGTCCCYRGGGA	1	-0.379	0.9842	22	0.044	2315.2	0.0478
Pitx1(Homeobox)/Chicken-Pitx1-ChIP-Seq(GSE38910)/Homer	TAATCCCN	1	-0.3785	0.9842	363	0.726	35557.3	0.7344
Esrrb(NR)/mES-Esrrb-ChIP-Seq(GSE11431)/Homer	KTGACCTTGA	1	-0.3776	0.9842	80	0.16	8097.2	0.1672
Sox4(HMG)/proB-Sox4-ChIP-Seq(GSE50066)/Homer	YCTTTGTTCC	1	-0.3765	0.9842	91	0.182	9183.6	0.1897
FOXA1(Forkhead)/LNCAP-FOXA1-ChIP-Seq(GSE27824)/Homer	WAAGTAAACA	1	-0.3752	0.9842	129	0.258	12916.5	0.2668
E2F4(E2F)/K562-E2F4-ChIP-Seq(GSE31477)/Homer	GGCGGGAAAH	1	-0.3531	0.9842	27	0.054	2848	0.0588
c-Myc(bHLH)/LNCAP-cMyc-ChIP-Seq(Unpublished)/Homer	VCCACGTG	1	-0.3484	0.9843	46	0.092	4764.4	0.0984
Mef2d(MADS)/Retina-Mef2d-ChIP-Seq(GSE61391)/Homer	GCTATTTTTAGC	1	-0.3425	0.9864	12	0.024	1319.2	0.0272
Bapx1(Homeobox)/VertebralCol-Bapx1-ChIP-Seq(GSE36672)/Homer	TTRAGTGSYK	1	-0.3402	0.9864	241	0.482	23893.7	0.4935
OCT:OCT(POU,Homeobox)/NPC-OCT6-ChIP-Seq(GSE43916)/Homer	YATGCATATRCATRT	1	-0.3375	0.9864	16	0.032	1738.5	0.0359
c-Myc(bHLH)/mES-cMyc-ChIP-Seq(GSE11431)/Homer	VVCCACGTGG	1	-0.336	0.9864	65	0.13	6677.3	0.1379
NF1(CTF)/LNCAP-NF1-ChIP-Seq(Unpublished)/Homer	CYTGGCABNSTGCCAR	1	-0.33	0.9864	38	0.076	3985.6	0.0823
LXRE(NR),DR4/RAW-LXRb.biotin-ChIP-Seq(GSE21512)/Homer	RGGTTACTANAGGTCA	1	-0.3256	0.9864	5	0.01	585.3	0.0121
n-Myc(bHLH)/mES-nMyc-ChIP-Seq(GSE11431)/Homer	VRCCACGTGG	1	-0.322	0.9864	86	0.172	8784.1	0.1814
OCT:OCT-short(POU,Homeobox)/NPC-OCT6-ChIP-Seq(GSE43916)/Homer	ATGCATWATGCATRW	1	-0.3145	0.9881	51	0.102	5314	0.1098
Barx1(Homeobox)/Stomach-Barx1.3xFlag-ChIP-Seq(GSE69483)/Homer	AAACMATTAN	1	-0.308	0.9908	41	0.082	4317.6	0.0892
HIF2a(bHLH)/785_O-HIF2a-ChIP-Seq(GSE34871)/Homer	GCACGTACCC	1	-0.3037	0.9913	30	0.06	3208.1	0.0663
Oct4(POU,Homeobox)/mES-Oct4-ChIP-Seq(GSE11431)/Homer	ATTTGCATAW	1	-0.2991	0.9923	37	0.074	3926	0.0811
RORgt(NR)/EL4-RORgt.Flag-ChIP-Seq(GSE56019)/Homer	AAYTAGGTCA	1	-0.2866	1	12	0.024	1364.2	0.0282
ZNF415(Zf)/HEK293-ZNF415.GFP-ChIP-Seq(GSE58341)/Homer	GRTGMTRGAGCC	1	-0.2828	1	58	0.116	6066	0.1253
Nkx3.1(Homeobox)/LNCaP-Nkx3.1-ChIP-Seq(GSE28264)/Homer	AAGCACTTAA	1	-0.2749	1	256	0.512	25503.5	0.5267
GRHL2(CP2)/HBE-GRHL2-ChIP-Seq(GSE46194)/Homer	AAACYKGTTWDACMRGTTTB	1	-0.2737	1	40	0.08	4266.4	0.0881
HIF-1b(HLH)/T47D-HIF1b-ChIP-Seq(GSE59937)/Homer	RTACGTGC	1	-0.2709	1	116	0.232	11854.5	0.2448
HIF-1a(bHLH)/MCF7-HIF1a-ChIP-Seq(GSE28352)/Homer	TACGTGCV	1	-0.2708	1	20	0.04	2219	0.0458
NPAS(bHLH)/Liver-NPAS-ChIP-Seq(GSE39860)/Homer	NVCACGTG	1	-0.2561	1	186	0.372	18758.1	0.3874
HRE(HSF)/Striatum-HSF1-ChIP-Seq(GSE38000)/Homer	TTCTAGAABNTTCTA	1	-0.2502	1	22	0.044	2452	0.0506
Unknown-ESC-element(?)/mES-Nanog-ChIP-Seq(GSE11724)/Homer	CACAGCAGGGGG	1	-0.2398	1	67	0.134	7051.2	0.1456
p53(p53)/Saos-p53-ChIP-Seq(GSE15780)/Homer	RRCATGYCYRGRCATGYYYN	1	-0.2282	1	10	0.02	1203.4	0.0249
p53(p53)/Saos-p53-ChIP-Seq/Homer	RRCATGYCYRGRCATGYYYN	1	-0.2282	1	10	0.02	1203.4	0.0249
MafB(bZIP)/BMM-Mafb-ChIP-Seq(GSE75722)/Homer	WNTGCTGASTCAGCANWTTY	1	-0.2273	1	47	0.094	5056.1	0.1044
Unknown(Homeobox)/Limb-p300-ChIP-Seq/Homer	SSCMATWAAA	1	-0.2232	1	56	0.112	5977.8	0.1235
FXR(NR),IR1/Liver-FXR-ChIP-Seq(Chong_et_al.)/Homer	AGGTCANTGACCTB	1	-0.2161	1	39	0.078	4260.3	0.088
Ronin(THAP)/ES-Thap11-ChIP-Seq(GSE51522)/Homer	RACTACAACTCCCAGVAKGC	1	-0.2049	1	1	0.002	163.4	0.0034
ZNF41(Zf)/HEK293-ZNF41.GFP-ChIP-Seq(GSE58341)/Homer	CCTCATGGTGYCYTWYTCCCTTGTG	1	-0.2034	1	2	0.004	300.2	0.0062
Smad3(MAD)/NPC-Smad3-ChIP-Seq(GSE36673)/Homer	TWGTCTGV	1	-0.1962	1	302	0.604	30163.5	0.623
Pax7(Paired,Homeobox),longest/Myoblast-Pax7-ChIP-Seq(GSE25064)/Homer	NTAATTDGCYAATTANNWWD	1	-0.1891	1	1	0.002	170.8	0.0035
PAX6(Paired,Homeobox)/Forebrain-Pax6-ChIP-Seq(GSE66961)/Homer	NGTGTTCAVTSAAGCGKAAA	1	-0.1819	1	7	0.014	915.6	0.0189
HOXA9(Homeobox)/HSC-Hoxa9-ChIP-Seq(GSE33509)/Homer	GGCCATAAATCA	1	-0.1809	1	54	0.108	5868.4	0.1212
Nur77(NR)/K562-NR4A1-ChIP-Seq(GSE31363)/Homer	TGACCTTTNCNT	1	-0.1793	1	15	0.03	1805.9	0.0373
Bcl6(Zf)/Liver-Bcl6-ChIP-Seq(GSE31578)/Homer	NNNCTTTCCAGGAAA	1	-0.1755	1	154	0.308	15871.9	0.3278
PAX5(Paired,Homeobox)/GM12878-PAX5-ChIP-Seq(GSE32465)/Homer	GCAGCCAAGCRTGACH	1	-0.1639	1	37	0.074	4159.8	0.0859
OCT4-SOX2-TCF-NANOG(POU,Homeobox,HMG)/mES-Oct4-ChIP-Seq(GSE11431)/Homer	ATTTGCATAACAATG	1	-0.1587	1	12	0.024	1506.8	0.0311
Brn1(POU,Homeobox)/NPC-Brn1-ChIP-Seq(GSE35496)/Homer	TATGCWAATBAV	1	-0.1575	1	22	0.044	2594.7	0.0536
Phox2a(Homeobox)/Neuron-Phox2a-ChIP-Seq(GSE31456)/Homer	YTAATYNRATTA	1	-0.1538	1	22	0.044	2601.8	0.0537
NFAT:AP1(RHD,bZIP)/Jurkat-NFATC1-ChIP-Seq(Jolma_et_al.)/Homer	SARTGGAAAAWRTGAGTCAB	1	-0.1532	1	13	0.026	1625.4	0.0336
Olig2(bHLH)/Neuron-Olig2-ChIP-Seq(GSE30882)/Homer	RCCATMTGTT	1	-0.1413	1	210	0.42	21489.9	0.4438
PR(NR)/T47D-PR-ChIP-Seq(GSE31130)/Homer	VAGRACAKNCTGTBC	1	-0.137	1	253	0.506	25678.6	0.5304
CTCF(Zf)/CD4+-CTCF-ChIP-Seq(Barski_et_al.)/Homer	AYAGTGCCMYCTRGTGGCCA	1	-0.1322	1	14	0.028	1772	0.0366
RXR(NR),DR1/3T3L1-RXR-ChIP-Seq(GSE13511)/Homer	TAGGGCAAAGGTCA	1	-0.1225	1	124	0.248	13109.1	0.2708
Nr5a2(NR)/mES-Nr5a2-ChIP-Seq(GSE19019)/Homer	BTCAAGGTCA	1	-0.1097	1	68	0.136	7517.7	0.1553
Pax8(Paired,Homeobox)/Thyroid-Pax8-ChIP-Seq(GSE26938)/Homer	GTCATGCHTGRCTGS	1	-0.107	1	33	0.066	3887.8	0.0803
E2F1(E2F)/Hela-E2F1-ChIP-Seq(GSE22478)/Homer	CWGGCGGGAA	1	-0.1033	1	11	0.022	1489	0.0308
Nkx2.5(Homeobox)/HL1-Nkx2.5.biotin-ChIP-Seq(GSE21529)/Homer	RRSCACTYAA	1	-0.09801	1	240	0.48	24621.8	0.5085
HNF4a(NR),DR1/HepG2-HNF4a-ChIP-Seq(GSE25021)/Homer	CARRGKBCAAAGTYCA	1	-0.0951	1	53	0.106	6029.8	0.1245
ZNF675(Zf)/HEK293-ZNF675.GFP-ChIP-Seq(GSE58341)/Homer	ARGAGGMCAAAATGW	1	-0.09321	1	9	0.018	1276.2	0.0264
Zfp809(Zf)/ES-Zfp809-ChIP-Seq(GSE70799)/Homer	GGGGCTYGKCTGGGA	1	-0.09254	1	15	0.03	1968.3	0.0407
E2F7(E2F)/Hela-E2F7-ChIP-Seq(GSE32673)/Homer	VDTTTCCCGCCA	1	-0.08901	1	4	0.008	669.9	0.0138
PAX3:FKHR-fusion(Paired,Homeobox)/Rh4-PAX3:FKHR-ChIP-Seq(GSE19063)/Homer	ACCRTGACTAATTNN	1	-0.08462	1	15	0.03	1989.4	0.0411
BORIS(Zf)/K562-CTCFL-ChIP-Seq(GSE32465)/Homer	CNNBRGCGCCCCCTGSTGGC	1	-0.0846	1	20	0.04	2549.2	0.0527
ARE(NR)/LNCAP-AR-ChIP-Seq(GSE27824)/Homer	RGRACASNSTGTYCYB	1	-0.07752	1	30	0.06	3667.3	0.0757
Nanog(Homeobox)/mES-Nanog-ChIP-Seq(GSE11724)/Homer	RGCCATTAAC	1	-0.07745	1	346	0.692	34866.7	0.7201
Max(bHLH)/K562-Max-ChIP-Seq(GSE31477)/Homer	RCCACGTGGYYN	1	-0.07279	1	79	0.158	8822	0.1822
NF1:FOXA1(CTF,Forkhead)/LNCAP-FOXA1-ChIP-Seq(GSE27824)/Homer	WNTGTTTRYTTTGGCA	1	-0.07003	1	3	0.006	567.5	0.0117
Tlx?(NR)/NPC-H3K4me1-ChIP-Seq(GSE16256)/Homer	CTGGCAGSCTGCCA	1	-0.06836	1	43	0.086	5099.3	0.1053
TEAD2(TEA)/Py2T-Tead2-ChIP-Seq(GSE55709)/Homer	CCWGGAATGY	1	-0.06757	1	45	0.09	5315.1	0.1098
Fox:Ebox(Forkhead,bHLH)/Panc1-Foxa2-ChIP-Seq(GSE47459)/Homer	NNNVCTGWGYAAACASN	1	-0.06638	1	115	0.23	12518.1	0.2585
Zic(Zf)/Cerebellum-ZIC1.2-ChIP-Seq(GSE60731)/Homer	CCTGCTGAGH	1	-0.05552	1	90	0.18	10063.6	0.2079
Znf263(Zf)/K562-Znf263-ChIP-Seq(GSE31477)/Homer	CVGTSCTCCC	1	-0.05493	1	186	0.372	19672.3	0.4063
ZNF143|STAF(Zf)/CUTLL-ZNF143-ChIP-Seq(GSE29600)/Homer	ATTTCCCAGVAKSCY	1	-0.05197	1	40	0.08	4869.6	0.1006
TR4(NR),DR1/Hela-TR4-ChIP-Seq(GSE24685)/Homer	GAGGTCAAAGGTCA	1	-0.0496	1	10	0.02	1517.2	0.0313
CRX(Homeobox)/Retina-Crx-ChIP-Seq(GSE20012)/Homer	GCTAATCC	1	-0.04592	1	220	0.44	23088.7	0.4769
ZBTB12(Zf)/HEK293-ZBTB12.GFP-ChIP-Seq(GSE58341)/Homer	NGNTCTAGAACCNGV	1	-0.03762	1	48	0.096	5831.3	0.1204
ZNF416(Zf)/HEK293-ZNF416.GFP-ChIP-Seq(GSE58341)/Homer	WDNCTGGGCA	1	-0.03401	1	147	0.294	16040.9	0.3313
Prop1(Homeobox)/GHFT1-PROP1.biotin-ChIP-Seq(GSE77302)/Homer	NTAATBNAATTA	1	-0.03387	1	34	0.068	4346.8	0.0898
Pit1(Homeobox)/GCrat-Pit1-ChIP-Seq(GSE58009)/Homer	ATGMATATDC	1	-0.03365	1	81	0.162	9340.2	0.1929
THRa(NR)/C17.2-THRa-ChIP-Seq(GSE38347)/Homer	GGTCANYTGAGGWCA	1	-0.03275	1	38	0.076	4794.3	0.099
E2F(E2F)/Hela-CellCycle-Expression/Homer	TTSGCGCGAAAA	1	-0.02994	1	1	0.002	341	0.007
HNF6(Homeobox)/Liver-Hnf6-ChIP-Seq(ERP000394)/Homer	NTATYGATCH	1	-0.02987	1	33	0.066	4271.5	0.0882
Lhx2(Homeobox)/HFSC-Lhx2-ChIP-Seq(GSE48068)/Homer	TAATTAGN	1	-0.02944	1	81	0.162	9391	0.194
Hnf1(Homeobox)/Liver-Foxa2-Chip-Seq(GSE25694)/Homer	GGTTAAWCATTAA	1	-0.02899	1	5	0.01	966.2	0.02
p73(p53)/Trachea-p73-ChIP-Seq(PRJNA310161)/Homer	NRRRCAWGTCCDGRCATGYY	1	-0.02897	1	2	0.004	522.7	0.0108
THRb(NR)/Liver-NR1A2-ChIP-Seq(GSE52613)/Homer	TRAGGTCA	1	-0.02814	1	372	0.744	37718	0.779
FOXM1(Forkhead)/MCF7-FOXM1-ChIP-Seq(GSE72977)/Homer	TRTTTACTTW	1	-0.02789	1	102	0.204	11577.9	0.2391
MafK(bZIP)/C2C12-MafK-ChIP-Seq(GSE36030)/Homer	GCTGASTCAGCA	1	-0.02241	1	20	0.04	2870.9	0.0593
Lhx1(Homeobox)/EmbryoCarcinoma-Lhx1-ChIP-Seq(GSE70957)/Homer	NNYTAATTAR	1	-0.01987	1	81	0.162	9536.7	0.197
ZSCAN22(Zf)/HEK293-ZSCAN22.GFP-ChIP-Seq(GSE58341)/Homer	SMCAGTCWGAKGGAGGAGGC	1	-0.0159	1	4	0.008	906.7	0.0187
GFY(?)/Promoter/Homer	ACTACAATTCCC	1	-0.01449	1	2	0.004	599.4	0.0124
Nkx6.1(Homeobox)/Islet-Nkx6.1-ChIP-Seq(GSE40975)/Homer	GKTAATGR	1	-0.01444	1	199	0.398	21568	0.4455
COUP-TFII(NR)/Artia-Nr2f2-ChIP-Seq(GSE46497)/Homer	AGRGGTCA	1	-0.01437	1	178	0.356	19500.1	0.4027
RARg(NR)/ES-RARg-ChIP-Seq(GSE30538)/Homer	AGGTCAAGGTCA	1	-0.01408	1	9	0.018	1614.4	0.0333
Pax7(Paired,Homeobox)/Myoblast-Pax7-ChIP-Seq(GSE25064)/Homer	TAATCAATTA	1	-0.01348	1	2	0.004	607.7	0.0126
ZNF189(Zf)/HEK293-ZNF189.GFP-ChIP-Seq(GSE58341)/Homer	TGGAACAGMA	1	-0.01196	1	87	0.174	10342.6	0.2136
RAR:RXR(NR),DR5/ES-RAR-ChIP-Seq(GSE56893)/Homer	AGGTCAAGGTCA	1	-0.0105	1	19	0.038	2915.3	0.0602
TEAD(TEA)/Fibroblast-PU.1-ChIP-Seq(Unpublished)/Homer	YCWGGAATGY	1	-0.01039	1	48	0.096	6222	0.1285
Lhx3(Homeobox)/Neuron-Lhx3-ChIP-Seq(GSE31456)/Homer	ADBTAATTAR	1	-0.01025	1	127	0.254	14520.2	0.2999
NFY(CCAAT)/Promoter/Homer	RGCCAATSRG	1	-0.01011	1	68	0.136	8392	0.1733
Cux2(Homeobox)/Liver-Cux2-ChIP-Seq(GSE35985)/Homer	HNRAATCAAT	1	-0.009977	1	23	0.046	3402	0.0703
MafF(bZIP)/HepG2-MafF-ChIP-Seq(GSE31477)/Homer	HWWGTCAGCAWWTTT	1	-0.009705	1	14	0.028	2318.3	0.0479
FOXA1:AR(Forkhead,NR)/LNCAP-AR-ChIP-Seq(GSE27824)/Homer	AGTAAACAAAAAAGAACAND	1	-0.007786	1	5	0.01	1150.7	0.0238
Erra(NR)/HepG2-Erra-ChIP-Seq(GSE31477)/Homer	CAAAGGTCAG	1	-0.006428	1	234	0.468	25304.3	0.5226
YY1(Zf)/Promoter/Homer	CAAGATGGCGGC	1	-0.003585	1	2	0.004	751.4	0.0155
TEAD4(TEA)/Tropoblast-Tead4-ChIP-Seq(GSE37350)/Homer	CCWGGAATGY	1	-0.001468	1	63	0.126	8403.2	0.1736
LRF(Zf)/Erythroblasts-ZBTB7A-ChIP-Seq(GSE74977)/Homer	AAGACCCYYN	1	-0.001028	1	131	0.262	15708.7	0.3244
Otx2(Homeobox)/EpiLC-Otx2-ChIP-Seq(GSE56098)/Homer	NYTAATCCYB	1	-0.000335	1	67	0.134	9217.4	0.1904
GSC(Homeobox)/FrogEmbryos-GSC-ChIP-Seq(DRA000576)/Homer	RGGATTAR	1	-0.000144	1	98	0.196	12803.8	0.2644
GFX(?)/Promoter/Homer	ATTCTCGCGAGA	1	0	1	0	0	63.6	0.0013
OCT:OCT(POU,Homeobox)/NPC-Brn1-ChIP-Seq(GSE35496)/Homer	ATGAATATTCATGAG	1	0	1	0	0	57.4	0.0012
p53(p53)/mES-cMyc-ChIP-Seq(GSE11431)/Homer	ACATGCCCGGGCAT	1	0	1	0	0	145.2	0.003
Pax7(Paired,Homeobox),long/Myoblast-Pax7-ChIP-Seq(GSE25064)/Homer	TAATCHGATTAC	1	0	1	0	0	139.8	0.0029
ZFP3(Zf)/HEK293-ZFP3.GFP-ChIP-Seq(GSE58341)/Homer	GGGTTTTGAAGGATGARTAGGAGTT	1	0	1	0	0	17.6	0.0004

## Sheet: cluster_3
Motif Name	Consensus	P-value	Log P-value	q-value (Benjamini)	# of Target Sequences with Motif(of 500)	% of Target Sequences with Motif	# of Background Sequences with Motif(of 48537)	% of Background Sequences with Motif
Ets1-distal(ETS)/CD4+-PolII-ChIP-Seq(Barski_et_al.)/Homer	MACAGGAAGT	1e-78	-179.9	0	185	0.37	3586.9	0.0739
ETS1(ETS)/Jurkat-ETS1-ChIP-Seq(GSE17954)/Homer	ACAGGAAGTG	1e-77	-178.2	0	322	0.644	11999.6	0.2472
Etv2(ETS)/ES-ER71-ChIP-Seq(GSE59402)/Homer(0.967)	NNAYTTCCTGHN	1e-73	-168.3	0	299	0.598	10706.8	0.2205
Fli1(ETS)/CD8-FLI-ChIP-Seq(GSE20898)/Homer	NRYTTCCGGH	1e-60	-139.4	0	306	0.612	12643.5	0.2604
EWS:ERG-fusion(ETS)/CADO_ES1-EWS:ERG-ChIP-Seq(SRA014231)/Homer	ATTTCCTGTN	1e-59	-136.5	0	236	0.472	7740.3	0.1594
GABPA(ETS)/Jurkat-GABPa-ChIP-Seq(GSE17954)/Homer	RACCGGAAGT	1e-57	-132.2	0	272	0.544	10413.4	0.2145
EWS:FLI1-fusion(ETS)/SK_N_MC-EWS:FLI1-ChIP-Seq(SRA014231)/Homer	VACAGGAAAT	1e-54	-124.5	0	213	0.426	6781.2	0.1397
ERG(ETS)/VCaP-ERG-ChIP-Seq(GSE14097)/Homer	ACAGGAAGTG	1e-53	-124.1	0	354	0.708	17719.9	0.365
ETV1(ETS)/GIST48-ETV1-ChIP-Seq(GSE22441)/Homer	AACCGGAAGT	1e-52	-121.1	0	332	0.664	15901.3	0.3275
PU.1(ETS)/ThioMac-PU.1-ChIP-Seq(GSE21512)/Homer	AGAGGAAGTG	1e-34	-79.37	0	165	0.33	5785.3	0.1192
ETS:RUNX(ETS,Runt)/Jurkat-RUNX1-ChIP-Seq(GSE17954)/Homer	RCAGGATGTGGT	1e-33	-76.82	0	67	0.134	969.4	0.02
ETS(ETS)/Promoter/Homer	AACCGGAAGT	1e-30	-71.18	0	126	0.252	3838.5	0.0791
SPDEF(ETS)/VCaP-SPDEF-ChIP-Seq(SRA014231)/Homer	ASWTCCTGBT	1e-30	-69.3	0	240	0.48	11748.9	0.242
ELF3(ETS)/PDAC-ELF3-ChIP-Seq(GSE64557)/Homer	ANCAGGAAGT	1e-28	-65.52	0	191	0.382	8311.5	0.1712
Elk1(ETS)/Hela-Elk1-ChIP-Seq(GSE31477)/Homer	HACTTCCGGY	1e-28	-65.17	0	164	0.328	6466.5	0.1332
Tcf4(HMG)/Hct116-Tcf4-ChIP-Seq(SRA012054)/Homer	ASATCAAAGGVA	1e-27	-63.45	0	140	0.28	5016.7	0.1033
Tcf3(HMG)/mES-Tcf3-ChIP-Seq(GSE11724)/Homer	ASWTCAAAGG	1e-25	-58.96	0	99	0.198	2850.9	0.0587
Elk4(ETS)/Hela-Elk4-ChIP-Seq(GSE31477)/Homer	NRYTTCCGGY	1e-24	-55.86	0	153	0.306	6282.3	0.1294
ELF1(ETS)/Jurkat-ELF1-ChIP-Seq(SRA014231)/Homer	AVCCGGAAGT	1e-22	-52.77	0	146	0.292	6003.1	0.1237
EHF(ETS)/LoVo-EHF-ChIP-Seq(GSE49402)/Homer	AVCAGGAAGT	1e-22	-52.59	0	257	0.514	14559.6	0.2999
ELF5(ETS)/T47D-ELF5-ChIP-Seq(GSE30407)/Homer	ACVAGGAAGT	1e-18	-42.8	0	168	0.336	8281.2	0.1706
Sp5(Zf)/mES-Sp5.Flag-ChIP-Seq(GSE72989)/Homer	RGKGGGCGGAGC	1e-13	-32.19	0	198	0.396	11679.9	0.2406
KLF14(Zf)/HEK293-KLF14.GFP-ChIP-Seq(GSE58341)/Homer	RGKGGGCGKGGC	1e-12	-29.6	0	283	0.566	19556.6	0.4028
Zfp281(Zf)/ES-Zfp281-ChIP-Seq(GSE81042)/Homer	CCCCTCCCCCAC	1e-12	-28.77	0	82	0.164	3337.2	0.0687
KLF5(Zf)/LoVo-KLF5-ChIP-Seq(GSE49402)/Homer	DGGGYGKGGC	1e-11	-27.48	0	232	0.464	15186.6	0.3128
KLF3(Zf)/MEF-Klf3-ChIP-Seq(GSE44748)/Homer	NRGCCCCRCCCHBNN	1e-11	-26.04	0	120	0.24	6188.6	0.1275
Klf4(Zf)/mES-Klf4-ChIP-Seq(GSE11431)/Homer	GCCACACCCA	1e-10	-23.64	0	98	0.196	4808.9	0.0991
RUNX1(Runt)/Jurkat-RUNX1-ChIP-Seq(GSE29180)/Homer	AAACCACARM	1e-10	-23.6	0	186	0.372	11727.9	0.2416
RUNX-AML(Runt)/CD4+-PolII-ChIP-Seq(Barski_et_al.)/Homer	GCTGTGGTTW	1e-10	-23.26	0	142	0.284	8165.1	0.1682
Maz(Zf)/HepG2-Maz-ChIP-Seq(GSE31477)/Homer	GGGGGGGG	1e-10	-23.12	0	223	0.446	15008	0.3091
TCFL2(HMG)/K562-TCF7L2-ChIP-Seq(GSE29196)/Homer	ACWTCAAAGG	1e-09	-21.35	0	34	0.068	940.4	0.0194
KLF6(Zf)/PDAC-KLF6-ChIP-Seq(GSE64557)/Homer	MKGGGYGTGGCC	1e-09	-20.97	0	188	0.376	12265.6	0.2526
Klf9(Zf)/GBM-Klf9-ChIP-Seq(GSE62211)/Homer	GCCACRCCCACY	1e-08	-20.24	0	101	0.202	5348.9	0.1102
Gata6(Zf)/HUG1N-GATA6-ChIP-Seq(GSE51936)/Homer	YCTTATCTBN	1e-08	-19.02	0	141	0.282	8607.7	0.1773
RUNX(Runt)/HPC7-Runx1-ChIP-Seq(GSE22178)/Homer	SAAACCACAG	1e-07	-16.62	0	134	0.268	8365.6	0.1723
Gata2(Zf)/K562-GATA2-ChIP-Seq(GSE18829)/Homer	BBCTTATCTS	1e-06	-15.73	0	106	0.212	6241.8	0.1286
Foxo1(Forkhead)/RAW-Foxo1-ChIP-Seq(Fan_et_al.)/Homer	CTGTTTAC	1e-06	-15.53	0	259	0.518	19623	0.4042
SpiB(ETS)/OCILY3-SPIB-ChIP-Seq(GSE56857)/Homer	AAAGRGGAAGTG	1e-06	-14.98	0	54	0.108	2493.7	0.0514
EKLF(Zf)/Erythrocyte-Klf1-ChIP-Seq(GSE20478)/Homer	NWGGGTGTGGCY	1e-06	-14.85	0	53	0.106	2436.8	0.0502
GATA3(Zf)/iTreg-Gata3-ChIP-Seq(GSE20898)/Homer	AGATAASR	1e-06	-14.36	0	195	0.39	13971.5	0.2878
Gata4(Zf)/Heart-Gata4-ChIP-Seq(GSE35151)/Homer	NBWGATAAGR	1e-06	-14	0	144	0.288	9596	0.1977
RUNX2(Runt)/PCa-RUNX2-ChIP-Seq(GSE33889)/Homer	NWAACCACADNN	1e-05	-12.54	0	147	0.294	10104.6	0.2081
Gata1(Zf)/K562-GATA1-ChIP-Seq(GSE18829)/Homer	SAGATAAGRV	0.0001	-10.36	0.0003	88	0.176	5558.5	0.1145
KLF10(Zf)/HEK293-KLF10.GFP-ChIP-Seq(GSE58341)/Homer	GGGGGTGTGTCC	0.0001	-9.839	0.0004	149	0.298	10804.1	0.2225
PU.1-IRF(ETS:IRF)/Bcell-PU.1-ChIP-Seq(GSE21512)/Homer	MGGAAGTGAAAC	0.001	-8.885	0.0011	194	0.388	15069.5	0.3104
USF1(bHLH)/GM12878-Usf1-ChIP-Seq(GSE32465)/Homer	SGTCACGTGR	0.001	-7.567	0.0041	74	0.148	4877.3	0.1005
Usf2(bHLH)/C2C12-Usf2-ChIP-Seq(GSE36030)/Homer	GTCACGTGGT	0.001	-7.09	0.0065	54	0.108	3349.5	0.069
Sp1(Zf)/Promoter/Homer	GGCCCCGCCCCC	0.001	-7.07	0.0065	52	0.104	3195.8	0.0658
ZNF467(Zf)/HEK293-ZNF467.GFP-ChIP-Seq(GSE58341)/Homer	TGGGGAAGGGCM	0.01	-6.689	0.0092	138	0.276	10571.4	0.2178
GATA(Zf),IR4/iTreg-Gata3-ChIP-Seq(GSE20898)/Homer	NAGATWNBNATCTNN	0.01	-6.278	0.0137	16	0.032	668.1	0.0138
p63(p53)/Keratinocyte-p63-ChIP-Seq(GSE17611)/Homer	NNDRCATGYCYNRRCATGYH	0.01	-6.182	0.0147	63	0.126	4223.4	0.087
GATA(Zf),IR3/iTreg-Gata3-ChIP-Seq(GSE20898)/Homer	NNNNNBAGATAWYATCTVHN	0.01	-6.158	0.0148	24	0.048	1212.4	0.025
MITF(bHLH)/MastCells-MITF-ChIP-Seq(GSE48085)/Homer	RTCATGTGAC	0.01	-5.548	0.0267	127	0.254	9900.7	0.2039
c-Myc(bHLH)/LNCAP-cMyc-ChIP-Seq(Unpublished)/Homer	VCCACGTG	0.01	-5.408	0.0302	70	0.14	4959.3	0.1022
Foxo3(Forkhead)/U2OS-Foxo3-ChIP-Seq(E-MTAB-2701)/Homer	DGTAAACA	0.01	-5.285	0.0335	95	0.19	7138.7	0.147
Six2(Homeobox)/NephronProgenitor-Six2-ChIP-Seq(GSE39837)/Homer	GWAAYHTGAKMC	0.01	-5.269	0.0335	124	0.248	9712.7	0.2001
BMAL1(bHLH)/Liver-Bmal1-ChIP-Seq(GSE39860)/Homer	GNCACGTG	0.01	-5.099	0.039	238	0.476	20364.4	0.4195
FOXK2(Forkhead)/U2OS-FOXK2-ChIP-Seq(E-MTAB-2204)/Homer	SCHTGTTTACAT	0.01	-5.034	0.0409	84	0.168	6244.8	0.1286
NPAS(bHLH)/Liver-NPAS-ChIP-Seq(GSE39860)/Homer	NVCACGTG	0.01	-4.893	0.0463	214	0.428	18157	0.374
FOXK1(Forkhead)/HEK293-FOXK1-ChIP-Seq(GSE51673)/Homer	NVWTGTTTAC	0.01	-4.842	0.0479	126	0.252	10021.2	0.2064
Tgif1(Homeobox)/mES-Tgif1-ChIP-Seq(GSE55404)/Homer	YTGWCADY	0.01	-4.795	0.0493	323	0.646	28773.2	0.5927
CLOCK(bHLH)/Liver-Clock-ChIP-Seq(GSE39860)/Homer	GHCACGTG	0.01	-4.7	0.0534	82	0.164	6155.4	0.1268
Tgif2(Homeobox)/mES-Tgif2-ChIP-Seq(GSE55404)/Homer	TGTCANYT	0.1	-4.586	0.0589	335	0.67	30052.3	0.619
Nkx3.1(Homeobox)/LNCaP-Nkx3.1-ChIP-Seq(GSE28264)/Homer	AAGCACTTAA	0.1	-4.42	0.0684	281	0.562	24790	0.5106
Egr1(Zf)/K562-Egr1-ChIP-Seq(GSE32465)/Homer	TGCGTGGGYG	0.1	-4.262	0.0789	109	0.218	8673	0.1786
Tbx5(T-box)/HL1-Tbx5.biotin-ChIP-Seq(GSE21529)/Homer	AGGTGTCA	0.1	-4.18	0.0844	345	0.69	31219.9	0.6431
Tlx?(NR)/NPC-H3K4me1-ChIP-Seq(GSE16256)/Homer	CTGGCAGSCTGCCA	0.1	-4.055	0.0941	66	0.132	4932.4	0.1016
SCL(bHLH)/HPC7-Scl-ChIP-Seq(GSE13511)/Homer	AVCAGCTG	0.1	-4.005	0.0975	418	0.836	38749.5	0.7982
E-box(bHLH)/Promoter/Homer	SSGGTCACGTGA	0.1	-3.931	0.1035	14	0.028	723.9	0.0149
CHR(?)/Hela-CellCycle-Expression/Homer	SRGTTTCAAA	0.1	-3.579	0.1451	72	0.144	5586.6	0.1151
GATA:SCL(Zf,bHLH)/Ter119-SCL-ChIP-Seq(GSE18720)/Homer	CRGCTGBNGNSNNSAGATAA	0.1	-3.567	0.1451	21	0.042	1288.5	0.0265
ETS:E-box(ETS,bHLH)/HPC7-Scl-ChIP-Seq(GSE22178)/Homer	AGGAARCAGCTG	0.1	-3.564	0.1451	18	0.036	1058.7	0.0218
bHLHE40(bHLH)/HepG2-BHLHE40-ChIP-Seq(GSE31477)/Homer	KCACGTGMCN	0.1	-3.492	0.1518	46	0.092	3353.4	0.0691
OCT:OCT-short(POU,Homeobox)/NPC-OCT6-ChIP-Seq(GSE43916)/Homer	ATGCATWATGCATRW	0.1	-3.479	0.1518	67	0.134	5175.4	0.1066
HRE(HSF)/HepG2-HSF1-ChIP-Seq(GSE31477)/Homer	BSTTCTRGAABVTTCYAGAA	0.1	-3.457	0.153	26	0.052	1700.8	0.035
HLF(bZIP)/HSC-HLF.Flag-ChIP-Seq(GSE69817)/Homer	RTTATGYAAB	0.1	-3.448	0.153	84	0.168	6692.2	0.1378
Egr2(Zf)/Thymocytes-Egr2-ChIP-Seq(GSE34254)/Homer	NGCGTGGGCGGR	0.1	-3.41	0.1562	34	0.068	2362.4	0.0487
CEBP:AP1(bZIP)/ThioMac-CEBPb-ChIP-Seq(GSE21512)/Homer	DRTGTTGCAA	0.1	-3.344	0.1647	84	0.168	6726.8	0.1386
Zic3(Zf)/mES-Zic3-ChIP-Seq(GSE37889)/Homer	GGCCYCCTGCTGDGH	0.1	-3.284	0.1727	85	0.17	6836.9	0.1408
Atoh1(bHLH)/Cerebellum-Atoh1-ChIP-Seq(GSE22111)/Homer	VNRVCAGCTGGY	0.1	-3.247	0.1769	147	0.294	12533.4	0.2582
NF1(CTF)/LNCAP-NF1-ChIP-Seq(Unpublished)/Homer	CYTGGCABNSTGCCAR	0.1	-3.206	0.1821	52	0.104	3940.8	0.0812
Stat3+il21(Stat)/CD4-Stat3-ChIP-Seq(GSE19198)/Homer	SVYTTCCNGGAARB	0.1	-3.186	0.1836	95	0.19	7773.7	0.1601
Gfi1b(Zf)/HPC7-Gfi1b-ChIP-Seq(GSE22178)/Homer	MAATCACTGC	0.1	-3.14	0.1898	84	0.168	6795.1	0.14
Znf263(Zf)/K562-Znf263-ChIP-Seq(GSE31477)/Homer	CVGTSCTCCC	0.1	-3.079	0.1994	227	0.454	20186	0.4158
Sox2(HMG)/mES-Sox2-ChIP-Seq(GSE11431)/Homer	BCCATTGTTC	0.1	-3.057	0.2014	109	0.218	9099.7	0.1874
ZNF322(Zf)/HEK293-ZNF322.GFP-ChIP-Seq(GSE58341)/Homer	GAGCCTGGTACTGWGCCTGR	0.1	-2.953	0.2208	47	0.094	3573.6	0.0736
Smad4(MAD)/ESC-SMAD4-ChIP-Seq(GSE29422)/Homer	VBSYGTCTGG	0.1	-2.902	0.2298	215	0.43	19126.7	0.394
Unknown-ESC-element(?)/mES-Nanog-ChIP-Seq(GSE11724)/Homer	CACAGCAGGGGG	0.1	-2.751	0.2643	84	0.168	6936.3	0.1429
X-box(HTH)/NPC-H3K4me1-ChIP-Seq(GSE16256)/Homer	GGTTGCCATGGCAA	0.1	-2.721	0.2691	17	0.034	1098.8	0.0226
n-Myc(bHLH)/mES-nMyc-ChIP-Seq(GSE11431)/Homer	VRCCACGTGG	0.1	-2.674	0.279	102	0.204	8613.5	0.1774
Zfp809(Zf)/ES-Zfp809-ChIP-Seq(GSE70799)/Homer	GGGGCTYGKCTGGGA	0.1	-2.648	0.283	29	0.058	2102.5	0.0433
NeuroD1(bHLH)/Islet-NeuroD1-ChIP-Seq(GSE30298)/Homer	GCCATCTGTT	0.1	-2.648	0.283	114	0.228	9732.3	0.2005
Tbet(T-box)/CD8-Tbet-ChIP-Seq(GSE33802)/Homer	AGGTGTGAAM	0.1	-2.621	0.2846	127	0.254	10952.9	0.2256
GATA3(Zf),DR8/iTreg-Gata3-ChIP-Seq(GSE20898)/Homer	AGATSTNDNNDSAGATAASN	0.1	-2.616	0.2846	14	0.028	876.4	0.0181
IRF8(IRF)/BMDM-IRF8-ChIP-Seq(GSE77884)/Homer	GRAASTGAAAST	0.1	-2.606	0.2846	43	0.086	3319.6	0.0684
OCT:OCT(POU,Homeobox,IR1)/NPC-Brn2-ChIP-Seq(GSE35496)/Homer	ATGAATWATTCATGA	0.1	-2.599	0.2846	3	0.006	94.7	0.0019
FOXP1(Forkhead)/H9-FOXP1-ChIP-Seq(GSE31006)/Homer	NYYTGTTTACHN	0.1	-2.577	0.2851	54	0.108	4298.7	0.0885
AMYB(HTH)/Testes-AMYB-ChIP-Seq(GSE44588)/Homer	TGGCAGTTGG	0.1	-2.546	0.2912	182	0.364	16169.8	0.3331
Tbx20(T-box)/Heart-Tbx20-ChIP-Seq(GSE29636)/Homer	GGTGYTGACAGS	0.1	-2.54	0.2912	35	0.07	2641.7	0.0544
HRE(HSF)/Striatum-HSF1-ChIP-Seq(GSE38000)/Homer	TTCTAGAABNTTCTA	0.1	-2.514	0.2946	32	0.064	2389.8	0.0492
Foxf1(Forkhead)/Lung-Foxf1-ChIP-Seq(GSE77951)/Homer	WWATRTAAACAN	0.1	-2.513	0.2946	106	0.212	9052.4	0.1865
E2F3(E2F)/MEF-E2F3-ChIP-Seq(GSE71376)/Homer	BTKGGCGGGAAA	0.1	-2.465	0.3034	72	0.144	5955.9	0.1227
IRF:BATF(IRF:bZIP)/pDC-Irf8-ChIP-Seq(GSE66899)/Homer	CTTTCANTATGACTV	0.1	-2.461	0.3034	17	0.034	1140.6	0.0235
STAT1(Stat)/HelaS3-STAT1-ChIP-Seq(GSE12782)/Homer	NATTTCCNGGAAAT	0.1	-2.422	0.3105	40	0.08	3108.7	0.064
PU.1:IRF8(ETS:IRF)/pDC-Irf8-ChIP-Seq(GSE66899)/Homer	GGAAGTGAAAST	0.1	-2.386	0.319	27	0.054	1991.4	0.041
NPAS2(bHLH)/Liver-NPAS2-ChIP-Seq(GSE39860)/Homer	KCCACGTGAC	0.1	-2.331	0.3338	147	0.294	12973.8	0.2672
PPARE(NR),DR1/3T3L1-Pparg-ChIP-Seq(GSE13511)/Homer	TGACCTTTGCCCCA	0.1	-2.33	0.3338	124	0.248	10814	0.2227
IRF3(IRF)/BMDM-Irf3-ChIP-Seq(GSE67343)/Homer	AGTTTCAKTTTC	1	-2.292	0.3407	41	0.082	3234.2	0.0666
Zic(Zf)/Cerebellum-ZIC1.2-ChIP-Seq(GSE60731)/Homer	CCTGCTGAGH	1	-2.261	0.3481	116	0.232	10101.8	0.2081
STAT6(Stat)/Macrophage-Stat6-ChIP-Seq(GSE38377)/Homer	TTCCKNAGAA	1	-2.236	0.3536	66	0.132	5498	0.1132
NFAT:AP1(RHD,bZIP)/Jurkat-NFATC1-ChIP-Seq(Jolma_et_al.)/Homer	SARTGGAAAAWRTGAGTCAB	1	-2.231	0.3536	22	0.044	1600.4	0.033
GATA3(Zf),DR4/iTreg-Gata3-ChIP-Seq(GSE20898)/Homer	AGATGKDGAGATAAG	1	-2.228	0.3536	11	0.022	695	0.0143
Atf4(bZIP)/MEF-Atf4-ChIP-Seq(GSE35681)/Homer	MTGATGCAAT	1	-2.204	0.3554	29	0.058	2207.9	0.0455
Pknox1(Homeobox)/ES-Prep1-ChIP-Seq(GSE63282)/Homer	SCTGTCAVTCAV	1	-2.203	0.3554	33	0.066	2557	0.0527
Tbox:Smad(T-box,MAD)/ESCd5-Smad2_3-ChIP-Seq(GSE29422)/Homer	AGGTGHCAGACA	1	-2.193	0.3554	29	0.058	2210.1	0.0455
PGR(NR)/EndoStromal-PGR-ChIP-Seq(GSE69539)/Homer	AAGAACATWHTGTTC	1	-2.16	0.3617	32	0.064	2480.7	0.0511
CEBP:CEBP(bZIP)/MEF-Chop-ChIP-Seq(GSE35681)/Homer	NTNATGCAAYMNNHTGMAAY	1	-2.153	0.3617	17	0.034	1195.8	0.0246
bZIP:IRF(bZIP,IRF)/Th17-BatF-ChIP-Seq(GSE39756)/Homer	NAGTTTCABTHTGACTNW	1	-2.127	0.3678	63	0.126	5268.3	0.1085
Pit1+1bp(Homeobox)/GCrat-Pit1-ChIP-Seq(GSE58009)/Homer	ATGCATAATTCA	1	-2.067	0.387	31	0.062	2418.4	0.0498
Sox4(HMG)/proB-Sox4-ChIP-Seq(GSE50066)/Homer	YCTTTGTTCC	1	-2.056	0.388	102	0.204	8898.7	0.1833
Max(bHLH)/K562-Max-ChIP-Seq(GSE31477)/Homer	RCCACGTGGYYN	1	-2.033	0.3938	98	0.196	8537.2	0.1759
IRF4(IRF)/GM12878-IRF4-ChIP-Seq(GSE32465)/Homer	ACTGAAACCA	1	-2.013	0.3984	53	0.106	4403.1	0.0907
BMYB(HTH)/Hela-BMYB-ChIP-Seq(GSE27030)/Homer	NHAACBGYYV	1	-1.974	0.4109	171	0.342	15456.8	0.3184
TFE3(bHLH)/MEF-TFE3-ChIP-Seq(GSE75757)/Homer	GTCACGTGACYV	1	-1.95	0.4177	12	0.024	817.3	0.0168
Smad3(MAD)/NPC-Smad3-ChIP-Seq(GSE36673)/Homer	TWGTCTGV	1	-1.931	0.4222	319	0.638	29807.6	0.614
Mef2d(MADS)/Retina-Mef2d-ChIP-Seq(GSE61391)/Homer	GCTATTTTTAGC	1	-1.895	0.4341	18	0.036	1333	0.0275
Pbx3(Homeobox)/GM12878-PBX3-ChIP-Seq(GSE32465)/Homer	SCTGTCAMTCAN	1	-1.886	0.4346	34	0.068	2737.4	0.0564
Six1(Homeobox)/Myoblast-Six1-ChIP-Chip(GSE20150)/Homer	GKVTCADRTTWC	1	-1.878	0.4349	30	0.06	2384.1	0.0491
Rfx1(HTH)/NPC-H3K4me1-ChIP-Seq(GSE16256)/Homer	KGTTGCCATGGCAA	1	-1.81	0.4618	27	0.054	2138.3	0.044
STAT5(Stat)/mCD4+-Stat5-ChIP-Seq(GSE12346)/Homer	RTTTCTNAGAAA	1	-1.757	0.4832	43	0.086	3592.9	0.074
GRE(NR),IR3/RAW264.7-GRE-ChIP-Seq(Unpublished)/Homer	VAGRACAKWCTGTYC	1	-1.712	0.5018	32	0.064	2614.3	0.0538
Slug(Zf)/Mesoderm-Snai2-ChIP-Seq(GSE61475)/Homer	SNGCACCTGCHS	1	-1.705	0.5018	83	0.166	7308	0.1505
CTCF(Zf)/CD4+-CTCF-ChIP-Seq(Barski_et_al.)/Homer	AYAGTGCCMYCTRGTGGCCA	1	-1.651	0.5253	23	0.046	1829.8	0.0377
FoxL2(Forkhead)/Ovary-FoxL2-ChIP-Seq(GSE60858)/Homer	WWTRTAAACAVG	1	-1.635	0.5294	92	0.184	8188.8	0.1687
BORIS(Zf)/K562-CTCFL-ChIP-Seq(GSE32465)/Homer	CNNBRGCGCCCCCTGSTGGC	1	-1.606	0.5413	33	0.066	2740.6	0.0565
TR4(NR),DR1/Hela-TR4-ChIP-Seq(GSE24685)/Homer	GAGGTCAAAGGTCA	1	-1.581	0.5509	18	0.036	1406.7	0.029
Mef2c(MADS)/GM12878-Mef2c-ChIP-Seq(GSE32465)/Homer	DCYAAAAATAGM	1	-1.561	0.5579	40	0.08	3394.8	0.0699
Meis1(Homeobox)/MastCells-Meis1-ChIP-Seq(GSE48085)/Homer	VGCTGWCAVB	1	-1.531	0.5708	205	0.41	19026.3	0.3919
Tbr1(T-box)/Cortex-Tbr1-ChIP-Seq(GSE71384)/Homer	AAGGTGTKAA	1	-1.516	0.5748	149	0.298	13666.9	0.2815
Ascl1(bHLH)/NeuralTubes-Ascl1-ChIP-Seq(GSE55840)/Homer	NNVVCAGCTGBN	1	-1.515	0.5748	192	0.384	17787.5	0.3664
PRDM14(Zf)/H1-PRDM14-ChIP-Seq(GSE22767)/Homer	RGGTCTCTAACY	1	-1.479	0.5883	42	0.084	3611.4	0.0744
Rfx6(HTH)/Min6b1-Rfx6.HA-ChIP-Seq(GSE62844)/Homer	TGTTKCCTAGCAACM	1	-1.471	0.5887	138	0.276	12649.9	0.2606
Chop(bZIP)/MEF-Chop-ChIP-Seq(GSE35681)/Homer	ATTGCATCAT	1	-1.465	0.5887	21	0.042	1704	0.0351
DMRT1(DM)/Testis-DMRT1-ChIP-Seq(GSE64892)/Homer	TWGHWACAWTGTWDC	1	-1.452	0.5916	29	0.058	2431.8	0.0501
Rfx5(HTH)/GM12878-Rfx5-ChIP-Seq(GSE31477)/Homer	SCCTAGCAACAG	1	-1.427	0.6024	50	0.1	4374.5	0.0901
ZNF16(Zf)/HEK293-ZNF16.GFP-ChIP-Seq(GSE58341)/Homer	MACCTTCYATGGCTCCCTAKTGCCY	1	-1.422	0.6024	2	0.004	91.4	0.0019
CEBP(bZIP)/ThioMac-CEBPb-ChIP-Seq(GSE21512)/Homer	ATTGCGCAAC	1	-1.386	0.6195	60	0.12	5327.1	0.1097
ZEB1(Zf)/PDAC-ZEB1-ChIP-Seq(GSE64557)/Homer	VCAGGTRDRY	1	-1.325	0.6537	216	0.432	20256.2	0.4172
Smad2(MAD)/ES-SMAD2-ChIP-Seq(GSE29422)/Homer	CTGTCTGG	1	-1.292	0.6708	198	0.396	18547.2	0.382
Foxa2(Forkhead)/Liver-Foxa2-ChIP-Seq(GSE25694)/Homer	CYTGTTTACWYW	1	-1.271	0.6808	89	0.178	8129.5	0.1675
Foxa3(Forkhead)/Liver-Foxa3-ChIP-Seq(GSE77670)/Homer	BSNTGTTTACWYWGN	1	-1.271	0.6808	36	0.072	3146.1	0.0648
Sox3(HMG)/NPC-Sox3-ChIP-Seq(GSE33059)/Homer	CCWTTGTY	1	-1.265	0.6808	187	0.374	17511.8	0.3607
Hand2(bHLH)/Mesoderm-Hand2-ChIP-Seq(GSE61475)/Homer	TGACANARRCCAGRC	1	-1.258	0.6808	63	0.126	5679.4	0.117
p53(p53)/mES-cMyc-ChIP-Seq(GSE11431)/Homer	ACATGCCCGGGCAT	1	-1.24	0.6838	3	0.006	182.5	0.0038
Sox15(HMG)/CPA-Sox15-ChIP-Seq(GSE62909)/Homer	RAACAATGGN	1	-1.231	0.6856	117	0.234	10823.5	0.2229
Sox10(HMG)/SciaticNerve-Sox3-ChIP-Seq(GSE35132)/Homer	CCWTTGTYYB	1	-1.222	0.6874	177	0.354	16585.4	0.3416
Nur77(NR)/K562-NR4A1-ChIP-Seq(GSE31363)/Homer	TGACCTTTNCNT	1	-1.215	0.688	20	0.04	1692.4	0.0349
FOXA1:AR(Forkhead,NR)/LNCAP-AR-ChIP-Seq(GSE27824)/Homer	AGTAAACAAAAAAGAACAND	1	-1.208	0.6881	13	0.026	1058.8	0.0218
Oct4:Sox17(POU,Homeobox,HMG)/F9-Sox17-ChIP-Seq(GSE44553)/Homer	CCATTGTATGCAAAT	1	-1.187	0.6982	14	0.028	1154.1	0.0238
Rfx2(HTH)/LoVo-RFX2-ChIP-Seq(GSE49402)/Homer	GTTGCCATGGCAACM	1	-1.182	0.6982	11	0.022	885.4	0.0182
Pax7(Paired,Homeobox)/Myoblast-Pax7-ChIP-Seq(GSE25064)/Homer	TAATCAATTA	1	-1.147	0.7178	8	0.016	625.2	0.0129
ZNF692(Zf)/HEK293-ZNF692.GFP-ChIP-Seq(GSE58341)/Homer	GTGGGCCCCA	1	-1.131	0.7251	16	0.032	1353.6	0.0279
OCT4-SOX2-TCF-NANOG(POU,Homeobox,HMG)/mES-Oct4-ChIP-Seq(GSE11431)/Homer	ATTTGCATAACAATG	1	-1.127	0.7251	17	0.034	1446.9	0.0298
p73(p53)/Trachea-p73-ChIP-Seq(PRJNA310161)/Homer	NRRRCAWGTCCDGRCATGYY	1	-1.119	0.7251	7	0.014	542.2	0.0112
PAX5(Paired,Homeobox)/GM12878-PAX5-ChIP-Seq(GSE32465)/Homer	GCAGCCAAGCRTGACH	1	-1.1	0.7344	48	0.096	4355.2	0.0897
E2A(bHLH),near_PU.1/Bcell-PU.1-ChIP-Seq(GSE21512)/Homer	NVCACCTGBN	1	-1.099	0.7344	183	0.366	17276.2	0.3559
Sox6(HMG)/Myotubes-Sox6-ChIP-Seq(GSE32627)/Homer	CCATTGTTNY	1	-1.094	0.7344	165	0.33	15545.6	0.3202
Eomes(T-box)/H9-Eomes-ChIP-Seq(GSE26097)/Homer	ATTAACACCT	1	-1.084	0.7344	218	0.436	20672.9	0.4258
RFX(HTH)/K562-RFX3-ChIP-Seq(SRA012198)/Homer	CGGTTGCCATGGCAAC	1	-1.069	0.7395	10	0.02	823	0.017
Mef2a(MADS)/HL1-Mef2a.biotin-ChIP-Seq(GSE21529)/Homer	CYAAAAATAG	1	-1.06	0.7421	36	0.072	3245.2	0.0668
STAT6(Stat)/CD4-Stat6-ChIP-Seq(GSE22104)/Homer	ABTTCYYRRGAA	1	-1.025	0.7636	57	0.114	5253.7	0.1082
PAX3:FKHR-fusion(Paired,Homeobox)/Rh4-PAX3:FKHR-ChIP-Seq(GSE19063)/Homer	ACCRTGACTAATTNN	1	-1.009	0.7718	23	0.046	2047.6	0.0422
NeuroG2(bHLH)/Fibroblast-NeuroG2-ChIP-Seq(GSE75910)/Homer	ACCATCTGTT	1	-0.9939	0.7788	183	0.366	17379.2	0.358
FXR(NR),IR1/Liver-FXR-ChIP-Seq(Chong_et_al.)/Homer	AGGTCANTGACCTB	1	-0.989	0.7788	43	0.086	3945.2	0.0813
Tcfcp2l1(CP2)/mES-Tcfcp2l1-ChIP-Seq(GSE11431)/Homer	NRAACCRGTTYRAACCRGYT	1	-0.9638	0.7934	20	0.04	1784.4	0.0368
RORgt(NR)/EL4-RORgt.Flag-ChIP-Seq(GSE56019)/Homer	AAYTAGGTCA	1	-0.9563	0.7948	14	0.028	1225.1	0.0252
JunD(bZIP)/K562-JunD-ChIP-Seq/Homer	ATGACGTCATCN	1	-0.9394	0.8038	10	0.02	858.8	0.0177
Atf1(bZIP)/K562-ATF1-ChIP-Seq(GSE31477)/Homer	GATGACGTCA	1	-0.9375	0.8038	66	0.132	6172	0.1271
ZNF143|STAF(Zf)/CUTLL-ZNF143-ChIP-Seq(GSE29600)/Homer	ATTTCCCAGVAKSCY	1	-0.9286	0.8038	51	0.102	4744.5	0.0977
c-Myc(bHLH)/mES-cMyc-ChIP-Seq(GSE11431)/Homer	VVCCACGTGG	1	-0.9282	0.8038	70	0.14	6562.5	0.1352
Olig2(bHLH)/Neuron-Olig2-ChIP-Seq(GSE30882)/Homer	RCCATMTGTT	1	-0.9172	0.8038	220	0.44	21041.2	0.4334
c-Jun-CRE(bZIP)/K562-cJun-ChIP-Seq(GSE31477)/Homer	ATGACGTCATCY	1	-0.9139	0.8038	30	0.06	2752.9	0.0567
HOXA9(Homeobox)/HSC-Hoxa9-ChIP-Seq(GSE33509)/Homer	GGCCATAAATCA	1	-0.9022	0.8069	61	0.122	5719.5	0.1178
AR-halfsite(NR)/LNCaP-AR-ChIP-Seq(GSE27824)/Homer	CCAGGAACAG	1	-0.8995	0.8069	382	0.764	36815.1	0.7583
ZNF165(Zf)/WHIM12-ZNF165-ChIP-Seq(GSE65937)/Homer	AAGGKGRCGCAGGCA	1	-0.8942	0.8069	16	0.032	1435.3	0.0296
IRF2(IRF)/Erythroblas-IRF2-ChIP-Seq(GSE36985)/Homer	GAAASYGAAASY	1	-0.8929	0.8069	12	0.024	1059.4	0.0218
Twist(bHLH)/HMLE-TWIST1-ChIP-Seq(Chang_et_al)/Homer	VCAKCTGGNNNCCAGMTGBN	1	-0.8725	0.8135	17	0.034	1538.5	0.0317
ISRE(IRF)/ThioMac-LPS-Expression(GSE23622)/Homer	AGTTTCASTTTC	1	-0.8533	0.8248	7	0.014	602.4	0.0124
Tcf12(bHLH)/GM12878-Tcf12-ChIP-Seq(GSE32465)/Homer	VCAGCTGYTG	1	-0.8505	0.8248	116	0.232	11056	0.2277
PBX1(Homeobox)/MCF7-PBX1-ChIP-Seq(GSE28007)/Homer	GSCTGTCACTCA	1	-0.85	0.8248	11	0.022	979.9	0.0202
Srebp2(bHLH)/HepG2-Srebp2-ChIP-Seq(GSE31477)/Homer	CGGTCACSCCAC	1	-0.8356	0.8263	15	0.03	1363.1	0.0281
Phox2a(Homeobox)/Neuron-Phox2a-ChIP-Seq(GSE31456)/Homer	YTAATYNRATTA	1	-0.8329	0.8263	28	0.056	2604.3	0.0536
Tcf21(bHLH)/ArterySmoothMuscle-Tcf21-ChIP-Seq(GSE61369)/Homer	NAACAGCTGG	1	-0.803	0.8449	116	0.232	11104.8	0.2287
Brachyury(T-box)/Mesoendoderm-Brachyury-ChIP-exo(GSE54963)/Homer	ANTTMRCASBNNNGTGYKAAN	1	-0.8016	0.8449	32	0.064	3005.2	0.0619
HNF4a(NR),DR1/HepG2-HNF4a-ChIP-Seq(GSE25021)/Homer	CARRGKBCAAAGTYCA	1	-0.8013	0.8449	59	0.118	5603.2	0.1154
Hnf1(Homeobox)/Liver-Foxa2-Chip-Seq(GSE25694)/Homer	GGTTAAWCATTAA	1	-0.791	0.8449	11	0.022	999.3	0.0206
MyoD(bHLH)/Myotube-MyoD-ChIP-Seq(GSE21614)/Homer	RRCAGCTGYTSY	1	-0.7904	0.8449	95	0.19	9087.3	0.1872
Reverb(NR),DR2/RAW-Reverba.biotin-ChIP-Seq(GSE45914)/Homer	GTRGGTCASTGGGTCA	1	-0.7712	0.8502	16	0.032	1485.4	0.0306
RXR(NR),DR1/3T3L1-RXR-ChIP-Seq(GSE13511)/Homer	TAGGGCAAAGGTCA	1	-0.7654	0.8508	134	0.268	12886.1	0.2654
JunB(bZIP)/DendriticCells-Junb-ChIP-Seq(GSE36099)/Homer	RATGASTCAT	1	-0.7651	0.8508	52	0.104	4956.1	0.1021
Oct4(POU,Homeobox)/mES-Oct4-ChIP-Seq(GSE11431)/Homer	ATTTGCATAW	1	-0.7463	0.8586	40	0.08	3811.5	0.0785
Ap4(bHLH)/AML-Tfap4-ChIP-Seq(GSE45738)/Homer	NAHCAGCTGD	1	-0.7439	0.8586	147	0.294	14170.3	0.2919
PRDM9(Zf)/Testis-DMC1-ChIP-Seq(GSE35498)/Homer	ADGGYAGYAGCATCT	1	-0.7334	0.8612	51	0.102	4884.1	0.1006
Foxh1(Forkhead)/hESC-FOXH1-ChIP-Seq(GSE29422)/Homer	NNTGTGGATTSS	1	-0.7323	0.8612	59	0.118	5659.5	0.1166
ZNF528(Zf)/HEK293-ZNF528.GFP-ChIP-Seq(GSE58341)/Homer	AGAAATGACTTCCCT	1	-0.7279	0.8612	1	0.002	64.3	0.0013
E2F4(E2F)/K562-E2F4-ChIP-Seq(GSE31477)/Homer	GGCGGGAAAH	1	-0.6904	0.886	40	0.08	3851.2	0.0793
Ptf1a(bHLH)/Panc1-Ptf1a-ChIP-Seq(GSE47459)/Homer	ACAGCTGTTN	1	-0.6723	0.8977	292	0.584	28329.6	0.5835
DMRT6(DM)/Testis-DMRT6-ChIP-Seq(GSE60440)/Homer	YDGHTACAWTGTADC	1	-0.6464	0.9168	22	0.044	2129.5	0.0439
HIF2a(bHLH)/785_O-HIF2a-ChIP-Seq(GSE34871)/Homer	GCACGTACCC	1	-0.6402	0.9181	36	0.072	3499.3	0.0721
Atf2(bZIP)/3T3L1-Atf2-ChIP-Seq(GSE56872)/Homer	NRRTGACGTCAT	1	-0.6137	0.9383	31	0.062	3030.7	0.0624
p53(p53)/Saos-p53-ChIP-Seq(GSE15780)/Homer	RRCATGYCYRGRCATGYYYN	1	-0.6081	0.9383	12	0.024	1169.6	0.0241
p53(p53)/Saos-p53-ChIP-Seq/Homer	RRCATGYCYRGRCATGYYYN	1	-0.6081	0.9383	12	0.024	1169.6	0.0241
Oct2(POU,Homeobox)/Bcell-Oct2-ChIP-Seq(GSE21512)/Homer	ATATGCAAAT	1	-0.6019	0.9383	23	0.046	2254.9	0.0464
MafF(bZIP)/HepG2-MafF-ChIP-Seq(GSE31477)/Homer	HWWGTCAGCAWWTTT	1	-0.599	0.9383	24	0.048	2354.7	0.0485
GRE(NR),IR3/A549-GR-ChIP-Seq(GSE32465)/Homer	NRGVACABNVTGTYCY	1	-0.5763	0.9514	15	0.03	1481	0.0305
NF1-halfsite(CTF)/LNCaP-NF1-ChIP-Seq(Unpublished)/Homer	YTGCCAAG	1	-0.5694	0.9536	188	0.376	18384.4	0.3787
STAT4(Stat)/CD4-Stat4-ChIP-Seq(GSE22104)/Homer	NYTTCCWGGAAR	1	-0.5639	0.9544	100	0.2	9822.4	0.2023
E2F6(E2F)/Hela-E2F6-ChIP-Seq(GSE31477)/Homer	GGCGGGAARN	1	-0.5422	0.9709	51	0.102	5053	0.1041
Hoxc9(Homeobox)/Ainv15-Hoxc9-ChIP-Seq(GSE21812)/Homer	GGCCATAAATCA	1	-0.5274	0.9809	42	0.084	4181.9	0.0861
E2A(bHLH)/proBcell-E2A-ChIP-Seq(GSE21978)/Homer	DNRCAGCTGY	1	-0.4906	1	175	0.35	17244.7	0.3552
Oct6(POU,Homeobox)/NPC-Pou3f1-ChIP-Seq(GSE35496)/Homer	WATGCAAATGAG	1	-0.482	1	35	0.07	3531.7	0.0727
Srebp1a(bHLH)/HepG2-Srebp1a-ChIP-Seq(GSE31477)/Homer	RTCACSCCAY	1	-0.4722	1	20	0.04	2044.1	0.0421
MyoG(bHLH)/C2C12-MyoG-ChIP-Seq(GSE36024)/Homer	AACAGCTG	1	-0.4722	1	124	0.248	12296.5	0.2533
Nkx2.2(Homeobox)/NPC-Nkx2.2-ChIP-Seq(GSE61673)/Homer	BTBRAGTGSN	1	-0.4621	1	219	0.438	21575.2	0.4444
ZNF317(Zf)/HEK293-ZNF317.GFP-ChIP-Seq(GSE58341)/Homer	GTCWGCTGTYYCTCT	1	-0.4587	1	9	0.018	940.5	0.0194
Mouse_Recombination_Hotspot(Zf)/Testis-DMC1-ChIP-Seq(GSE24438)/Homer	ACTYKNATTCGTGNTACTTC	1	-0.4538	1	6	0.012	633.6	0.0131
Brn1(POU,Homeobox)/NPC-Brn1-ChIP-Seq(GSE35496)/Homer	TATGCWAATBAV	1	-0.4517	1	25	0.05	2562	0.0528
BATF(bZIP)/Th17-BATF-ChIP-Seq(GSE39756)/Homer	DATGASTCAT	1	-0.451	1	60	0.12	6039.7	0.1244
Mef2b(MADS)/HEK293-Mef2b.V5-ChIP-Seq(GSE67450)/Homer	GCTATTTTTGGM	1	-0.443	1	68	0.136	6839.6	0.1409
Arnt:Ahr(bHLH)/MCF7-Arnt-ChIP-Seq(Lo_et_al.)/Homer	TBGCACGCAA	1	-0.4378	1	74	0.148	7438.5	0.1532
AP-2alpha(AP2)/Hela-AP2alpha-ChIP-Seq(GSE31477)/Homer	ATGCCCTGAGGC	1	-0.4307	1	87	0.174	8730	0.1798
Sox9(HMG)/Limb-SOX9-ChIP-Seq(GSE73225)/Homer	AGGVNCCTTTGT	1	-0.4301	1	98	0.196	9812.9	0.2021
CTCF-SatelliteElement(Zf?)/CD4+-CTCF-ChIP-Seq(Barski_et_al.)/Homer	TGCAGTTCCMVNWRTGGCCA	1	-0.4276	1	2	0.004	216.6	0.0045
Ronin(THAP)/ES-Thap11-ChIP-Seq(GSE51522)/Homer	RACTACAACTCCCAGVAKGC	1	-0.4276	1	2	0.004	216.1	0.0045
ZNF675(Zf)/HEK293-ZNF675.GFP-ChIP-Seq(GSE58341)/Homer	ARGAGGMCAAAATGW	1	-0.4223	1	12	0.024	1268.4	0.0261
MYB(HTH)/ERMYB-Myb-ChIPSeq(GSE22095)/Homer	GGCVGTTR	1	-0.4188	1	182	0.364	18053.2	0.3719
Nkx2.5(Homeobox)/HL1-Nkx2.5.biotin-ChIP-Seq(GSE21529)/Homer	RRSCACTYAA	1	-0.4168	1	241	0.482	23797.8	0.4902
TATA-Box(TBP)/Promoter/Homer	CCTTTTAWAGSC	1	-0.4089	1	135	0.27	13478.4	0.2776
HIF-1b(HLH)/T47D-HIF1b-ChIP-Seq(GSE59937)/Homer	RTACGTGC	1	-0.407	1	124	0.248	12403.2	0.2555
GFY(?)/Promoter/Homer	ACTACAATTCCC	1	-0.4045	1	6	0.012	655	0.0135
E2F1(E2F)/Hela-E2F1-ChIP-Seq(GSE22478)/Homer	CWGGCGGGAA	1	-0.3986	1	20	0.04	2101.1	0.0433
ZSCAN22(Zf)/HEK293-ZSCAN22.GFP-ChIP-Seq(GSE58341)/Homer	SMCAGTCWGAKGGAGGAGGC	1	-0.3809	1	8	0.016	878.1	0.0181
Bach2(bZIP)/OCILy7-Bach2-ChIP-Seq(GSE44420)/Homer	TGCTGAGTCA	1	-0.3597	1	17	0.034	1827	0.0376
Atf3(bZIP)/GBM-ATF3-ChIP-Seq(GSE33912)/Homer	DATGASTCATHN	1	-0.3592	1	58	0.116	5962.5	0.1228
NFkB-p65-Rel(RHD)/ThioMac-LPS-Expression(GSE23622)/Homer	GGAAATTCCC	1	-0.358	1	4	0.008	461.1	0.0095
GFX(?)/Promoter/Homer	ATTCTCGCGAGA	1	-0.3512	1	1	0.002	118.7	0.0024
Fra2(bZIP)/Striatum-Fra2-ChIP-Seq(GSE43429)/Homer	GGATGACTCATC	1	-0.329	1	41	0.082	4300.1	0.0886
RBPJ:Ebox(?,bHLH)/Panc1-Rbpj1-ChIP-Seq(GSE47459)/Homer	GGGRAARRGRMCAGMTG	1	-0.3275	1	38	0.076	3999.2	0.0824
Sox17(HMG)/Endoderm-Sox17-ChIP-Seq(GSE61475)/Homer	CCATTGTTYB	1	-0.3244	1	68	0.136	7013.3	0.1445
GRHL2(CP2)/HBE-GRHL2-ChIP-Seq(GSE46194)/Homer	AAACYKGTTWDACMRGTTTB	1	-0.3222	1	38	0.076	4006.8	0.0825
Bapx1(Homeobox)/VertebralCol-Bapx1-ChIP-Seq(GSE36672)/Homer	TTRAGTGSYK	1	-0.3206	1	233	0.466	23226.4	0.4784
CRE(bZIP)/Promoter/Homer	CSGTGACGTCAC	1	-0.3164	1	20	0.04	2176.7	0.0448
Pitx1:Ebox(Homeobox,bHLH)/Hindlimb-Pitx1-ChIP-Seq(GSE41591)/Homer	YTAATTRAWWCCAGATGT	1	-0.3077	1	15	0.03	1665.5	0.0343
ZNF415(Zf)/HEK293-ZNF415.GFP-ChIP-Seq(GSE58341)/Homer	GRTGMTRGAGCC	1	-0.2913	1	61	0.122	6369	0.1312
AP-2gamma(AP2)/MCF7-TFAP2C-ChIP-Seq(GSE21234)/Homer	SCCTSAGGSCAW	1	-0.2889	1	111	0.222	11351.5	0.2338
FOXM1(Forkhead)/MCF7-FOXM1-ChIP-Seq(GSE72977)/Homer	TRTTTACTTW	1	-0.2885	1	110	0.22	11253.5	0.2318
NFkB-p50,p52(RHD)/Monocyte-p50-ChIP-Chip(Schreiber_et_al.)/Homer	GGGGGAATCCCC	1	-0.2863	1	9	0.018	1047.6	0.0216
ZNF136(Zf)/HEK293-ZNF136.GFP-ChIP-Seq(GSE58341)/Homer	YTKGATAHAGTATTCTWGGTNGGCA	1	-0.2832	1	7	0.014	832	0.0171
Nkx2.1(Homeobox)/LungAC-Nkx2.1-ChIP-Seq(GSE43252)/Homer	RSCACTYRAG	1	-0.2801	1	302	0.604	30003.5	0.618
ZNF669(Zf)/HEK293-ZNF669.GFP-ChIP-Seq(GSE58341)/Homer	GARTGGTCATCGCCC	1	-0.2799	1	6	0.012	724.5	0.0149
PAX5(Paired,Homeobox),condensed/GM12878-PAX5-ChIP-Seq(GSE32465)/Homer	GTCACGCTCSCTGM	1	-0.2736	1	9	0.018	1057.5	0.0218
EBNA1(EBV-virus)/Raji-EBNA1-ChIP-Seq(GSE30709)/Homer	GGYAGCAYDTGCTDCCCNNN	1	-0.2724	1	1	0.002	139.8	0.0029
IRF1(IRF)/PBMC-IRF1-ChIP-Seq(GSE43036)/Homer	GAAAGTGAAAGT	1	-0.2652	1	12	0.024	1387.5	0.0286
AP-1(bZIP)/ThioMac-PU.1-ChIP-Seq(GSE21512)/Homer	VTGACTCATC	1	-0.2639	1	66	0.132	6921.9	0.1426
CRX(Homeobox)/Retina-Crx-ChIP-Seq(GSE20012)/Homer	GCTAATCC	1	-0.2623	1	228	0.456	22888.1	0.4715
CDX4(Homeobox)/ZebrafishEmbryos-Cdx4.Myc-ChIP-Seq(GSE48254)/Homer	NGYCATAAAWCH	1	-0.2559	1	77	0.154	8040.2	0.1656
ZNF382(Zf)/HEK293-ZNF382.GFP-ChIP-Seq(GSE58341)/Homer	GNCTGTASTRNTGBCTCHTT	1	-0.2546	1	2	0.004	275.6	0.0057
ZFX(Zf)/mES-Zfx-ChIP-Seq(GSE11431)/Homer	AGGCCTRG	1	-0.2543	1	137	0.274	14001.4	0.2884
ZBTB18(Zf)/HEK293-ZBTB18.GFP-ChIP-Seq(GSE58341)/Homer	AACATCTGGA	1	-0.2346	1	56	0.112	5970.4	0.123
Erra(NR)/HepG2-Erra-ChIP-Seq(GSE31477)/Homer	CAAAGGTCAG	1	-0.2162	1	241	0.482	24287.8	0.5003
Myf5(bHLH)/GM-Myf5-ChIP-Seq(GSE24852)/Homer	BAACAGCTGT	1	-0.2152	1	78	0.156	8232.1	0.1696
Fra1(bZIP)/BT549-Fra1-ChIP-Seq(GSE46166)/Homer	NNATGASTCATH	1	-0.215	1	45	0.09	4889.9	0.1007
Fox:Ebox(Forkhead,bHLH)/Panc1-Foxa2-ChIP-Seq(GSE47459)/Homer	NNNVCTGWGYAAACASN	1	-0.211	1	112	0.224	11641.2	0.2398
FOXA1(Forkhead)/MCF7-FOXA1-ChIP-Seq(GSE26831)/Homer	WAAGTAAACA	1	-0.2101	1	100	0.2	10448.6	0.2152
Pax7(Paired,Homeobox),longest/Myoblast-Pax7-ChIP-Seq(GSE25064)/Homer	NTAATTDGCYAATTANNWWD	1	-0.2083	1	1	0.002	163	0.0034
Barx1(Homeobox)/Stomach-Barx1.3xFlag-ChIP-Seq(GSE69483)/Homer	AAACMATTAN	1	-0.2051	1	39	0.078	4292.3	0.0884
ZNF41(Zf)/HEK293-ZNF41.GFP-ChIP-Seq(GSE58341)/Homer	CCTCATGGTGYCYTWYTCCCTTGTG	1	-0.1979	1	2	0.004	304.6	0.0063
Fosl2(bZIP)/3T3L1-Fosl2-ChIP-Seq(GSE56872)/Homer	NATGASTCABNN	1	-0.1901	1	27	0.054	3072.9	0.0633
Isl1(Homeobox)/Neuron-Isl1-ChIP-Seq(GSE31456)/Homer	CTAATKGV	1	-0.1864	1	173	0.346	17747.8	0.3656
Atf7(bZIP)/3T3L1-Atf7-ChIP-Seq(GSE56872)/Homer	NGRTGACGTCAY	1	-0.1863	1	40	0.08	4433.4	0.0913
Prop1(Homeobox)/GHFT1-PROP1.biotin-ChIP-Seq(GSE77302)/Homer	NTAATBNAATTA	1	-0.1841	1	39	0.078	4334.6	0.0893
GFY-Staf(?,Zf)/Promoter/Homer	RACTACAATTCCCAGAAKGC	1	-0.1817	1	5	0.01	685.5	0.0141
FOXA1(Forkhead)/LNCAP-FOXA1-ChIP-Seq(GSE27824)/Homer	WAAGTAAACA	1	-0.1735	1	120	0.24	12551.6	0.2585
ZNF519(Zf)/HEK293-ZNF519.GFP-ChIP-Seq(GSE58341)/Homer	GAGSCCGAGC	1	-0.1656	1	22	0.044	2586.8	0.0533
Pit1(Homeobox)/GCrat-Pit1-ChIP-Seq(GSE58009)/Homer	ATGMATATDC	1	-0.1562	1	86	0.172	9202.5	0.1896
Cux2(Homeobox)/Liver-Cux2-ChIP-Seq(GSE35985)/Homer	HNRAATCAAT	1	-0.1525	1	29	0.058	3356.2	0.0691
Jun-AP1(bZIP)/K562-cJun-ChIP-Seq(GSE31477)/Homer	GATGASTCATCN	1	-0.14	1	18	0.036	2202.4	0.0454
Unknown(Homeobox)/Limb-p300-ChIP-Seq/Homer	SSCMATWAAA	1	-0.1325	1	53	0.106	5913.8	0.1218
NFAT(RHD)/Jurkat-NFATC1-ChIP-Seq(Jolma_et_al.)/Homer	ATTTTCCATT	1	-0.1278	1	77	0.154	8388.9	0.1728
Brn2(POU,Homeobox)/NPC-Brn2-ChIP-Seq(GSE35496)/Homer	ATGAATATTC	1	-0.1138	1	4	0.008	635	0.0131
EBF(EBF)/proBcell-EBF-ChIP-Seq(GSE21978)/Homer	DGTCCCYRGGGA	1	-0.1117	1	19	0.038	2372.5	0.0489
Stat3(Stat)/mES-Stat3-ChIP-Seq(GSE11431)/Homer	CTTCCGGGAA	1	-0.1108	1	48	0.096	5465	0.1126
TEAD2(TEA)/Py2T-Tead2-ChIP-Seq(GSE55709)/Homer	CCWGGAATGY	1	-0.1094	1	46	0.092	5261.6	0.1084
GLI3(Zf)/Limb-GLI3-ChIP-Chip(GSE11077)/Homer	CGTGGGTGGTCC	1	-0.1083	1	11	0.022	1482.1	0.0305
DUX4(Homeobox)/Myoblasts-DUX4.V5-ChIP-Seq(GSE75791)/Homer	NWTAAYCYAATCAWN	1	-0.1059	1	2	0.004	376.7	0.0078
HOXB13(Homeobox)/ProstateTumor-HOXB13-ChIP-Seq(GSE56288)/Homer	TTTTATKRGG	1	-0.1039	1	92	0.184	10010.8	0.2062
NRF1(NRF)/MCF7-NRF1-ChIP-Seq(Unpublished)/Homer	CTGCGCATGCGC	1	-0.1004	1	14	0.028	1841.5	0.0379
E2F7(E2F)/Hela-E2F7-ChIP-Seq(GSE32673)/Homer	VDTTTCCCGCCA	1	-0.09907	1	7	0.014	1029.2	0.0212
MafA(bZIP)/Islet-MafA-ChIP-Seq(GSE30298)/Homer	TGCTGACTCA	1	-0.09894	1	88	0.176	9627.7	0.1983
Cdx2(Homeobox)/mES-Cdx2-ChIP-Seq(GSE14586)/Homer	GYMATAAAAH	1	-0.09381	1	56	0.112	6364	0.1311
HEB(bHLH)/mES-Heb-ChIP-Seq(GSE53233)/Homer	VCAGCTGBNN	1	-0.09338	1	208	0.416	21598.7	0.4449
ZNF189(Zf)/HEK293-ZNF189.GFP-ChIP-Seq(GSE58341)/Homer	TGGAACAGMA	1	-0.08764	1	93	0.186	10192.2	0.2099
NRF(NRF)/Promoter/Homer	STGCGCATGCGC	1	-0.08743	1	21	0.042	2658.9	0.0548
Nr5a2(NR)/Pancreas-LRH1-ChIP-Seq(GSE34295)/Homer	BTCAAGGTCA	1	-0.07186	1	83	0.166	9261.4	0.1908
HNF6(Homeobox)/Liver-Hnf6-ChIP-Seq(ERP000394)/Homer	NTATYGATCH	1	-0.06864	1	35	0.07	4255.1	0.0876
ZNF264(Zf)/HEK293-ZNF264.GFP-ChIP-Seq(GSE58341)/Homer	RGGGCACTAACY	1	-0.06485	1	64	0.128	7342	0.1512
OCT:OCT(POU,Homeobox)/NPC-OCT6-ChIP-Seq(GSE43916)/Homer	YATGCATATRCATRT	1	-0.06472	1	11	0.022	1589.7	0.0327
PR(NR)/T47D-PR-ChIP-Seq(GSE31130)/Homer	VAGRACAKNCTGTBC	1	-0.06315	1	238	0.476	24737.9	0.5096
Esrrb(NR)/mES-Esrrb-ChIP-Seq(GSE11431)/Homer	KTGACCTTGA	1	-0.06135	1	66	0.132	7571.7	0.156
ZBTB12(Zf)/HEK293-ZBTB12.GFP-ChIP-Seq(GSE58341)/Homer	NGNTCTAGAACCNGV	1	-0.05701	1	50	0.1	5919.4	0.1219
ARE(NR)/LNCAP-AR-ChIP-Seq(GSE27824)/Homer	RGRACASNSTGTYCYB	1	-0.05608	1	28	0.056	3553.4	0.0732
HOXA2(Homeobox)/mES-Hoxa2-ChIP-Seq(Donaldson_et_al.)/Homer	GYCATCMATCAT	1	-0.05561	1	5	0.01	872.6	0.018
Nanog(Homeobox)/mES-Nanog-ChIP-Seq(GSE11724)/Homer	RGCCATTAAC	1	-0.05034	1	336	0.672	34224.1	0.705
YY1(Zf)/Promoter/Homer	CAAGATGGCGGC	1	-0.05001	1	5	0.01	888.6	0.0183
PAX6(Paired,Homeobox)/Forebrain-Pax6-ChIP-Seq(GSE66961)/Homer	NGTGTTCAVTSAAGCGKAAA	1	-0.04703	1	6	0.012	1029.1	0.0212
EBF1(EBF)/Near-E2A-ChIP-Seq(GSE21512)/Homer	GTCCCCWGGGGA	1	-0.04578	1	105	0.21	11707.8	0.2412
RAR:RXR(NR),DR5/ES-RAR-ChIP-Seq(GSE56893)/Homer	RGGTCADNNAGAGGTCAV	1	-0.04516	1	1	0.002	302.5	0.0062
HNF1b(Homeobox)/PDAC-HNF1B-ChIP-Seq(GSE64557)/Homer	GTTAATNATTAA	1	-0.04388	1	6	0.012	1040.5	0.0214
E2F(E2F)/Hela-CellCycle-Expression/Homer	TTSGCGCGAAAA	1	-0.04221	1	2	0.004	481.3	0.0099
TEAD4(TEA)/Tropoblast-Tead4-ChIP-Seq(GSE37350)/Homer	CCWGGAATGY	1	-0.03862	1	72	0.144	8375.9	0.1725
NF1:FOXA1(CTF,Forkhead)/LNCAP-FOXA1-ChIP-Seq(GSE27824)/Homer	WNTGTTTRYTTTGGCA	1	-0.03696	1	2	0.004	496.4	0.0102
Hoxb4(Homeobox)/ES-Hoxb4-ChIP-Seq(GSE34014)/Homer	TGATTRATGGCY	1	-0.03606	1	11	0.022	1704.5	0.0351
Nr5a2(NR)/mES-Nr5a2-ChIP-Seq(GSE19019)/Homer	BTCAAGGTCA	1	-0.0331	1	59	0.118	7063.9	0.1455
NFkB-p65(RHD)/GM12787-p65-ChIP-Seq(GSE19485)/Homer	WGGGGATTTCCC	1	-0.03065	1	39	0.078	4936.5	0.1017
HOXD13(Homeobox)/Chicken-Hoxd13-ChIP-Seq(GSE38910)/Homer	NCYAATAAAA	1	-0.03033	1	84	0.168	9717.3	0.2002
HIF-1a(bHLH)/MCF7-HIF1a-ChIP-Seq(GSE28352)/Homer	TACGTGCV	1	-0.02969	1	17	0.034	2463.7	0.0507
ZNF711(Zf)/SHSY5Y-ZNF711-ChIP-Seq(GSE20673)/Homer	AGGCCTAG	1	-0.02542	1	173	0.346	18809.1	0.3874
CArG(MADS)/PUER-Srf-ChIP-Seq(Sullivan_et_al.)/Homer	CCATATATGGNM	1	-0.02435	1	19	0.038	2742.2	0.0565
ZNF416(Zf)/HEK293-ZNF416.GFP-ChIP-Seq(GSE58341)/Homer	WDNCTGGGCA	1	-0.02304	1	143	0.286	15854.2	0.3266
Pax8(Paired,Homeobox)/Thyroid-Pax8-ChIP-Seq(GSE26938)/Homer	GTCATGCHTGRCTGS	1	-0.02262	1	30	0.06	4022.5	0.0829
PRDM1(Zf)/Hela-PRDM1-ChIP-Seq(GSE31477)/Homer	ACTTTCACTTTC	1	-0.0226	1	50	0.1	6225.5	0.1282
Pitx1(Homeobox)/Chicken-Pitx1-ChIP-Seq(GSE38910)/Homer	TAATCCCN	1	-0.02209	1	340	0.68	34951.3	0.7199
MafK(bZIP)/C2C12-MafK-ChIP-Seq(GSE36030)/Homer	GCTGASTCAGCA	1	-0.02208	1	21	0.042	2998.6	0.0618
Pdx1(Homeobox)/Islet-Pdx1-ChIP-Seq(SRA008281)/Homer	YCATYAATCA	1	-0.02045	1	68	0.136	8183.2	0.1686
ERE(NR),IR3/MCF7-ERa-ChIP-Seq(Unpublished)/Homer	VAGGTCACNSTGACC	1	-0.01749	1	22	0.044	3168.7	0.0653
ZBTB33(Zf)/GM12878-ZBTB33-ChIP-Seq(GSE32465)/Homer	GGVTCTCGCGAGAAC	1	-0.01679	1	1	0.002	396.6	0.0082
SF1(NR)/H295R-Nr5a1-ChIP-Seq(GSE44220)/Homer	CAAGGHCANV	1	-0.01515	1	51	0.102	6456.5	0.133
MafB(bZIP)/BMM-Mafb-ChIP-Seq(GSE75722)/Homer	WNTGCTGASTCAGCANWTTY	1	-0.01453	1	39	0.078	5148.3	0.106
Otx2(Homeobox)/EpiLC-Otx2-ChIP-Seq(GSE56098)/Homer	NYTAATCCYB	1	-0.01446	1	75	0.15	9042.7	0.1863
NF-E2(bZIP)/K562-NFE2-ChIP-Seq(GSE31477)/Homer	GATGACTCAGCA	1	-0.01418	1	2	0.004	603.6	0.0124
VDR(NR),DR3/GM10855-VDR+vitD-ChIP-Seq(GSE22484)/Homer	ARAGGTCANWGAGTTCANNN	1	-0.01414	1	14	0.028	2253.3	0.0464
RARg(NR)/ES-RARg-ChIP-Seq(GSE30538)/Homer	AGGTCAAGGTCA	1	-0.01299	1	8	0.016	1499.7	0.0309
TEAD(TEA)/Fibroblast-PU.1-ChIP-Seq(Unpublished)/Homer	YCWGGAATGY	1	-0.01267	1	48	0.096	6181.3	0.1273
Rbpj1(?)/Panc1-Rbpj1-ChIP-Seq(GSE47459)/Homer	HTTTCCCASG	1	-0.01177	1	142	0.284	16029.9	0.3302
THRa(NR)/C17.2-THRa-ChIP-Seq(GSE38347)/Homer	GGTCANYTGAGGWCA	1	-0.01141	1	33	0.066	4537.1	0.0935
GSC(Homeobox)/FrogEmbryos-GSC-ChIP-Seq(DRA000576)/Homer	RGGATTAR	1	-0.0106	1	108	0.216	12597.5	0.2595
Lhx2(Homeobox)/HFSC-Lhx2-ChIP-Seq(GSE48068)/Homer	TAATTAGN	1	-0.01008	1	75	0.15	9162.2	0.1887
Lhx3(Homeobox)/Neuron-Lhx3-ChIP-Seq(GSE31456)/Homer	ADBTAATTAR	1	-0.005825	1	121	0.242	14151.9	0.2915
LXRE(NR),DR4/RAW-LXRb.biotin-ChIP-Seq(GSE21512)/Homer	RGGTTACTANAGGTCA	1	-0.005211	1	1	0.002	509	0.0105
Bach1(bZIP)/K562-Bach1-ChIP-Seq(GSE31477)/Homer	AWWNTGCTGAGTCAT	1	-0.004947	1	1	0.002	513.5	0.0106
Bcl6(Zf)/Liver-Bcl6-ChIP-Seq(GSE31578)/Homer	NNNCTTTCCAGGAAA	1	-0.002261	1	133	0.266	15705.5	0.3235
Nkx6.1(Homeobox)/Islet-Nkx6.1-ChIP-Seq(GSE40975)/Homer	GKTAATGR	1	-0.001787	1	186	0.372	21128.6	0.4352
NFY(CCAAT)/Promoter/Homer	RGCCAATSRG	1	-0.00126	1	62	0.124	8356	0.1721
LRF(Zf)/Erythroblasts-ZBTB7A-ChIP-Seq(GSE74977)/Homer	AAGACCCYYN	1	-0.000808	1	133	0.266	16030.8	0.3302
COUP-TFII(NR)/Artia-Nr2f2-ChIP-Seq(GSE46497)/Homer	AGRGGTCA	1	-0.0007	1	156	0.312	18423.4	0.3795
Lhx1(Homeobox)/EmbryoCarcinoma-Lhx1-ChIP-Seq(GSE70957)/Homer	NNYTAATTAR	1	-0.000498	1	69	0.138	9366.3	0.1929
RAR:RXR(NR),DR5/ES-RAR-ChIP-Seq(GSE56893)/Homer	AGGTCAAGGTCA	1	-0.000218	1	12	0.024	2680.2	0.0552
THRb(NR)/Liver-NR1A2-ChIP-Seq(GSE52613)/Homer	TRAGGTCA	1	-9.7e-05	1	340	0.68	36551.9	0.7529
Nrf2(bZIP)/Lymphoblast-Nrf2-ChIP-Seq(GSE37589)/Homer	HTGCTGAGTCAT	1	0	1	0	0	502.5	0.0104
OCT:OCT(POU,Homeobox)/NPC-Brn1-ChIP-Seq(GSE35496)/Homer	ATGAATATTCATGAG	1	0	1	0	0	58.6	0.0012
Pax7(Paired,Homeobox),long/Myoblast-Pax7-ChIP-Seq(GSE25064)/Homer	TAATCHGATTAC	1	0	1	0	0	135.6	0.0028
REST-NRSF(Zf)/Jurkat-NRSF-ChIP-Seq/Homer	GGMGCTGTCCATGGTGCTGA	1	0	1	0	0	83.8	0.0017
T1ISRE(IRF)/ThioMac-Ifnb-Expression/Homer	ACTTTCGTTTCT	1	0	1	0	0	101.6	0.0021
ZFP3(Zf)/HEK293-ZFP3.GFP-ChIP-Seq(GSE58341)/Homer	GGGTTTTGAAGGATGARTAGGAGTT	1	0	1	0	0	18.3	0.0004

## Sheet: cluster_4
Motif Name	Consensus	P-value	Log P-value	q-value (Benjamini)	# of Target Sequences with Motif(of 500)	% of Target Sequences with Motif	# of Background Sequences with Motif(of 49143)	% of Background Sequences with Motif
Oct4(POU,Homeobox)/mES-Oct4-ChIP-Seq(GSE11431)/Homer	ATTTGCATAW	1e-37	-86.93	0	133	0.266	3671	0.0747
Oct2(POU,Homeobox)/Bcell-Oct2-ChIP-Seq(GSE21512)/Homer	ATATGCAAAT	1e-36	-84.6	0	99	0.198	2079	0.0423
PU.1(ETS)/ThioMac-PU.1-ChIP-Seq(GSE21512)/Homer	AGAGGAAGTG	1e-30	-69.45	0	156	0.312	5786.2	0.1177
Brn1(POU,Homeobox)/NPC-Brn1-ChIP-Seq(GSE35496)/Homer	TATGCWAATBAV	1e-23	-55.03	0	88	0.176	2454.2	0.0499
ETS1(ETS)/Jurkat-ETS1-ChIP-Seq(GSE17954)/Homer	ACAGGAAGTG	1e-22	-52.88	0	226	0.452	12096	0.246
SpiB(ETS)/OCILY3-SPIB-ChIP-Seq(GSE56857)/Homer	AAAGRGGAAGTG	1e-22	-51.5	0	87	0.174	2535	0.0516
Etv2(ETS)/ES-ER71-ChIP-Seq(GSE59402)/Homer(0.967)	NNAYTTCCTGHN	1e-22	-51.44	0	206	0.412	10606.7	0.2157
Oct6(POU,Homeobox)/NPC-Pou3f1-ChIP-Seq(GSE35496)/Homer	WATGCAAATGAG	1e-21	-50.39	0	101	0.202	3363.1	0.0684
Fli1(ETS)/CD8-FLI-ChIP-Seq(GSE20898)/Homer	NRYTTCCGGH	1e-21	-48.51	0	230	0.46	12826.9	0.2609
ELF5(ETS)/T47D-ELF5-ChIP-Seq(GSE30407)/Homer	ACVAGGAAGT	1e-20	-47.23	0	171	0.342	8255.4	0.1679
ELF3(ETS)/PDAC-ELF3-ChIP-Seq(GSE64557)/Homer	ANCAGGAAGT	1e-20	-47.03	0	167	0.334	7973.8	0.1622
PU.1:IRF8(ETS:IRF)/pDC-Irf8-ChIP-Seq(GSE66899)/Homer	GGAAGTGAAAST	1e-20	-46.14	0	71	0.142	1906.5	0.0388
ERG(ETS)/VCaP-ERG-ChIP-Seq(GSE14097)/Homer	ACAGGAAGTG	1e-18	-43.49	0	279	0.558	17669.7	0.3594
ETV1(ETS)/GIST48-ETV1-ChIP-Seq(GSE22441)/Homer	AACCGGAAGT	1e-18	-41.99	0	258	0.516	15927.3	0.3239
EWS:ERG-fusion(ETS)/CADO_ES1-EWS:ERG-ChIP-Seq(SRA014231)/Homer	ATTTCCTGTN	1e-17	-39.7	0	150	0.3	7297.7	0.1484
EHF(ETS)/LoVo-EHF-ChIP-Seq(GSE49402)/Homer	AVCAGGAAGT	1e-16	-37.5	0	234	0.468	14308.3	0.291
IRF8(IRF)/BMDM-IRF8-ChIP-Seq(GSE77884)/Homer	GRAASTGAAAST	1e-15	-35.58	0	86	0.172	3221.3	0.0655
GABPA(ETS)/Jurkat-GABPa-ChIP-Seq(GSE17954)/Homer	RACCGGAAGT	1e-14	-33.84	0	185	0.37	10569.5	0.215
Ets1-distal(ETS)/CD4+-PolII-ChIP-Seq(Barski_et_al.)/Homer	MACAGGAAGT	1e-14	-32.51	0	86	0.172	3400.9	0.0692
IRF3(IRF)/BMDM-Irf3-ChIP-Seq(GSE67343)/Homer	AGTTTCAKTTTC	1e-12	-28.73	0	78	0.156	3126.8	0.0636
Atf3(bZIP)/GBM-ATF3-ChIP-Seq(GSE33912)/Homer	DATGASTCATHN	1e-09	-22.3	0	111	0.222	5959.6	0.1212
AP-1(bZIP)/ThioMac-PU.1-ChIP-Seq(GSE21512)/Homer	VTGACTCATC	1e-09	-21.49	0	122	0.244	6890.2	0.1401
IRF1(IRF)/PBMC-IRF1-ChIP-Seq(GSE43036)/Homer	GAAAGTGAAAGT	1e-08	-20.4	0	41	0.082	1366.9	0.0278
BATF(bZIP)/Th17-BATF-ChIP-Seq(GSE39756)/Homer	DATGASTCAT	1e-08	-19.8	0	108	0.216	5996	0.1219
JunB(bZIP)/DendriticCells-Junb-ChIP-Seq(GSE36099)/Homer	RATGASTCAT	1e-08	-19.22	0	93	0.186	4922.1	0.1001
ELF1(ETS)/Jurkat-ELF1-ChIP-Seq(SRA014231)/Homer	AVCCGGAAGT	1e-08	-19.21	0	111	0.222	6292.5	0.128
PU.1-IRF(ETS:IRF)/Bcell-PU.1-ChIP-Seq(GSE21512)/Homer	MGGAAGTGAAAC	1e-08	-18.71	0	209	0.418	14638.7	0.2977
Fra1(bZIP)/BT549-Fra1-ChIP-Seq(GSE46166)/Homer	NNATGASTCATH	1e-08	-18.54	0	92	0.184	4917.7	0.1
EWS:FLI1-fusion(ETS)/SK_N_MC-EWS:FLI1-ChIP-Seq(SRA014231)/Homer	VACAGGAAAT	1e-07	-18.28	0	113	0.226	6557.9	0.1334
ETS(ETS)/Promoter/Homer	AACCGGAAGT	1e-07	-17.89	0	78	0.156	3954.5	0.0804
E2A(bHLH)/proBcell-E2A-ChIP-Seq(GSE21978)/Homer	DNRCAGCTGY	1e-07	-17.24	0	243	0.486	18026.2	0.3666
Tbr1(T-box)/Cortex-Tbr1-ChIP-Seq(GSE71384)/Homer	AAGGTGTKAA	1e-07	-16.74	0	193	0.386	13537.8	0.2753
EBF(EBF)/proBcell-EBF-ChIP-Seq(GSE21978)/Homer	DGTCCCYRGGGA	1e-07	-16.62	0	55	0.11	2462.3	0.0501
Ascl1(bHLH)/NeuralTubes-Ascl1-ChIP-Seq(GSE55840)/Homer	NNVVCAGCTGBN	1e-07	-16.47	0	249	0.498	18737.6	0.3811
Elk1(ETS)/Hela-Elk1-ChIP-Seq(GSE31477)/Homer	HACTTCCGGY	1e-06	-15.39	0	110	0.22	6685.9	0.136
RUNX-AML(Runt)/CD4+-PolII-ChIP-Seq(Barski_et_al.)/Homer	GCTGTGGTTW	1e-06	-14.48	0	128	0.256	8290	0.1686
HEB(bHLH)/mES-Heb-ChIP-Seq(GSE53233)/Homer	VCAGCTGBNN	1e-06	-14.36	0	284	0.568	22541.9	0.4585
Fra2(bZIP)/Striatum-Fra2-ChIP-Seq(GSE43429)/Homer	GGATGACTCATC	1e-05	-13.42	0	77	0.154	4348.9	0.0884
Fosl2(bZIP)/3T3L1-Fosl2-ChIP-Seq(GSE56872)/Homer	NATGASTCABNN	1e-05	-12.71	0	59	0.118	3084.9	0.0627
Tbx5(T-box)/HL1-Tbx5.biotin-ChIP-Seq(GSE21529)/Homer	AGGTGTCA	1e-05	-12.69	0	370	0.74	31687.9	0.6445
Tbet(T-box)/CD8-Tbet-ChIP-Seq(GSE33802)/Homer	AGGTGTGAAM	1e-05	-12.27	0	157	0.314	11159.2	0.227
SPDEF(ETS)/VCaP-SPDEF-ChIP-Seq(SRA014231)/Homer	ASWTCCTGBT	1e-05	-12.04	0.0001	162	0.324	11645.2	0.2368
IRF2(IRF)/Erythroblas-IRF2-ChIP-Seq(GSE36985)/Homer	GAAASYGAAASY	0.0001	-11.28	0.0001	27	0.054	1039.1	0.0211
RUNX(Runt)/HPC7-Runx1-ChIP-Seq(GSE22178)/Homer	SAAACCACAG	0.0001	-11.07	0.0001	123	0.246	8432.1	0.1715
IRF4(IRF)/GM12878-IRF4-ChIP-Seq(GSE32465)/Homer	ACTGAAACCA	0.0001	-10.8	0.0002	72	0.144	4288.2	0.0872
Usf2(bHLH)/C2C12-Usf2-ChIP-Seq(GSE36030)/Homer	GTCACGTGGT	0.0001	-10.5	0.0002	61	0.122	3477	0.0707
Sp5(Zf)/mES-Sp5.Flag-ChIP-Seq(GSE72989)/Homer	RGKGGGCGGAGC	0.0001	-10.46	0.0002	177	0.354	13323.1	0.271
Elk4(ETS)/Hela-Elk4-ChIP-Seq(GSE31477)/Homer	NRYTTCCGGY	0.0001	-10.27	0.0003	99	0.198	6548.8	0.1332
Jun-AP1(bZIP)/K562-cJun-ChIP-Seq(GSE31477)/Homer	GATGASTCATCN	0.0001	-10.22	0.0003	43	0.086	2182.3	0.0444
Bach2(bZIP)/OCILy7-Bach2-ChIP-Seq(GSE44420)/Homer	TGCTGAGTCA	0.0001	-10.15	0.0003	38	0.076	1838.7	0.0374
ETS:RUNX(ETS,Runt)/Jurkat-RUNX1-ChIP-Seq(GSE17954)/Homer	RCAGGATGTGGT	0.0001	-10.07	0.0003	25	0.05	991.1	0.0202
MafB(bZIP)/BMM-Mafb-ChIP-Seq(GSE75722)/Homer	WNTGCTGASTCAGCANWTTY	0.0001	-9.799	0.0004	79	0.158	4985.4	0.1014
Ptf1a(bHLH)/Panc1-Ptf1a-ChIP-Seq(GSE47459)/Homer	ACAGCTGTTN	0.0001	-9.447	0.0005	337	0.674	29055.2	0.5909
E2A(bHLH),near_PU.1/Bcell-PU.1-ChIP-Seq(GSE21512)/Homer	NVCACCTGBN	0.0001	-9.389	0.0006	224	0.448	17945.6	0.365
RUNX1(Runt)/Jurkat-RUNX1-ChIP-Seq(GSE29180)/Homer	AAACCACARM	0.0001	-9.33	0.0006	158	0.316	11860.1	0.2412
RUNX2(Runt)/PCa-RUNX2-ChIP-Seq(GSE33889)/Homer	NWAACCACADNN	0.0001	-9.258	0.0006	139	0.278	10181.3	0.2071
Slug(Zf)/Mesoderm-Snai2-ChIP-Seq(GSE61475)/Homer	SNGCACCTGCHS	0.001	-9.002	0.0008	110	0.22	7707.5	0.1568
MITF(bHLH)/MastCells-MITF-ChIP-Seq(GSE48085)/Homer	RTCATGTGAC	0.001	-8.999	0.0008	138	0.276	10149.7	0.2064
MyoG(bHLH)/C2C12-MyoG-ChIP-Seq(GSE36024)/Homer	AACAGCTG	0.001	-8.898	0.0008	169	0.338	12958.7	0.2636
Eomes(T-box)/H9-Eomes-ChIP-Seq(GSE26097)/Homer	ATTAACACCT	0.001	-8.791	0.0009	248	0.496	20400.3	0.4149
Tcf21(bHLH)/ArterySmoothMuscle-Tcf21-ChIP-Seq(GSE61369)/Homer	NAACAGCTGG	0.001	-8.727	0.001	152	0.304	11460.3	0.2331
NFkB-p65(RHD)/GM12787-p65-ChIP-Seq(GSE19485)/Homer	WGGGGATTTCCC	0.001	-8.6	0.0011	79	0.158	5175.3	0.1053
PAX6(Paired,Homeobox)/Forebrain-Pax6-ChIP-Seq(GSE66961)/Homer	NGTGTTCAVTSAAGCGKAAA	0.001	-8.289	0.0015	22	0.044	920.4	0.0187
TFE3(bHLH)/MEF-TFE3-ChIP-Seq(GSE75757)/Homer	GTCACGTGACYV	0.001	-8.216	0.0015	22	0.044	926	0.0188
Ap4(bHLH)/AML-Tfap4-ChIP-Seq(GSE45738)/Homer	NAHCAGCTGD	0.001	-7.883	0.0021	184	0.368	14599	0.2969
NFAT(RHD)/Jurkat-NFATC1-ChIP-Seq(Jolma_et_al.)/Homer	ATTTTCCATT	0.001	-7.782	0.0023	111	0.222	8044	0.1636
PAX5(Paired,Homeobox)/GM12878-PAX5-ChIP-Seq(GSE32465)/Homer	GCAGCCAAGCRTGACH	0.001	-7.775	0.0023	70	0.14	4575.6	0.0931
MafA(bZIP)/Islet-MafA-ChIP-Seq(GSE30298)/Homer	TGCTGACTCA	0.001	-7.7	0.0024	131	0.262	9824	0.1998
KLF14(Zf)/HEK293-KLF14.GFP-ChIP-Seq(GSE58341)/Homer	RGKGGGCGKGGC	0.001	-7.57	0.0027	256	0.512	21531.1	0.4379
PRDM1(Zf)/Hela-PRDM1-ChIP-Seq(GSE31477)/Homer	ACTTTCACTTTC	0.001	-7.408	0.0032	87	0.174	6058.6	0.1232
MyoD(bHLH)/Myotube-MyoD-ChIP-Seq(GSE21614)/Homer	RRCAGCTGYTSY	0.001	-7.328	0.0034	128	0.256	9647	0.1962
ISRE(IRF)/ThioMac-LPS-Expression(GSE23622)/Homer	AGTTTCASTTTC	0.001	-7.142	0.004	15	0.03	561.9	0.0114
SCL(bHLH)/HPC7-Scl-ChIP-Seq(GSE13511)/Homer	AVCAGCTG	0.001	-7.031	0.0044	428	0.856	39388.6	0.8011
NFkB-p50,p52(RHD)/Monocyte-p50-ChIP-Chip(Schreiber_et_al.)/Homer	GGGGGAATCCCC	0.001	-6.971	0.0046	25	0.05	1222.1	0.0249
T1ISRE(IRF)/ThioMac-Ifnb-Expression/Homer	ACTTTCGTTTCT	0.001	-6.965	0.0046	5	0.01	72.6	0.0015
Myf5(bHLH)/GM-Myf5-ChIP-Seq(GSE24852)/Homer	BAACAGCTGT	0.01	-6.898	0.0048	115	0.23	8596.7	0.1748
Tcf12(bHLH)/GM12878-Tcf12-ChIP-Seq(GSE32465)/Homer	VCAGCTGYTG	0.01	-6.841	0.0051	150	0.3	11755.8	0.2391
E-box(bHLH)/Promoter/Homer	SSGGTCACGTGA	0.01	-6.58	0.0065	19	0.038	849.2	0.0173
OCT4-SOX2-TCF-NANOG(POU,Homeobox,HMG)/mES-Oct4-ChIP-Seq(GSE11431)/Homer	ATTTGCATAACAATG	0.01	-6.156	0.0098	27	0.054	1443.4	0.0294
Mef2b(MADS)/HEK293-Mef2b.V5-ChIP-Seq(GSE67450)/Homer	GCTATTTTTGGM	0.01	-6.035	0.0109	90	0.18	6607.9	0.1344
Nkx6.1(Homeobox)/Islet-Nkx6.1-ChIP-Seq(GSE40975)/Homer	GKTAATGR	0.01	-5.865	0.0127	239	0.478	20441.6	0.4157
ZNF519(Zf)/HEK293-ZNF519.GFP-ChIP-Seq(GSE58341)/Homer	GAGSCCGAGC	0.01	-5.544	0.0174	46	0.092	2994.1	0.0609
Maz(Zf)/HepG2-Maz-ChIP-Seq(GSE31477)/Homer	GGGGGGGG	0.01	-5.406	0.0197	202	0.404	17054.9	0.3469
NF-E2(bZIP)/K562-NFE2-ChIP-Seq(GSE31477)/Homer	GATGACTCAGCA	0.01	-5.074	0.0271	13	0.026	568.9	0.0116
Pax8(Paired,Homeobox)/Thyroid-Pax8-ChIP-Seq(GSE26938)/Homer	GTCATGCHTGRCTGS	0.01	-4.754	0.0369	58	0.116	4140.3	0.0842
Isl1(Homeobox)/Neuron-Isl1-ChIP-Seq(GSE31456)/Homer	CTAATKGV	0.01	-4.745	0.0369	205	0.41	17584.1	0.3576
Brn2(POU,Homeobox)/NPC-Brn2-ChIP-Seq(GSE35496)/Homer	ATGAATATTC	0.01	-4.715	0.0375	14	0.028	662.9	0.0135
Nrf2(bZIP)/Lymphoblast-Nrf2-ChIP-Seq(GSE37589)/Homer	HTGCTGAGTCAT	0.01	-4.703	0.0375	11	0.022	465.7	0.0095
Rfx6(HTH)/Min6b1-Rfx6.HA-ChIP-Seq(GSE62844)/Homer	TGTTKCCTAGCAACM	0.1	-4.603	0.041	155	0.31	12911.8	0.2626
ZEB1(Zf)/PDAC-ZEB1-ChIP-Seq(GSE64557)/Homer	VCAGGTRDRY	0.1	-4.475	0.0461	239	0.478	20969.7	0.4265
NFAT:AP1(RHD,bZIP)/Jurkat-NFATC1-ChIP-Seq(Jolma_et_al.)/Homer	SARTGGAAAAWRTGAGTCAB	0.1	-4.433	0.0475	27	0.054	1652	0.0336
Smad4(MAD)/ESC-SMAD4-ChIP-Seq(GSE29422)/Homer	VBSYGTCTGG	0.1	-4.39	0.049	222	0.444	19358.8	0.3937
Atoh1(bHLH)/Cerebellum-Atoh1-ChIP-Seq(GSE22111)/Homer	VNRVCAGCTGGY	0.1	-4.382	0.049	155	0.31	12991.1	0.2642
NFkB-p65-Rel(RHD)/ThioMac-LPS-Expression(GSE23622)/Homer	GGAAATTCCC	0.1	-4.361	0.0494	11	0.022	489.2	0.0099
Sp1(Zf)/Promoter/Homer	GGCCCCGCCCCC	0.1	-4.32	0.051	55	0.11	3979	0.0809
USF1(bHLH)/GM12878-Usf1-ChIP-Seq(GSE32465)/Homer	SGTCACGTGR	0.1	-4.315	0.051	68	0.136	5104.4	0.1038
Gata1(Zf)/K562-GATA1-ChIP-Seq(GSE18829)/Homer	SAGATAAGRV	0.1	-4.273	0.0523	69	0.138	5202.4	0.1058
KLF6(Zf)/PDAC-KLF6-ChIP-Seq(GSE64557)/Homer	MKGGGYGTGGCC	0.1	-4.253	0.0528	163	0.326	13790.9	0.2805
KLF3(Zf)/MEF-Klf3-ChIP-Seq(GSE44748)/Homer	NRGCCCCRCCCHBNN	0.1	-4.247	0.0528	92	0.184	7250.8	0.1475
Pbx3(Homeobox)/GM12878-PBX3-ChIP-Seq(GSE32465)/Homer	SCTGTCAMTCAN	0.1	-4.223	0.0533	42	0.084	2901.6	0.059
Smad2(MAD)/ES-SMAD2-ChIP-Seq(GSE29422)/Homer	CTGTCTGG	0.1	-4.158	0.0564	217	0.434	18973.2	0.3859
Tgif2(Homeobox)/mES-Tgif2-ChIP-Seq(GSE55404)/Homer	TGTCANYT	0.1	-4.155	0.0564	332	0.664	30313.5	0.6165
Lhx1(Homeobox)/EmbryoCarcinoma-Lhx1-ChIP-Seq(GSE70957)/Homer	NNYTAATTAR	0.1	-4.144	0.0564	113	0.226	9188	0.1869
OCT:OCT-short(POU,Homeobox)/NPC-OCT6-ChIP-Seq(GSE43916)/Homer	ATGCATWATGCATRW	0.1	-4.102	0.0579	66	0.132	4983.7	0.1014
ZSCAN22(Zf)/HEK293-ZSCAN22.GFP-ChIP-Seq(GSE58341)/Homer	SMCAGTCWGAKGGAGGAGGC	0.1	-4.091	0.058	17	0.034	934.1	0.019
Meis1(Homeobox)/MastCells-Meis1-ChIP-Seq(GSE48085)/Homer	VGCTGWCAVB	0.1	-4.05	0.0598	221	0.442	19405.1	0.3947
ZBTB18(Zf)/HEK293-ZBTB18.GFP-ChIP-Seq(GSE58341)/Homer	AACATCTGGA	0.1	-4.039	0.0599	77	0.154	5970.4	0.1214
bZIP:IRF(bZIP,IRF)/Th17-BatF-ChIP-Seq(GSE39756)/Homer	NAGTTTCABTHTGACTNW	0.1	-3.898	0.0684	63	0.126	4773.9	0.0971
HLF(bZIP)/HSC-HLF.Flag-ChIP-Seq(GSE69817)/Homer	RTTATGYAAB	0.1	-3.882	0.0688	81	0.162	6372.8	0.1296
Mef2d(MADS)/Retina-Mef2d-ChIP-Seq(GSE61391)/Homer	GCTATTTTTAGC	0.1	-3.846	0.0707	21	0.042	1266.8	0.0258
Zfp281(Zf)/ES-Zfp281-ChIP-Seq(GSE81042)/Homer	CCCCTCCCCCAC	0.1	-3.621	0.0877	51	0.102	3797.5	0.0772
Brachyury(T-box)/Mesoendoderm-Brachyury-ChIP-exo(GSE54963)/Homer	ANTTMRCASBNNNGTGYKAAN	0.1	-3.619	0.0877	40	0.08	2855.7	0.0581
Lhx2(Homeobox)/HFSC-Lhx2-ChIP-Seq(GSE48068)/Homer	TAATTAGN	0.1	-3.618	0.0877	108	0.216	8910.6	0.1812
Rbpj1(?)/Panc1-Rbpj1-ChIP-Seq(GSE47459)/Homer	HTTTCCCASG	0.1	-3.583	0.0888	184	0.368	16058	0.3266
STAT5(Stat)/mCD4+-Stat5-ChIP-Seq(GSE12346)/Homer	RTTTCTNAGAAA	0.1	-3.566	0.0895	48	0.096	3551.1	0.0722
EBF1(EBF)/Near-E2A-ChIP-Seq(GSE21512)/Homer	GTCCCCWGGGGA	0.1	-3.549	0.0902	147	0.294	12565	0.2555
Pknox1(Homeobox)/ES-Prep1-ChIP-Seq(GSE63282)/Homer	SCTGTCAVTCAV	0.1	-3.528	0.0914	38	0.076	2705.6	0.055
IRF:BATF(IRF:bZIP)/pDC-Irf8-ChIP-Seq(GSE66899)/Homer	CTTTCANTATGACTV	0.1	-3.522	0.0914	18	0.036	1077.6	0.0219
NF1-halfsite(CTF)/LNCaP-NF1-ChIP-Seq(Unpublished)/Homer	YTGCCAAG	0.1	-3.405	0.1015	212	0.424	18828.7	0.3829
STAT6(Stat)/CD4-Stat6-ChIP-Seq(GSE22104)/Homer	ABTTCYYRRGAA	0.1	-3.398	0.1015	63	0.126	4909.3	0.0998
RBPJ:Ebox(?,bHLH)/Panc1-Rbpj1-ChIP-Seq(GSE47459)/Homer	GGGRAARRGRMCAGMTG	0.1	-3.353	0.1052	53	0.106	4039.3	0.0821
Fox:Ebox(Forkhead,bHLH)/Panc1-Foxa2-ChIP-Seq(GSE47459)/Homer	NNNVCTGWGYAAACASN	0.1	-3.311	0.1088	130	0.26	11069.7	0.2251
Srebp2(bHLH)/HepG2-Srebp2-ChIP-Seq(GSE31477)/Homer	CGGTCACSCCAC	0.1	-3.3	0.1092	22	0.044	1424.4	0.029
MafK(bZIP)/C2C12-MafK-ChIP-Seq(GSE36030)/Homer	GCTGASTCAGCA	0.1	-3.294	0.1092	40	0.08	2926.6	0.0595
ZNF317(Zf)/HEK293-ZNF317.GFP-ChIP-Seq(GSE58341)/Homer	GTCWGCTGTYYCTCT	0.1	-3.257	0.1121	16	0.032	957.3	0.0195
Atf7(bZIP)/3T3L1-Atf7-ChIP-Seq(GSE56872)/Homer	NGRTGACGTCAY	0.1	-3.251	0.1121	59	0.118	4596.2	0.0935
Unknown-ESC-element(?)/mES-Nanog-ChIP-Seq(GSE11724)/Homer	CACAGCAGGGGG	0.1	-3.203	0.1165	88	0.176	7225.8	0.147
STAT1(Stat)/HelaS3-STAT1-ChIP-Seq(GSE12782)/Homer	NATTTCCNGGAAAT	0.1	-3.181	0.1181	40	0.08	2952.3	0.06
ZNF467(Zf)/HEK293-ZNF467.GFP-ChIP-Seq(GSE58341)/Homer	TGGGGAAGGGCM	0.1	-3.161	0.1196	135	0.27	11601.9	0.236
c-Jun-CRE(bZIP)/K562-cJun-ChIP-Seq(GSE31477)/Homer	ATGACGTCATCY	0.1	-3.142	0.1209	39	0.078	2875.6	0.0585
Pit1(Homeobox)/GCrat-Pit1-ChIP-Seq(GSE58009)/Homer	ATGMATATDC	0.1	-3.106	0.1245	103	0.206	8640.6	0.1757
EKLF(Zf)/Erythrocyte-Klf1-ChIP-Seq(GSE20478)/Homer	NWGGGTGTGGCY	0.1	-3.039	0.1321	37	0.074	2728	0.0555
Lhx3(Homeobox)/Neuron-Lhx3-ChIP-Seq(GSE31456)/Homer	ADBTAATTAR	0.1	-2.976	0.1395	158	0.316	13859.5	0.2819
STAT6(Stat)/Macrophage-Stat6-ChIP-Seq(GSE38377)/Homer	TTCCKNAGAA	0.1	-2.967	0.1398	64	0.128	5128.8	0.1043
RFX(HTH)/K562-RFX3-ChIP-Seq(SRA012198)/Homer	CGGTTGCCATGGCAAC	0.1	-2.948	0.1414	15	0.03	920.8	0.0187
Gata2(Zf)/K562-GATA2-ChIP-Seq(GSE18829)/Homer	BBCTTATCTS	0.1	-2.945	0.1414	72	0.144	5858.7	0.1192
THRa(NR)/C17.2-THRa-ChIP-Seq(GSE38347)/Homer	GGTCANYTGAGGWCA	0.1	-2.93	0.1419	62	0.124	4960.3	0.1009
NeuroG2(bHLH)/Fibroblast-NeuroG2-ChIP-Seq(GSE75910)/Homer	ACCATCTGTT	0.1	-2.917	0.1428	197	0.394	17623.8	0.3584
Pitx1:Ebox(Homeobox,bHLH)/Hindlimb-Pitx1-ChIP-Seq(GSE41591)/Homer	YTAATTRAWWCCAGATGT	0.1	-2.871	0.1484	23	0.046	1578.5	0.0321
Pit1+1bp(Homeobox)/GCrat-Pit1-ChIP-Seq(GSE58009)/Homer	ATGCATAATTCA	0.1	-2.834	0.1528	31	0.062	2259.4	0.046
Rfx2(HTH)/LoVo-RFX2-ChIP-Seq(GSE49402)/Homer	GTTGCCATGGCAACM	0.1	-2.792	0.1583	16	0.032	1022	0.0208
Nanog(Homeobox)/mES-Nanog-ChIP-Seq(GSE11724)/Homer	RGCCATTAAC	0.1	-2.745	0.1648	363	0.726	34116.7	0.6939
Foxa2(Forkhead)/Liver-Foxa2-ChIP-Seq(GSE25694)/Homer	CYTGTTTACWYW	0.1	-2.659	0.1781	89	0.178	7522.1	0.153
Klf4(Zf)/mES-Klf4-ChIP-Seq(GSE11431)/Homer	GCCACACCCA	0.1	-2.601	0.1876	65	0.13	5341.1	0.1086
Zic3(Zf)/mES-Zic3-ChIP-Seq(GSE37889)/Homer	GGCCYCCTGCTGDGH	0.1	-2.546	0.1969	88	0.176	7476.7	0.1521
Foxo1(Forkhead)/RAW-Foxo1-ChIP-Seq(Fan_et_al.)/Homer	CTGTTTAC	0.1	-2.48	0.2087	208	0.416	18925.6	0.3849
Atf2(bZIP)/3T3L1-Atf2-ChIP-Seq(GSE56872)/Homer	NRRTGACGTCAT	0.1	-2.445	0.2147	41	0.082	3230.3	0.0657
Tgif1(Homeobox)/mES-Tgif1-ChIP-Seq(GSE55404)/Homer	YTGWCADY	0.1	-2.44	0.2147	309	0.618	28869.4	0.5871
Rfx1(HTH)/NPC-H3K4me1-ChIP-Seq(GSE16256)/Homer	KGTTGCCATGGCAA	0.1	-2.41	0.2194	30	0.06	2271.3	0.0462
Atf1(bZIP)/K562-ATF1-ChIP-Seq(GSE31477)/Homer	GATGACGTCA	0.1	-2.39	0.2224	75	0.15	6337.7	0.1289
CArG(MADS)/PUER-Srf-ChIP-Seq(Sullivan_et_al.)/Homer	CCATATATGGNM	0.1	-2.388	0.2224	36	0.072	2803.2	0.057
ZNF528(Zf)/HEK293-ZNF528.GFP-ChIP-Seq(GSE58341)/Homer	AGAAATGACTTCCCT	0.1	-2.378	0.2224	2	0.004	50.9	0.001
Six1(Homeobox)/Myoblast-Six1-ChIP-Chip(GSE20150)/Homer	GKVTCADRTTWC	0.1	-2.347	0.2275	31	0.062	2374.9	0.0483
ZNF189(Zf)/HEK293-ZNF189.GFP-ChIP-Seq(GSE58341)/Homer	TGGAACAGMA	0.1	-2.319	0.2325	116	0.232	10201.5	0.2075
CEBP:AP1(bZIP)/ThioMac-CEBPb-ChIP-Seq(GSE21512)/Homer	DRTGTTGCAA	1	-2.269	0.243	74	0.148	6294.8	0.128
Reverb(NR),DR2/RAW-Reverba.biotin-ChIP-Seq(GSE45914)/Homer	GTRGGTCASTGGGTCA	1	-2.233	0.2501	22	0.044	1620.6	0.033
Tbox:Smad(T-box,MAD)/ESCd5-Smad2_3-ChIP-Seq(GSE29422)/Homer	AGGTGHCAGACA	1	-2.232	0.2501	29	0.058	2228.9	0.0453
X-box(HTH)/NPC-H3K4me1-ChIP-Seq(GSE16256)/Homer	GGTTGCCATGGCAA	1	-2.218	0.2506	17	0.034	1198.1	0.0244
TATA-Box(TBP)/Promoter/Homer	CCTTTTAWAGSC	1	-2.184	0.2576	143	0.286	12838.7	0.2611
Hoxb4(Homeobox)/ES-Hoxb4-ChIP-Seq(GSE34014)/Homer	TGATTRATGGCY	1	-2.167	0.2606	23	0.046	1721.2	0.035
AR-halfsite(NR)/LNCaP-AR-ChIP-Seq(GSE27824)/Homer	CCAGGAACAG	1	-2.118	0.2718	385	0.77	36691.5	0.7462
KLF5(Zf)/LoVo-KLF5-ChIP-Seq(GSE49402)/Homer	DGGGYGKGGC	1	-2.097	0.2761	185	0.37	16929.6	0.3443
CLOCK(bHLH)/Liver-Clock-ChIP-Seq(GSE39860)/Homer	GHCACGTG	1	-2.079	0.2794	74	0.148	6375.2	0.1297
Six2(Homeobox)/NephronProgenitor-Six2-ChIP-Seq(GSE39837)/Homer	GWAAYHTGAKMC	1	-2.058	0.2835	109	0.218	9673.5	0.1967
Bach1(bZIP)/K562-Bach1-ChIP-Seq(GSE31477)/Homer	AWWNTGCTGAGTCAT	1	-2.036	0.288	8	0.016	490.4	0.01
Gata4(Zf)/Heart-Gata4-ChIP-Seq(GSE35151)/Homer	NBWGATAAGR	1	-2.011	0.2936	101	0.202	8941.3	0.1818
ZNF165(Zf)/WHIM12-ZNF165-ChIP-Seq(GSE65937)/Homer	AAGGKGRCGCAGGCA	1	-2.008	0.2936	22	0.044	1671.3	0.034
Tcf4(HMG)/Hct116-Tcf4-ChIP-Seq(SRA012054)/Homer	ASATCAAAGGVA	1	-1.984	0.2979	57	0.114	4839.7	0.0984
ZNF692(Zf)/HEK293-ZNF692.GFP-ChIP-Seq(GSE58341)/Homer	GTGGGCCCCA	1	-1.94	0.3097	21	0.042	1600.6	0.0326
Mef2c(MADS)/GM12878-Mef2c-ChIP-Seq(GSE32465)/Homer	DCYAAAAATAGM	1	-1.929	0.3112	39	0.078	3211.8	0.0653
GRHL2(CP2)/HBE-GRHL2-ChIP-Seq(GSE46194)/Homer	AAACYKGTTWDACMRGTTTB	1	-1.896	0.3197	47	0.094	3953.3	0.0804
Hand2(bHLH)/Mesoderm-Hand2-ChIP-Seq(GSE61475)/Homer	TGACANARRCCAGRC	1	-1.856	0.3309	66	0.132	5730	0.1165
GATA(Zf),IR4/iTreg-Gata3-ChIP-Seq(GSE20898)/Homer	NAGATWNBNATCTNN	1	-1.846	0.3321	9	0.018	596.5	0.0121
NeuroD1(bHLH)/Islet-NeuroD1-ChIP-Seq(GSE30298)/Homer	GCCATCTGTT	1	-1.838	0.333	111	0.222	9985	0.2031
FOXM1(Forkhead)/MCF7-FOXM1-ChIP-Seq(GSE72977)/Homer	TRTTTACTTW	1	-1.836	0.333	115	0.23	10366.8	0.2108
ZNF382(Zf)/HEK293-ZNF382.GFP-ChIP-Seq(GSE58341)/Homer	GNCTGTASTRNTGBCTCHTT	1	-1.817	0.3361	5	0.01	282.7	0.0057
Klf9(Zf)/GBM-Klf9-ChIP-Seq(GSE62211)/Homer	GCCACRCCCACY	1	-1.814	0.3361	68	0.136	5935.1	0.1207
HRE(HSF)/HepG2-HSF1-ChIP-Seq(GSE31477)/Homer	BSTTCTRGAABVTTCYAGAA	1	-1.787	0.3425	22	0.044	1726.4	0.0351
RXR(NR),DR1/3T3L1-RXR-ChIP-Seq(GSE13511)/Homer	TAGGGCAAAGGTCA	1	-1.783	0.3425	144	0.288	13176.4	0.268
Chop(bZIP)/MEF-Chop-ChIP-Seq(GSE35681)/Homer	ATTGCATCAT	1	-1.776	0.3425	20	0.04	1552.7	0.0316
ZFP3(Zf)/HEK293-ZFP3.GFP-ChIP-Seq(GSE58341)/Homer	GGGTTTTGAAGGATGARTAGGAGTT	1	-1.739	0.3534	1	0.002	19.1	0.0004
ETS:E-box(ETS,bHLH)/HPC7-Scl-ChIP-Seq(GSE22178)/Homer	AGGAARCAGCTG	1	-1.717	0.3594	14	0.028	1041.2	0.0212
Mef2a(MADS)/HL1-Mef2a.biotin-ChIP-Seq(GSE21529)/Homer	CYAAAAATAG	1	-1.643	0.3848	38	0.076	3222	0.0655
Foxa3(Forkhead)/Liver-Foxa3-ChIP-Seq(GSE77670)/Homer	BSNTGTTTACWYWGN	1	-1.624	0.3899	35	0.07	2952.6	0.06
Gata6(Zf)/HUG1N-GATA6-ChIP-Seq(GSE51936)/Homer	YCTTATCTBN	1	-1.598	0.398	89	0.178	8029.5	0.1633
ZFX(Zf)/mES-Zfx-ChIP-Seq(GSE11431)/Homer	AGGCCTRG	1	-1.558	0.4119	162	0.324	15068.1	0.3065
Srebp1a(bHLH)/HepG2-Srebp1a-ChIP-Seq(GSE31477)/Homer	RTCACSCCAY	1	-1.477	0.4444	26	0.052	2178.6	0.0443
OCT:OCT(POU,Homeobox,IR1)/NPC-Brn2-ChIP-Seq(GSE35496)/Homer	ATGAATWATTCATGA	1	-1.473	0.4444	2	0.004	89.8	0.0018
CRE(bZIP)/Promoter/Homer	CSGTGACGTCAC	1	-1.458	0.4481	29	0.058	2460.5	0.05
DMRT1(DM)/Testis-DMRT1-ChIP-Seq(GSE64892)/Homer	TWGHWACAWTGTWDC	1	-1.421	0.4627	26	0.052	2197.4	0.0447
ZNF41(Zf)/HEK293-ZNF41.GFP-ChIP-Seq(GSE58341)/Homer	CCTCATGGTGYCYTWYTCCCTTGTG	1	-1.408	0.4663	4	0.008	247.9	0.005
STAT4(Stat)/CD4-Stat4-ChIP-Seq(GSE22104)/Homer	NYTTCCWGGAAR	1	-1.335	0.4989	104	0.208	9631.9	0.1959
HNF1b(Homeobox)/PDAC-HNF1B-ChIP-Seq(GSE64557)/Homer	GTTAATNATTAA	1	-1.311	0.5083	12	0.024	955.5	0.0194
Unknown(Homeobox)/Limb-p300-ChIP-Seq/Homer	SSCMATWAAA	1	-1.295	0.5137	63	0.126	5730.4	0.1165
BMAL1(bHLH)/Liver-Bmal1-ChIP-Seq(GSE39860)/Homer	GNCACGTG	1	-1.288	0.515	211	0.422	20060	0.408
Tcf3(HMG)/mES-Tcf3-ChIP-Seq(GSE11724)/Homer	ASWTCAAAGG	1	-1.231	0.5424	31	0.062	2735	0.0556
Twist(bHLH)/HMLE-TWIST1-ChIP-Seq(Chang_et_al)/Homer	VCAKCTGGNNNCCAGMTGBN	1	-1.212	0.5499	19	0.038	1623	0.033
JunD(bZIP)/K562-JunD-ChIP-Seq/Homer	ATGACGTCATCN	1	-1.171	0.5699	11	0.022	899	0.0183
ZNF669(Zf)/HEK293-ZNF669.GFP-ChIP-Seq(GSE58341)/Homer	GARTGGTCATCGCCC	1	-1.164	0.5713	10	0.02	810.3	0.0165
Erra(NR)/HepG2-Erra-ChIP-Seq(GSE31477)/Homer	CAAAGGTCAG	1	-1.161	0.5713	259	0.518	24885.5	0.5061
KLF10(Zf)/HEK293-KLF10.GFP-ChIP-Seq(GSE58341)/Homer	GGGGGTGTGTCC	1	-1.137	0.5811	112	0.224	10552.4	0.2146
FOXA1(Forkhead)/MCF7-FOXA1-ChIP-Seq(GSE26831)/Homer	WAAGTAAACA	1	-1.125	0.585	102	0.204	9593.1	0.1951
Oct4:Sox17(POU,Homeobox,HMG)/F9-Sox17-ChIP-Seq(GSE44553)/Homer	CCATTGTATGCAAAT	1	-1.11	0.5911	13	0.026	1099.1	0.0224
Gfi1b(Zf)/HPC7-Gfi1b-ChIP-Seq(GSE22178)/Homer	MAATCACTGC	1	-1.104	0.5916	72	0.144	6713	0.1365
GATA:SCL(Zf,bHLH)/Ter119-SCL-ChIP-Seq(GSE18720)/Homer	CRGCTGBNGNSNNSAGATAA	1	-1.075	0.6058	14	0.028	1202.7	0.0245
MafF(bZIP)/HepG2-MafF-ChIP-Seq(GSE31477)/Homer	HWWGTCAGCAWWTTT	1	-1.073	0.6058	24	0.048	2141.8	0.0436
VDR(NR),DR3/GM10855-VDR+vitD-ChIP-Seq(GSE22484)/Homer	ARAGGTCANWGAGTTCANNN	1	-1.064	0.6069	26	0.052	2334.6	0.0475
AMYB(HTH)/Testes-AMYB-ChIP-Seq(GSE44588)/Homer	TGGCAGTTGG	1	-1.059	0.6071	169	0.338	16168	0.3288
CHR(?)/Hela-CellCycle-Expression/Homer	SRGTTTCAAA	1	-1.049	0.6103	57	0.114	5305.2	0.1079
CTCF(Zf)/CD4+-CTCF-ChIP-Seq(Barski_et_al.)/Homer	AYAGTGCCMYCTRGTGGCCA	1	-1.045	0.6103	21	0.042	1869.4	0.038
FOXA1:AR(Forkhead,NR)/LNCAP-AR-ChIP-Seq(GSE27824)/Homer	AGTAAACAAAAAAGAACAND	1	-1.039	0.6104	11	0.022	934.9	0.019
FOXA1(Forkhead)/LNCAP-FOXA1-ChIP-Seq(GSE27824)/Homer	WAAGTAAACA	1	-1.013	0.6234	121	0.242	11531.4	0.2345
Barx1(Homeobox)/Stomach-Barx1.3xFlag-ChIP-Seq(GSE69483)/Homer	AAACMATTAN	1	-0.9953	0.6316	45	0.09	4185	0.0851
Smad3(MAD)/NPC-Smad3-ChIP-Seq(GSE36673)/Homer	TWGTCTGV	1	-0.9812	0.6376	311	0.622	30189.5	0.614
Nur77(NR)/K562-NR4A1-ChIP-Seq(GSE31363)/Homer	TGACCTTTNCNT	1	-0.9632	0.6462	19	0.038	1712.4	0.0348
Egr1(Zf)/K562-Egr1-ChIP-Seq(GSE32465)/Homer	TGCGTGGGYG	1	-0.9578	0.6467	101	0.202	9634.9	0.196
Nkx2.2(Homeobox)/NPC-Nkx2.2-ChIP-Seq(GSE61673)/Homer	BTBRAGTGSN	1	-0.9348	0.6586	225	0.45	21781.8	0.443
Pax7(Paired,Homeobox),long/Myoblast-Pax7-ChIP-Seq(GSE25064)/Homer	TAATCHGATTAC	1	-0.9102	0.672	2	0.004	136.7	0.0028
Arnt:Ahr(bHLH)/MCF7-Arnt-ChIP-Seq(Lo_et_al.)/Homer	TBGCACGCAA	1	-0.8951	0.6791	79	0.158	7547.2	0.1535
PRDM9(Zf)/Testis-DMC1-ChIP-Seq(GSE35498)/Homer	ADGGYAGYAGCATCT	1	-0.8882	0.6807	53	0.106	5026.7	0.1022
TR4(NR),DR1/Hela-TR4-ChIP-Seq(GSE24685)/Homer	GAGGTCAAAGGTCA	1	-0.8873	0.6807	16	0.032	1456.1	0.0296
LXRE(NR),DR4/RAW-LXRb.biotin-ChIP-Seq(GSE21512)/Homer	RGGTTACTANAGGTCA	1	-0.875	0.6835	6	0.012	510.1	0.0104
HOXA2(Homeobox)/mES-Hoxa2-ChIP-Seq(Donaldson_et_al.)/Homer	GYCATCMATCAT	1	-0.8469	0.6998	10	0.02	897.8	0.0183
Zic(Zf)/Cerebellum-ZIC1.2-ChIP-Seq(GSE60731)/Homer	CCTGCTGAGH	1	-0.8465	0.6998	110	0.22	10615.6	0.2159
BMYB(HTH)/Hela-BMYB-ChIP-Seq(GSE27030)/Homer	NHAACBGYYV	1	-0.8231	0.7103	158	0.316	15338.8	0.312
Hnf1(Homeobox)/Liver-Foxa2-Chip-Seq(GSE25694)/Homer	GGTTAAWCATTAA	1	-0.8068	0.7188	10	0.02	910.1	0.0185
Stat3+il21(Stat)/CD4-Stat3-ChIP-Seq(GSE19198)/Homer	SVYTTCCNGGAARB	1	-0.8017	0.7193	82	0.164	7921.1	0.1611
TCFL2(HMG)/K562-TCF7L2-ChIP-Seq(GSE29196)/Homer	ACWTCAAAGG	1	-0.7771	0.734	10	0.02	920.9	0.0187
Ronin(THAP)/ES-Thap11-ChIP-Seq(GSE51522)/Homer	RACTACAACTCCCAGVAKGC	1	-0.7719	0.7346	3	0.006	248.1	0.005
Pdx1(Homeobox)/Islet-Pdx1-ChIP-Seq(SRA008281)/Homer	YCATYAATCA	1	-0.764	0.7372	83	0.166	8054.8	0.1638
Atf4(bZIP)/MEF-Atf4-ChIP-Seq(GSE35681)/Homer	MTGATGCAAT	1	-0.746	0.7474	21	0.042	2003.8	0.0408
Tcfcp2l1(CP2)/mES-Tcfcp2l1-ChIP-Seq(GSE11431)/Homer	NRAACCRGTTYRAACCRGYT	1	-0.7415	0.7474	19	0.038	1810.2	0.0368
COUP-TFII(NR)/Artia-Nr2f2-ChIP-Seq(GSE46497)/Homer	AGRGGTCA	1	-0.7329	0.7507	195	0.39	19078.5	0.388
GLI3(Zf)/Limb-GLI3-ChIP-Chip(GSE11077)/Homer	CGTGGGTGGTCC	1	-0.7266	0.7522	16	0.032	1524.8	0.031
ZNF675(Zf)/HEK293-ZNF675.GFP-ChIP-Seq(GSE58341)/Homer	ARGAGGMCAAAATGW	1	-0.7185	0.7551	14	0.028	1332.6	0.0271
Zfp809(Zf)/ES-Zfp809-ChIP-Seq(GSE70799)/Homer	GGGGCTYGKCTGGGA	1	-0.7038	0.763	26	0.052	2516.9	0.0512
DMRT6(DM)/Testis-DMRT6-ChIP-Seq(GSE60440)/Homer	YDGHTACAWTGTADC	1	-0.6965	0.7654	20	0.04	1931.8	0.0393
NPAS(bHLH)/Liver-NPAS-ChIP-Seq(GSE39860)/Homer	NVCACGTG	1	-0.6917	0.7658	183	0.366	17953.2	0.3651
PAX5(Paired,Homeobox),condensed/GM12878-PAX5-ChIP-Seq(GSE32465)/Homer	GTCACGCTCSCTGM	1	-0.6907	0.7658	13	0.026	1246.8	0.0254
p53(p53)/Saos-p53-ChIP-Seq(GSE15780)/Homer	RRCATGYCYRGRCATGYYYN	1	-0.69	0.7658	12	0.024	1148.2	0.0234
p53(p53)/Saos-p53-ChIP-Seq/Homer	RRCATGYCYRGRCATGYYYN	1	-0.69	0.7658	12	0.024	1148.2	0.0234
THRb(NR)/Liver-NR1A2-ChIP-Seq(GSE52613)/Homer	TRAGGTCA	1	-0.6835	0.7658	379	0.758	37224.8	0.7571
ZNF711(Zf)/SHSY5Y-ZNF711-ChIP-Seq(GSE20673)/Homer	AGGCCTAG	1	-0.6705	0.7661	208	0.416	20439	0.4157
NRF1(NRF)/MCF7-NRF1-ChIP-Seq(Unpublished)/Homer	CTGCGCATGCGC	1	-0.6575	0.773	21	0.042	2051.7	0.0417
HIF2a(bHLH)/785_O-HIF2a-ChIP-Seq(GSE34871)/Homer	GCACGTACCC	1	-0.6449	0.7796	37	0.074	3639.4	0.074
Olig2(bHLH)/Neuron-Olig2-ChIP-Seq(GSE30882)/Homer	RCCATMTGTT	1	-0.6435	0.7796	214	0.428	21067.1	0.4285
ZNF322(Zf)/HEK293-ZNF322.GFP-ChIP-Seq(GSE58341)/Homer	GAGCCTGGTACTGWGCCTGR	1	-0.6399	0.7796	40	0.08	3939.1	0.0801
GATA3(Zf),DR8/iTreg-Gata3-ChIP-Seq(GSE20898)/Homer	AGATSTNDNNDSAGATAASN	1	-0.6339	0.7796	9	0.018	874.5	0.0178
AP-2gamma(AP2)/MCF7-TFAP2C-ChIP-Seq(GSE21234)/Homer	SCCTSAGGSCAW	1	-0.6266	0.7813	130	0.26	12826.6	0.2609
p53(p53)/mES-cMyc-ChIP-Seq(GSE11431)/Homer	ACATGCCCGGGCAT	1	-0.6207	0.7827	2	0.004	177.3	0.0036
NPAS2(bHLH)/Liver-NPAS2-ChIP-Seq(GSE39860)/Homer	KCCACGTGAC	1	-0.6068	0.7905	132	0.264	13049.6	0.2654
Pax7(Paired,Homeobox),longest/Myoblast-Pax7-ChIP-Seq(GSE25064)/Homer	NTAATTDGCYAATTANNWWD	1	-0.5932	0.7981	2	0.004	182.9	0.0037
HOXD13(Homeobox)/Chicken-Hoxd13-ChIP-Seq(GSE38910)/Homer	NCYAATAAAA	1	-0.5798	0.8057	93	0.186	9236.6	0.1879
NFY(CCAAT)/Promoter/Homer	RGCCAATSRG	1	-0.5715	0.8093	87	0.174	8653	0.176
ERE(NR),IR3/MCF7-ERa-ChIP-Seq(Unpublished)/Homer	VAGGTCACNSTGACC	1	-0.5647	0.8116	35	0.07	3504.7	0.0713
AP-2alpha(AP2)/Hela-AP2alpha-ChIP-Seq(GSE31477)/Homer	ATGCCCTGAGGC	1	-0.5645	0.8116	99	0.198	9848.3	0.2003
HNF6(Homeobox)/Liver-Hnf6-ChIP-Seq(ERP000394)/Homer	NTATYGATCH	1	-0.5561	0.8122	42	0.084	4208.2	0.0856
p73(p53)/Trachea-p73-ChIP-Seq(PRJNA310161)/Homer	NRRRCAWGTCCDGRCATGYY	1	-0.541	0.8214	5	0.01	504.8	0.0103
RORgt(NR)/EL4-RORgt.Flag-ChIP-Seq(GSE56019)/Homer	AAYTAGGTCA	1	-0.5404	0.8214	12	0.024	1218	0.0248
p63(p53)/Keratinocyte-p63-ChIP-Seq(GSE17611)/Homer	NNDRCATGYCYNRRCATGYH	1	-0.5308	0.8234	43	0.086	4331.7	0.0881
Nr5a2(NR)/mES-Nr5a2-ChIP-Seq(GSE19019)/Homer	BTCAAGGTCA	1	-0.5284	0.8234	71	0.142	7119.8	0.1448
Nkx2.1(Homeobox)/LungAC-Nkx2.1-ChIP-Seq(GSE43252)/Homer	RSCACTYRAG	1	-0.4927	0.8488	302	0.604	29948.2	0.6091
Pax7(Paired,Homeobox)/Myoblast-Pax7-ChIP-Seq(GSE25064)/Homer	TAATCAATTA	1	-0.4903	0.8488	6	0.012	626.3	0.0127
PRDM14(Zf)/H1-PRDM14-ChIP-Seq(GSE22767)/Homer	RGGTCTCTAACY	1	-0.4869	0.8488	36	0.072	3673	0.0747
PPARE(NR),DR1/3T3L1-Pparg-ChIP-Seq(GSE13511)/Homer	TGACCTTTGCCCCA	1	-0.4825	0.8488	110	0.22	11050.3	0.2247
NF1(CTF)/LNCAP-NF1-ChIP-Seq(Unpublished)/Homer	CYTGGCABNSTGCCAR	1	-0.4436	0.8781	41	0.082	4218.3	0.0858
ZNF264(Zf)/HEK293-ZNF264.GFP-ChIP-Seq(GSE58341)/Homer	RGGGCACTAACY	1	-0.4384	0.8794	76	0.152	7732.6	0.1573
HRE(HSF)/Striatum-HSF1-ChIP-Seq(GSE38000)/Homer	TTCTAGAABNTTCTA	1	-0.4344	0.8797	22	0.044	2303.2	0.0468
GATA3(Zf),DR4/iTreg-Gata3-ChIP-Seq(GSE20898)/Homer	AGATGKDGAGATAAG	1	-0.4335	0.8797	6	0.012	650.9	0.0132
REST-NRSF(Zf)/Jurkat-NRSF-ChIP-Seq/Homer	GGMGCTGTCCATGGTGCTGA	1	-0.4315	0.8797	1	0.002	103.7	0.0021
GATA3(Zf)/iTreg-Gata3-ChIP-Seq(GSE20898)/Homer	AGATAASR	1	-0.4215	0.8812	130	0.26	13132.1	0.2671
ZBTB33(Zf)/GM12878-ZBTB33-ChIP-Seq(GSE32465)/Homer	GGVTCTCGCGAGAAC	1	-0.4213	0.8812	4	0.008	441.9	0.009
Nkx3.1(Homeobox)/LNCaP-Nkx3.1-ChIP-Seq(GSE28264)/Homer	AAGCACTTAA	1	-0.406	0.8884	244	0.488	24418.4	0.4966
CTCF-SatelliteElement(Zf?)/CD4+-CTCF-ChIP-Seq(Barski_et_al.)/Homer	TGCAGTTCCMVNWRTGGCCA	1	-0.3944	0.8955	2	0.004	228.6	0.0047
Bapx1(Homeobox)/VertebralCol-Bapx1-ChIP-Seq(GSE36672)/Homer	TTRAGTGSYK	1	-0.3908	0.8955	230	0.46	23072.4	0.4692
CDX4(Homeobox)/ZebrafishEmbryos-Cdx4.Myc-ChIP-Seq(GSE48254)/Homer	NGYCATAAAWCH	1	-0.39	0.8955	74	0.148	7602.8	0.1546
Nr5a2(NR)/Pancreas-LRH1-ChIP-Seq(GSE34295)/Homer	BTCAAGGTCA	1	-0.3698	0.9079	90	0.18	9237.1	0.1879
n-Myc(bHLH)/mES-nMyc-ChIP-Seq(GSE11431)/Homer	VRCCACGTGG	1	-0.3664	0.9079	85	0.17	8742.1	0.1778
GRE(NR),IR3/A549-GR-ChIP-Seq(GSE32465)/Homer	NRGVACABNVTGTYCY	1	-0.3558	0.9141	14	0.028	1540.4	0.0313
Cux2(Homeobox)/Liver-Cux2-ChIP-Seq(GSE35985)/Homer	HNRAATCAAT	1	-0.3443	0.9213	31	0.062	3312.1	0.0674
PAX3:FKHR-fusion(Paired,Homeobox)/Rh4-PAX3:FKHR-ChIP-Seq(GSE19063)/Homer	ACCRTGACTAATTNN	1	-0.335	0.9266	17	0.034	1872.4	0.0381
ZNF416(Zf)/HEK293-ZNF416.GFP-ChIP-Seq(GSE58341)/Homer	WDNCTGGGCA	1	-0.3267	0.931	161	0.322	16395.7	0.3335
HOXA9(Homeobox)/HSC-Hoxa9-ChIP-Seq(GSE33509)/Homer	GGCCATAAATCA	1	-0.3245	0.931	52	0.104	5482.5	0.1115
Sox4(HMG)/proB-Sox4-ChIP-Seq(GSE50066)/Homer	YCTTTGTTCC	1	-0.324	0.931	83	0.166	8615.3	0.1752
GFY-Staf(?,Zf)/Promoter/Homer	RACTACAATTCCCAGAAKGC	1	-0.3169	0.931	6	0.012	710.5	0.0144
GATA(Zf),IR3/iTreg-Gata3-ChIP-Seq(GSE20898)/Homer	NNNNNBAGATAWYATCTVHN	1	-0.3108	0.9328	10	0.02	1150.2	0.0234
ZNF136(Zf)/HEK293-ZNF136.GFP-ChIP-Seq(GSE58341)/Homer	YTKGATAHAGTATTCTWGGTNGGCA	1	-0.3107	0.9328	7	0.014	824.5	0.0168
Nkx2.5(Homeobox)/HL1-Nkx2.5.biotin-ChIP-Seq(GSE21529)/Homer	RRSCACTYAA	1	-0.3098	0.9328	235	0.47	23746	0.4829
PBX1(Homeobox)/MCF7-PBX1-ChIP-Seq(GSE28007)/Homer	GSCTGTCACTCA	1	-0.3026	0.9328	9	0.018	1048.8	0.0213
Cdx2(Homeobox)/mES-Cdx2-ChIP-Seq(GSE14586)/Homer	GYMATAAAAH	1	-0.2996	0.9328	56	0.112	5929	0.1206
HNF4a(NR),DR1/HepG2-HNF4a-ChIP-Seq(GSE25021)/Homer	CARRGKBCAAAGTYCA	1	-0.2884	0.9375	53	0.106	5641.9	0.1147
Tbx20(T-box)/Heart-Tbx20-ChIP-Seq(GSE29636)/Homer	GGTGYTGACAGS	1	-0.2819	0.9403	23	0.046	2556.1	0.052
Egr2(Zf)/Thymocytes-Egr2-ChIP-Seq(GSE34254)/Homer	NGCGTGGGCGGR	1	-0.276	0.9427	24	0.048	2668.9	0.0543
E2F6(E2F)/Hela-E2F6-ChIP-Seq(GSE31477)/Homer	GGCGGGAARN	1	-0.2591	0.9555	56	0.112	5999.2	0.122
Foxh1(Forkhead)/hESC-FOXH1-ChIP-Seq(GSE29422)/Homer	NNTGTGGATTSS	1	-0.2547	0.9564	51	0.102	5495.1	0.1118
E2F1(E2F)/Hela-E2F1-ChIP-Seq(GSE22478)/Homer	CWGGCGGGAA	1	-0.2546	0.9564	23	0.046	2590.9	0.0527
Mouse_Recombination_Hotspot(Zf)/Testis-DMC1-ChIP-Seq(GSE24438)/Homer	ACTYKNATTCGTGNTACTTC	1	-0.2396	0.9644	5	0.01	647.2	0.0132
HOXB13(Homeobox)/ProstateTumor-HOXB13-ChIP-Seq(GSE56288)/Homer	TTTTATKRGG	1	-0.239	0.9644	90	0.18	9497.6	0.1932
HIF-1b(HLH)/T47D-HIF1b-ChIP-Seq(GSE59937)/Homer	RTACGTGC	1	-0.2313	0.966	121	0.242	12639.3	0.2571
E2F7(E2F)/Hela-E2F7-ChIP-Seq(GSE32673)/Homer	VDTTTCCCGCCA	1	-0.2309	0.966	10	0.02	1219.9	0.0248
GFY(?)/Promoter/Homer	ACTACAATTCCC	1	-0.2286	0.966	5	0.01	655.2	0.0133
Rfx5(HTH)/GM12878-Rfx5-ChIP-Seq(GSE31477)/Homer	SCCTAGCAACAG	1	-0.2238	0.966	40	0.08	4416.7	0.0898
ZNF415(Zf)/HEK293-ZNF415.GFP-ChIP-Seq(GSE58341)/Homer	GRTGMTRGAGCC	1	-0.2117	0.9722	62	0.124	6711.3	0.1365
CEBP:CEBP(bZIP)/MEF-Chop-ChIP-Seq(GSE35681)/Homer	NTNATGCAAYMNNHTGMAAY	1	-0.2075	0.973	9	0.018	1132	0.023
HIF-1a(bHLH)/MCF7-HIF1a-ChIP-Seq(GSE28352)/Homer	TACGTGCV	1	-0.2073	0.973	22	0.044	2550.3	0.0519
Hoxc9(Homeobox)/Ainv15-Hoxc9-ChIP-Seq(GSE21812)/Homer	GGCCATAAATCA	1	-0.2069	0.973	36	0.072	4030.4	0.082
FOXK2(Forkhead)/U2OS-FOXK2-ChIP-Seq(E-MTAB-2204)/Homer	SCHTGTTTACAT	1	-0.1884	0.982	54	0.108	5941.8	0.1208
bHLHE40(bHLH)/HepG2-BHLHE40-ChIP-Seq(GSE31477)/Homer	KCACGTGMCN	1	-0.1867	0.982	31	0.062	3542.4	0.072
E2F4(E2F)/K562-E2F4-ChIP-Seq(GSE31477)/Homer	GGCGGGAAAH	1	-0.1822	0.982	41	0.082	4603.4	0.0936
FXR(NR),IR1/Liver-FXR-ChIP-Seq(Chong_et_al.)/Homer	AGGTCANTGACCTB	1	-0.1792	0.982	39	0.078	4400.6	0.0895
Phox2a(Homeobox)/Neuron-Phox2a-ChIP-Seq(GSE31456)/Homer	YTAATYNRATTA	1	-0.1729	0.9846	21	0.042	2498.4	0.0508
E2F3(E2F)/MEF-E2F3-ChIP-Seq(GSE71376)/Homer	BTKGGCGGGAAA	1	-0.1654	0.9888	62	0.124	6827.4	0.1389
EBNA1(EBV-virus)/Raji-EBNA1-ChIP-Seq(GSE30709)/Homer	GGYAGCAYDTGCTDCCCNNN	1	-0.1611	0.9899	1	0.002	187.8	0.0038
c-Myc(bHLH)/mES-cMyc-ChIP-Seq(GSE11431)/Homer	VVCCACGTGG	1	-0.1495	0.9983	59	0.118	6562	0.1335
MYB(HTH)/ERMYB-Myb-ChIPSeq(GSE22095)/Homer	GGCVGTTR	1	-0.1474	0.9983	171	0.342	17923	0.3645
Prop1(Homeobox)/GHFT1-PROP1.biotin-ChIP-Seq(GSE77302)/Homer	NTAATBNAATTA	1	-0.1453	0.9983	36	0.072	4162.2	0.0847
DUX4(Homeobox)/Myoblasts-DUX4.V5-ChIP-Seq(GSE75791)/Homer	NWTAAYCYAATCAWN	1	-0.1333	1	2	0.004	354.7	0.0072
BORIS(Zf)/K562-CTCFL-ChIP-Seq(GSE32465)/Homer	CNNBRGCGCCCCCTGSTGGC	1	-0.1317	1	26	0.052	3123.9	0.0635
Tlx?(NR)/NPC-H3K4me1-ChIP-Seq(GSE16256)/Homer	CTGGCAGSCTGCCA	1	-0.1284	1	45	0.09	5161.7	0.105
Max(bHLH)/K562-Max-ChIP-Seq(GSE31477)/Homer	RCCACGTGGYYN	1	-0.1276	1	78	0.156	8599.1	0.1749
CEBP(bZIP)/ThioMac-CEBPb-ChIP-Seq(GSE21512)/Homer	ATTGCGCAAC	1	-0.1252	1	44	0.088	5065.4	0.103
Esrrb(NR)/mES-Esrrb-ChIP-Seq(GSE11431)/Homer	KTGACCTTGA	1	-0.116	1	69	0.138	7713	0.1569
LRF(Zf)/Erythroblasts-ZBTB7A-ChIP-Seq(GSE74977)/Homer	AAGACCCYYN	1	-0.1157	1	167	0.334	17669.3	0.3594
PR(NR)/T47D-PR-ChIP-Seq(GSE31130)/Homer	VAGRACAKNCTGTBC	1	-0.1009	1	233	0.466	24298.6	0.4942
Bcl6(Zf)/Liver-Bcl6-ChIP-Seq(GSE31578)/Homer	NNNCTTTCCAGGAAA	1	-0.09999	1	142	0.284	15242.6	0.31
Pitx1(Homeobox)/Chicken-Pitx1-ChIP-Seq(GSE38910)/Homer	TAATCCCN	1	-0.09886	1	337	0.674	34421.4	0.7001
Sox15(HMG)/CPA-Sox15-ChIP-Seq(GSE62909)/Homer	RAACAATGGN	1	-0.07376	1	94	0.188	10506.6	0.2137
NF1:FOXA1(CTF,Forkhead)/LNCAP-FOXA1-ChIP-Seq(GSE27824)/Homer	WNTGTTTRYTTTGGCA	1	-0.07053	1	2	0.004	428.4	0.0087
PGR(NR)/EndoStromal-PGR-ChIP-Seq(GSE69539)/Homer	AAGAACATWHTGTTC	1	-0.06868	1	18	0.036	2415.4	0.0491
SF1(NR)/H295R-Nr5a1-ChIP-Seq(GSE44220)/Homer	CAAGGHCANV	1	-0.06533	1	53	0.106	6266	0.1274
NRF(NRF)/Promoter/Homer	STGCGCATGCGC	1	-0.06432	1	20	0.04	2660.5	0.0541
OCT:OCT(POU,Homeobox)/NPC-OCT6-ChIP-Seq(GSE43916)/Homer	YATGCATATRCATRT	1	-0.06422	1	9	0.018	1368.3	0.0278
Znf263(Zf)/K562-Znf263-ChIP-Seq(GSE31477)/Homer	CVGTSCTCCC	1	-0.06412	1	200	0.4	21290.2	0.433
ARE(NR)/LNCAP-AR-ChIP-Seq(GSE27824)/Homer	RGRACASNSTGTYCYB	1	-0.0632	1	28	0.056	3564.7	0.0725
Stat3(Stat)/mES-Stat3-ChIP-Seq(GSE11431)/Homer	CTTCCGGGAA	1	-0.05512	1	46	0.092	5576.8	0.1134
Sox10(HMG)/SciaticNerve-Sox3-ChIP-Seq(GSE35132)/Homer	CCWTTGTYYB	1	-0.04771	1	148	0.296	16230.3	0.3301
Sox3(HMG)/NPC-Sox3-ChIP-Seq(GSE33059)/Homer	CCWTTGTY	1	-0.0432	1	154	0.308	16885.6	0.3434
CRX(Homeobox)/Retina-Crx-ChIP-Seq(GSE20012)/Homer	GCTAATCC	1	-0.04318	1	209	0.418	22389.8	0.4554
Sox17(HMG)/Endoderm-Sox17-ChIP-Seq(GSE61475)/Homer	CCATTGTTYB	1	-0.04202	1	56	0.112	6747.4	0.1372
FOXP1(Forkhead)/H9-FOXP1-ChIP-Seq(GSE31006)/Homer	NYYTGTTTACHN	1	-0.03589	1	31	0.062	4061	0.0826
RAR:RXR(NR),DR5/ES-RAR-ChIP-Seq(GSE56893)/Homer	AGGTCAAGGTCA	1	-0.02492	1	17	0.034	2533.6	0.0515
E2F(E2F)/Hela-CellCycle-Expression/Homer	TTSGCGCGAAAA	1	-0.02474	1	2	0.004	548.1	0.0111
Sox2(HMG)/mES-Sox2-ChIP-Seq(GSE11431)/Homer	BCCATTGTTC	1	-0.02396	1	73	0.146	8766.5	0.1783
FoxL2(Forkhead)/Ovary-FoxL2-ChIP-Seq(GSE60858)/Homer	WWTRTAAACAVG	1	-0.01938	1	63	0.126	7768.5	0.158
Foxf1(Forkhead)/Lung-Foxf1-ChIP-Seq(GSE77951)/Homer	WWATRTAAACAN	1	-0.01915	1	70	0.14	8525.1	0.1734
Foxo3(Forkhead)/U2OS-Foxo3-ChIP-Seq(E-MTAB-2701)/Homer	DGTAAACA	1	-0.01887	1	53	0.106	6690.7	0.1361
RARg(NR)/ES-RARg-ChIP-Seq(GSE30538)/Homer	AGGTCAAGGTCA	1	-0.01678	1	7	0.014	1341.8	0.0273
c-Myc(bHLH)/LNCAP-cMyc-ChIP-Seq(Unpublished)/Homer	VCCACGTG	1	-0.01407	1	41	0.082	5448.2	0.1108
Sox9(HMG)/Limb-SOX9-ChIP-Seq(GSE73225)/Homer	AGGVNCCTTTGT	1	-0.01361	1	79	0.158	9606.1	0.1954
ZNF143|STAF(Zf)/CUTLL-ZNF143-ChIP-Seq(GSE29600)/Homer	ATTTCCCAGVAKSCY	1	-0.01341	1	36	0.072	4896.8	0.0996
ZBTB12(Zf)/HEK293-ZBTB12.GFP-ChIP-Seq(GSE58341)/Homer	NGNTCTAGAACCNGV	1	-0.009095	1	42	0.084	5681.6	0.1156
GRE(NR),IR3/RAW264.7-GRE-ChIP-Seq(Unpublished)/Homer	VAGRACAKWCTGTYC	1	-0.008987	1	16	0.032	2621.8	0.0533
YY1(Zf)/Promoter/Homer	CAAGATGGCGGC	1	-0.005948	1	4	0.008	1049.1	0.0213
Sox6(HMG)/Myotubes-Sox6-ChIP-Seq(GSE32627)/Homer	CCATTGTTNY	1	-0.005263	1	126	0.252	14888.9	0.3028
FOXK1(Forkhead)/HEK293-FOXK1-ChIP-Seq(GSE51673)/Homer	NVWTGTTTAC	1	-0.004875	1	75	0.15	9511.3	0.1934
TEAD(TEA)/Fibroblast-PU.1-ChIP-Seq(Unpublished)/Homer	YCWGGAATGY	1	-0.004157	1	44	0.088	6115.5	0.1244
TEAD4(TEA)/Tropoblast-Tead4-ChIP-Seq(GSE37350)/Homer	CCWGGAATGY	1	-0.001206	1	61	0.122	8362	0.1701
Otx2(Homeobox)/EpiLC-Otx2-ChIP-Seq(GSE56098)/Homer	NYTAATCCYB	1	-0.001128	1	64	0.128	8715.9	0.1773
TEAD2(TEA)/Py2T-Tead2-ChIP-Seq(GSE55709)/Homer	CCWGGAATGY	1	-0.0001	1	30	0.06	5246.3	0.1067
GSC(Homeobox)/FrogEmbryos-GSC-ChIP-Seq(DRA000576)/Homer	RGGATTAR	1	-7.2e-05	1	87	0.174	11969.5	0.2434
RAR:RXR(NR),DR5/ES-RAR-ChIP-Seq(GSE56893)/Homer	RGGTCADNNAGAGGTCAV	1	0	1	0	0	314.6	0.0064
GFX(?)/Promoter/Homer	ATTCTCGCGAGA	1	0	1	0	0	144.3	0.0029
OCT:OCT(POU,Homeobox)/NPC-Brn1-ChIP-Seq(GSE35496)/Homer	ATGAATATTCATGAG	1	0	1	0	0	67.8	0.0014
ZNF16(Zf)/HEK293-ZNF16.GFP-ChIP-Seq(GSE58341)/Homer	MACCTTCYATGGCTCCCTAKTGCCY	1	0	1	0	0	101.7	0.0021

## Sheet: cluster_5
Motif Name	Consensus	P-value	Log P-value	q-value (Benjamini)	# of Target Sequences with Motif(of 500)	% of Target Sequences with Motif	# of Background Sequences with Motif(of 49282)	% of Background Sequences with Motif
CEBP(bZIP)/ThioMac-CEBPb-ChIP-Seq(GSE21512)/Homer	ATTGCGCAAC	1e-69	-159.9	0	210	0.42	5435.8	0.1103
PU.1(ETS)/ThioMac-PU.1-ChIP-Seq(GSE21512)/Homer	AGAGGAAGTG	1e-44	-102.2	0	191	0.382	6455	0.1309
PU.1:IRF8(ETS:IRF)/pDC-Irf8-ChIP-Seq(GSE66899)/Homer	GGAAGTGAAAST	1e-44	-101.9	0	109	0.218	2098.1	0.0426
ELF5(ETS)/T47D-ELF5-ChIP-Seq(GSE30407)/Homer	ACVAGGAAGT	1e-43	-100.4	0	222	0.444	8605.5	0.1746
SpiB(ETS)/OCILY3-SPIB-ChIP-Seq(GSE56857)/Homer	AAAGRGGAAGTG	1e-39	-90.53	0	117	0.234	2752.3	0.0558
IRF8(IRF)/BMDM-IRF8-ChIP-Seq(GSE77884)/Homer	GRAASTGAAAST	1e-38	-89.37	0	130	0.26	3438.1	0.0697
HLF(bZIP)/HSC-HLF.Flag-ChIP-Seq(GSE69817)/Homer	RTTATGYAAB	1e-35	-81.58	0	182	0.364	6866.5	0.1393
ETS1(ETS)/Jurkat-ETS1-ChIP-Seq(GSE17954)/Homer	ACAGGAAGTG	1e-29	-67.28	0	245	0.49	12491.7	0.2534
IRF3(IRF)/BMDM-Irf3-ChIP-Seq(GSE67343)/Homer	AGTTTCAKTTTC	1e-28	-66.32	0	113	0.226	3367.4	0.0683
ELF3(ETS)/PDAC-ELF3-ChIP-Seq(GSE64557)/Homer	ANCAGGAAGT	1e-25	-59.05	0	188	0.376	8661.8	0.1757
EHF(ETS)/LoVo-EHF-ChIP-Seq(GSE49402)/Homer	AVCAGGAAGT	1e-24	-56.45	0	267	0.534	15294.4	0.3103
PU.1-IRF(ETS:IRF)/Bcell-PU.1-ChIP-Seq(GSE21512)/Homer	MGGAAGTGAAAC	1e-24	-56.1	0	274	0.548	15948.6	0.3235
Etv2(ETS)/ES-ER71-ChIP-Seq(GSE59402)/Homer(0.967)	NNAYTTCCTGHN	1e-23	-54.58	0	216	0.432	11168.4	0.2266
CEBP:AP1(bZIP)/ThioMac-CEBPb-ChIP-Seq(GSE21512)/Homer	DRTGTTGCAA	1e-23	-53.9	0	157	0.314	6781.9	0.1376
GABPA(ETS)/Jurkat-GABPa-ChIP-Seq(GSE17954)/Homer	RACCGGAAGT	1e-23	-53.28	0	210	0.42	10797.5	0.219
ETV1(ETS)/GIST48-ETV1-ChIP-Seq(GSE22441)/Homer	AACCGGAAGT	1e-21	-49.09	0	273	0.546	16557	0.3359
IRF1(IRF)/PBMC-IRF1-ChIP-Seq(GSE43036)/Homer	GAAAGTGAAAGT	1e-20	-47.93	0	61	0.122	1377.3	0.0279
ERG(ETS)/VCaP-ERG-ChIP-Seq(GSE14097)/Homer	ACAGGAAGTG	1e-18	-43.43	0	288	0.576	18561.1	0.3765
Ets1-distal(ETS)/CD4+-PolII-ChIP-Seq(Barski_et_al.)/Homer	MACAGGAAGT	1e-16	-38.28	0	97	0.194	3761	0.0763
Fli1(ETS)/CD8-FLI-ChIP-Seq(GSE20898)/Homer	NRYTTCCGGH	1e-15	-35.97	0	213	0.426	12704	0.2577
IRF2(IRF)/Erythroblas-IRF2-ChIP-Seq(GSE36985)/Homer	GAAASYGAAASY	1e-12	-29.76	0	41	0.082	1004.4	0.0204
Atf4(bZIP)/MEF-Atf4-ChIP-Seq(GSE35681)/Homer	MTGATGCAAT	1e-12	-28.99	0	62	0.124	2144	0.0435
Nur77(NR)/K562-NR4A1-ChIP-Seq(GSE31363)/Homer	TGACCTTTNCNT	1e-12	-28.26	0	53	0.106	1671.1	0.0339
Fosl2(bZIP)/3T3L1-Fosl2-ChIP-Seq(GSE56872)/Homer	NATGASTCABNN	1e-11	-27.4	0	79	0.158	3284.1	0.0666
Jun-AP1(bZIP)/K562-cJun-ChIP-Seq(GSE31477)/Homer	GATGASTCATCN	1e-11	-27.01	0	64	0.128	2368	0.048
Fra2(bZIP)/Striatum-Fra2-ChIP-Seq(GSE43429)/Homer	GGATGACTCATC	1e-11	-25.54	0	96	0.192	4576.5	0.0928
JunB(bZIP)/DendriticCells-Junb-ChIP-Seq(GSE36099)/Homer	RATGASTCAT	1e-11	-25.43	0	105	0.21	5230.6	0.1061
EWS:ERG-fusion(ETS)/CADO_ES1-EWS:ERG-ChIP-Seq(SRA014231)/Homer	ATTTCCTGTN	1e-11	-25.37	0	145	0.29	8289.4	0.1682
Fra1(bZIP)/BT549-Fra1-ChIP-Seq(GSE46166)/Homer	NNATGASTCATH	1e-10	-25.11	0	104	0.208	5186.7	0.1052
ELF1(ETS)/Jurkat-ELF1-ChIP-Seq(SRA014231)/Homer	AVCCGGAAGT	1e-10	-25.07	0	113	0.226	5852.3	0.1187
IRF4(IRF)/GM12878-IRF4-ChIP-Seq(GSE32465)/Homer	ACTGAAACCA	1e-10	-23.87	0	91	0.182	4362.6	0.0885
Atf3(bZIP)/GBM-ATF3-ChIP-Seq(GSE33912)/Homer	DATGASTCATHN	1e-10	-23.21	0	116	0.232	6261.1	0.127
KLF5(Zf)/LoVo-KLF5-ChIP-Seq(GSE49402)/Homer	DGGGYGKGGC	1e-09	-22.54	0	228	0.456	15780	0.3201
SPDEF(ETS)/VCaP-SPDEF-ChIP-Seq(SRA014231)/Homer	ASWTCCTGBT	1e-09	-22.31	0	187	0.374	12174	0.247
Chop(bZIP)/MEF-Chop-ChIP-Seq(GSE35681)/Homer	ATTGCATCAT	1e-09	-21.91	0	47	0.094	1637	0.0332
EKLF(Zf)/Erythrocyte-Klf1-ChIP-Seq(GSE20478)/Homer	NWGGGTGTGGCY	1e-09	-21.75	0	64	0.128	2691.8	0.0546
MafK(bZIP)/C2C12-MafK-ChIP-Seq(GSE36030)/Homer	GCTGASTCAGCA	1e-09	-21.7	0	69	0.138	3022.1	0.0613
KLF3(Zf)/MEF-Klf3-ChIP-Seq(GSE44748)/Homer	NRGCCCCRCCCHBNN	1e-09	-21.08	0	114	0.228	6332.6	0.1285
KLF6(Zf)/PDAC-KLF6-ChIP-Seq(GSE64557)/Homer	MKGGGYGTGGCC	1e-08	-20.26	0	190	0.38	12734.9	0.2583
AP-1(bZIP)/ThioMac-PU.1-ChIP-Seq(GSE21512)/Homer	VTGACTCATC	1e-08	-20.04	0	124	0.248	7234.2	0.1468
BATF(bZIP)/Th17-BATF-ChIP-Seq(GSE39756)/Homer	DATGASTCAT	1e-08	-19.13	0	112	0.224	6395.1	0.1297
ETS(ETS)/Promoter/Homer	AACCGGAAGT	1e-08	-18.83	0	76	0.152	3734.8	0.0758
MafA(bZIP)/Islet-MafA-ChIP-Seq(GSE30298)/Homer	TGCTGACTCA	1e-07	-17.7	0	153	0.306	9929.3	0.2014
Bach2(bZIP)/OCILy7-Bach2-ChIP-Seq(GSE44420)/Homer	TGCTGAGTCA	1e-07	-17.49	0	48	0.096	1952.2	0.0396
EWS:FLI1-fusion(ETS)/SK_N_MC-EWS:FLI1-ChIP-Seq(SRA014231)/Homer	VACAGGAAAT	1e-07	-16.39	0	114	0.228	6891.7	0.1398
Elk1(ETS)/Hela-Elk1-ChIP-Seq(GSE31477)/Homer	HACTTCCGGY	1e-06	-15.01	0	104	0.208	6271.5	0.1272
NF-E2(bZIP)/K562-NFE2-ChIP-Seq(GSE31477)/Homer	GATGACTCAGCA	1e-06	-13.94	0	21	0.042	581.9	0.0118
Klf4(Zf)/mES-Klf4-ChIP-Seq(GSE11431)/Homer	GCCACACCCA	1e-05	-13.2	0	84	0.168	4926.5	0.0999
PRDM1(Zf)/Hela-PRDM1-ChIP-Seq(GSE31477)/Homer	ACTTTCACTTTC	1e-05	-12.16	0	103	0.206	6595	0.1338
COUP-TFII(NR)/Artia-Nr2f2-ChIP-Seq(GSE46497)/Homer	AGRGGTCA	1e-05	-11.7	0.0001	244	0.488	19322.9	0.392
KLF14(Zf)/HEK293-KLF14.GFP-ChIP-Seq(GSE58341)/Homer	RGKGGGCGKGGC	0.0001	-11.5	0.0001	262	0.524	21105.1	0.4281
Bach1(bZIP)/K562-Bach1-ChIP-Seq(GSE31477)/Homer	AWWNTGCTGAGTCAT	0.0001	-10.77	0.0001	18	0.036	553.1	0.0112
Elk4(ETS)/Hela-Elk4-ChIP-Seq(GSE31477)/Homer	NRYTTCCGGY	0.0001	-9.793	0.0004	92	0.184	6063.8	0.123
Mef2b(MADS)/HEK293-Mef2b.V5-ChIP-Seq(GSE67450)/Homer	GCTATTTTTGGM	0.0001	-9.436	0.0005	105	0.21	7217.8	0.1464
KLF10(Zf)/HEK293-KLF10.GFP-ChIP-Seq(GSE58341)/Homer	GGGGGTGTGTCC	0.0001	-9.277	0.0006	130	0.26	9410	0.1909
Nrf2(bZIP)/Lymphoblast-Nrf2-ChIP-Seq(GSE37589)/Homer	HTGCTGAGTCAT	0.001	-9.176	0.0007	16	0.032	516.1	0.0105
ISRE(IRF)/ThioMac-LPS-Expression(GSE23622)/Homer	AGTTTCASTTTC	0.001	-8.818	0.0009	17	0.034	589.5	0.012
Foxo1(Forkhead)/RAW-Foxo1-ChIP-Seq(Fan_et_al.)/Homer	CTGTTTAC	0.001	-8.728	0.001	243	0.486	19987.5	0.4055
Atf1(bZIP)/K562-ATF1-ChIP-Seq(GSE31477)/Homer	GATGACGTCA	0.001	-8.71	0.001	93	0.186	6335.4	0.1285
Usf2(bHLH)/C2C12-Usf2-ChIP-Seq(GSE36030)/Homer	GTCACGTGGT	0.001	-8.062	0.0019	53	0.106	3182.1	0.0646
Sp5(Zf)/mES-Sp5.Flag-ChIP-Seq(GSE72989)/Homer	RGKGGGCGGAGC	0.001	-8.06	0.0019	162	0.324	12560.2	0.2548
ETS:RUNX(ETS,Runt)/Jurkat-RUNX1-ChIP-Seq(GSE17954)/Homer	RCAGGATGTGGT	0.001	-7.916	0.0021	24	0.048	1079.2	0.0219
Mef2d(MADS)/Retina-Mef2d-ChIP-Seq(GSE61391)/Homer	GCTATTTTTAGC	0.001	-7.726	0.0026	29	0.058	1435	0.0291
RUNX(Runt)/HPC7-Runx1-ChIP-Seq(GSE22178)/Homer	SAAACCACAG	0.001	-7.68	0.0026	116	0.232	8525.5	0.173
NF1(CTF)/LNCAP-NF1-ChIP-Seq(Unpublished)/Homer	CYTGGCABNSTGCCAR	0.001	-7.583	0.0029	67	0.134	4373.6	0.0887
USF1(bHLH)/GM12878-Usf1-ChIP-Seq(GSE32465)/Homer	SGTCACGTGR	0.001	-7.405	0.0034	71	0.142	4732.3	0.096
MITF(bHLH)/MastCells-MITF-ChIP-Seq(GSE48085)/Homer	RTCATGTGAC	0.01	-6.753	0.0063	132	0.264	10174.9	0.2064
Mef2a(MADS)/HL1-Mef2a.biotin-ChIP-Seq(GSE21529)/Homer	CYAAAAATAG	0.01	-6.402	0.0089	53	0.106	3428.9	0.0696
Zfp809(Zf)/ES-Zfp809-ChIP-Seq(GSE70799)/Homer	GGGGCTYGKCTGGGA	0.01	-6.185	0.0109	38	0.076	2271.5	0.0461
Ronin(THAP)/ES-Thap11-ChIP-Seq(GSE51522)/Homer	RACTACAACTCCCAGVAKGC	0.01	-6.059	0.0122	8	0.016	224.6	0.0046
MafB(bZIP)/BMM-Mafb-ChIP-Seq(GSE75722)/Homer	WNTGCTGASTCAGCANWTTY	0.01	-5.981	0.013	73	0.146	5170.4	0.1049
Klf9(Zf)/GBM-Klf9-ChIP-Seq(GSE62211)/Homer	GCCACRCCCACY	0.01	-5.599	0.0187	76	0.152	5509.6	0.1118
Mef2c(MADS)/GM12878-Mef2c-ChIP-Seq(GSE32465)/Homer	DCYAAAAATAGM	0.01	-5.513	0.0201	52	0.104	3498.5	0.071
RUNX1(Runt)/Jurkat-RUNX1-ChIP-Seq(GSE29180)/Homer	AAACCACARM	0.01	-5.494	0.0202	149	0.298	12088	0.2452
Esrrb(NR)/mES-Esrrb-ChIP-Seq(GSE11431)/Homer	KTGACCTTGA	0.01	-5.435	0.0212	102	0.204	7831.1	0.1589
RXR(NR),DR1/3T3L1-RXR-ChIP-Seq(GSE13511)/Homer	TAGGGCAAAGGTCA	0.01	-5.398	0.0217	170	0.34	14074.5	0.2855
Hand2(bHLH)/Mesoderm-Hand2-ChIP-Seq(GSE61475)/Homer	TGACANARRCCAGRC	0.01	-5.38	0.0218	83	0.166	6167.3	0.1251
TR4(NR),DR1/Hela-TR4-ChIP-Seq(GSE24685)/Homer	GAGGTCAAAGGTCA	0.01	-5.277	0.0238	26	0.052	1471.5	0.0299
ZNF467(Zf)/HEK293-ZNF467.GFP-ChIP-Seq(GSE58341)/Homer	TGGGGAAGGGCM	0.01	-5.134	0.0272	148	0.296	12110.2	0.2457
T1ISRE(IRF)/ThioMac-Ifnb-Expression/Homer	ACTTTCGTTTCT	0.01	-4.917	0.0333	5	0.01	118	0.0024
Tcf21(bHLH)/ArterySmoothMuscle-Tcf21-ChIP-Seq(GSE61369)/Homer	NAACAGCTGG	0.01	-4.736	0.0394	138	0.276	11315.2	0.2295
E2F3(E2F)/MEF-E2F3-ChIP-Seq(GSE71376)/Homer	BTKGGCGGGAAA	0.01	-4.727	0.0394	77	0.154	5802.3	0.1177
E-box(bHLH)/Promoter/Homer	SSGGTCACGTGA	0.01	-4.673	0.041	15	0.03	736.4	0.0149
Erra(NR)/HepG2-Erra-ChIP-Seq(GSE31477)/Homer	CAAAGGTCAG	0.1	-4.514	0.0475	285	0.57	25528.7	0.5179
ETS:E-box(ETS,bHLH)/HPC7-Scl-ChIP-Seq(GSE22178)/Homer	AGGAARCAGCTG	0.1	-4.438	0.0506	19	0.038	1046.6	0.0212
PAX5(Paired,Homeobox),condensed/GM12878-PAX5-ChIP-Seq(GSE32465)/Homer	GTCACGCTCSCTGM	0.1	-4.395	0.0522	21	0.042	1200.6	0.0244
RUNX2(Runt)/PCa-RUNX2-ChIP-Seq(GSE33889)/Homer	NWAACCACADNN	0.1	-4.172	0.0645	124	0.248	10213	0.2072
CLOCK(bHLH)/Liver-Clock-ChIP-Seq(GSE39860)/Homer	GHCACGTG	0.1	-3.962	0.0787	76	0.152	5918	0.1201
RUNX-AML(Runt)/CD4+-PolII-ChIP-Seq(Barski_et_al.)/Homer	GCTGTGGTTW	0.1	-3.942	0.0794	105	0.21	8545.4	0.1734
Maz(Zf)/HepG2-Maz-ChIP-Seq(GSE31477)/Homer	GGGGGGGG	0.1	-3.767	0.0935	191	0.382	16687.4	0.3385
c-Jun-CRE(bZIP)/K562-cJun-ChIP-Seq(GSE31477)/Homer	ATGACGTCATCY	0.1	-3.667	0.1022	40	0.08	2852.1	0.0579
MYB(HTH)/ERMYB-Myb-ChIPSeq(GSE22095)/Homer	GGCVGTTR	0.1	-3.652	0.1026	206	0.412	18181.5	0.3688
Smad4(MAD)/ESC-SMAD4-ChIP-Seq(GSE29422)/Homer	VBSYGTCTGG	0.1	-3.44	0.1256	217	0.434	19344.9	0.3924
SCL(bHLH)/HPC7-Scl-ChIP-Seq(GSE13511)/Homer	AVCAGCTG	0.1	-3.408	0.1283	417	0.834	39469.1	0.8007
Pit1+1bp(Homeobox)/GCrat-Pit1-ChIP-Seq(GSE58009)/Homer	ATGCATAATTCA	0.1	-3.325	0.1379	36	0.072	2585.5	0.0524
THRb(NR)/Liver-NR1A2-ChIP-Seq(GSE52613)/Homer	TRAGGTCA	0.1	-3.294	0.1407	403	0.806	38051.3	0.7719
CArG(MADS)/PUER-Srf-ChIP-Seq(Sullivan_et_al.)/Homer	CCATATATGGNM	0.1	-3.272	0.1424	42	0.084	3111.1	0.0631
Atf7(bZIP)/3T3L1-Atf7-ChIP-Seq(GSE56872)/Homer	NGRTGACGTCAY	0.1	-3.236	0.146	58	0.116	4523.9	0.0918
MafF(bZIP)/HepG2-MafF-ChIP-Seq(GSE31477)/Homer	HWWGTCAGCAWWTTT	0.1	-3.228	0.146	33	0.066	2351.1	0.0477
ZNF189(Zf)/HEK293-ZNF189.GFP-ChIP-Seq(GSE58341)/Homer	TGGAACAGMA	0.1	-3.222	0.146	127	0.254	10853.4	0.2202
PPARE(NR),DR1/3T3L1-Pparg-ChIP-Seq(GSE13511)/Homer	TGACCTTTGCCCCA	0.1	-3.165	0.1522	139	0.278	12006.9	0.2436
TFE3(bHLH)/MEF-TFE3-ChIP-Seq(GSE75757)/Homer	GTCACGTGACYV	0.1	-3.151	0.1527	14	0.028	819.8	0.0166
RAR:RXR(NR),DR5/ES-RAR-ChIP-Seq(GSE56893)/Homer	RGGTCADNNAGAGGTCAV	0.1	-3.129	0.1547	7	0.014	315.5	0.0064
PRDM14(Zf)/H1-PRDM14-ChIP-Seq(GSE22767)/Homer	RGGTCTCTAACY	0.1	-3.088	0.1596	48	0.096	3680.3	0.0747
STAT6(Stat)/Macrophage-Stat6-ChIP-Seq(GSE38377)/Homer	TTCCKNAGAA	0.1	-3.004	0.172	69	0.138	5581.2	0.1132
ZNF264(Zf)/HEK293-ZNF264.GFP-ChIP-Seq(GSE58341)/Homer	RGGGCACTAACY	0.1	-2.987	0.1732	91	0.182	7598.2	0.1541
PRDM9(Zf)/Testis-DMC1-ChIP-Seq(GSE35498)/Homer	ADGGYAGYAGCATCT	0.1	-2.97	0.1745	61	0.122	4870.1	0.0988
IRF:BATF(IRF:bZIP)/pDC-Irf8-ChIP-Seq(GSE66899)/Homer	CTTTCANTATGACTV	0.1	-2.958	0.1751	18	0.036	1159.6	0.0235
HNF4a(NR),DR1/HepG2-HNF4a-ChIP-Seq(GSE25021)/Homer	CARRGKBCAAAGTYCA	0.1	-2.866	0.1901	73	0.146	5991.8	0.1216
BMYB(HTH)/Hela-BMYB-ChIP-Seq(GSE27030)/Homer	NHAACBGYYV	0.1	-2.846	0.1923	176	0.352	15681.4	0.3181
Atf2(bZIP)/3T3L1-Atf2-ChIP-Seq(GSE56872)/Homer	NRRTGACGTCAT	0.1	-2.803	0.1989	41	0.082	3140.3	0.0637
Zfp281(Zf)/ES-Zfp281-ChIP-Seq(GSE81042)/Homer	CCCCTCCCCCAC	0.1	-2.783	0.2009	51	0.102	4031.4	0.0818
OCT:OCT-short(POU,Homeobox)/NPC-OCT6-ChIP-Seq(GSE43916)/Homer	ATGCATWATGCATRW	0.1	-2.746	0.2067	67	0.134	5486.2	0.1113
Zic(Zf)/Cerebellum-ZIC1.2-ChIP-Seq(GSE60731)/Homer	CCTGCTGAGH	0.1	-2.712	0.212	119	0.238	10323.8	0.2094
ZSCAN22(Zf)/HEK293-ZSCAN22.GFP-ChIP-Seq(GSE58341)/Homer	SMCAGTCWGAKGGAGGAGGC	0.1	-2.709	0.212	16	0.032	1036.7	0.021
Ap4(bHLH)/AML-Tfap4-ChIP-Seq(GSE45738)/Homer	NAHCAGCTGD	0.1	-2.651	0.2215	163	0.326	14534.6	0.2949
Tcf12(bHLH)/GM12878-Tcf12-ChIP-Seq(GSE32465)/Homer	VCAGCTGYTG	0.1	-2.612	0.2284	130	0.26	11409.6	0.2315
Hnf1(Homeobox)/Liver-Foxa2-Chip-Seq(GSE25694)/Homer	GGTTAAWCATTAA	0.1	-2.606	0.2284	15	0.03	971.5	0.0197
Olig2(bHLH)/Neuron-Olig2-ChIP-Seq(GSE30882)/Homer	RCCATMTGTT	0.1	-2.597	0.2284	235	0.47	21539.4	0.437
NPAS(bHLH)/Liver-NPAS-ChIP-Seq(GSE39860)/Homer	NVCACGTG	0.1	-2.534	0.2408	195	0.39	17681.4	0.3587
Atoh1(bHLH)/Cerebellum-Atoh1-ChIP-Seq(GSE22111)/Homer	VNRVCAGCTGGY	0.1	-2.387	0.2764	144	0.288	12855.6	0.2608
Sp1(Zf)/Promoter/Homer	GGCCCCGCCCCC	0.1	-2.368	0.2794	35	0.07	2727.9	0.0553
Tbx20(T-box)/Heart-Tbx20-ChIP-Seq(GSE29636)/Homer	GGTGYTGACAGS	0.1	-2.367	0.2794	34	0.068	2639.7	0.0535
c-Myc(bHLH)/LNCAP-cMyc-ChIP-Seq(Unpublished)/Homer	VCCACGTG	0.1	-2.353	0.2794	54	0.108	4439.6	0.0901
Pax7(Paired,Homeobox),longest/Myoblast-Pax7-ChIP-Seq(GSE25064)/Homer	NTAATTDGCYAATTANNWWD	0.1	-2.338	0.2811	4	0.008	170.2	0.0035
Tgif1(Homeobox)/mES-Tgif1-ChIP-Seq(GSE55404)/Homer	YTGWCADY	0.1	-2.337	0.2811	318	0.636	29903.3	0.6066
Gfi1b(Zf)/HPC7-Gfi1b-ChIP-Seq(GSE22178)/Homer	MAATCACTGC	1	-2.186	0.3222	80	0.16	6904.5	0.1401
Reverb(NR),DR2/RAW-Reverba.biotin-ChIP-Seq(GSE45914)/Homer	GTRGGTCASTGGGTCA	1	-2.148	0.332	22	0.044	1643.5	0.0333
FXR(NR),IR1/Liver-FXR-ChIP-Seq(Chong_et_al.)/Homer	AGGTCANTGACCTB	1	-2.135	0.3336	53	0.106	4425.3	0.0898
ZNF711(Zf)/SHSY5Y-ZNF711-ChIP-Seq(GSE20673)/Homer	AGGCCTAG	1	-2.133	0.3336	216	0.432	19965.5	0.405
Cdx2(Homeobox)/mES-Cdx2-ChIP-Seq(GSE14586)/Homer	GYMATAAAAH	1	-2.093	0.3425	75	0.15	6479	0.1314
Tlx?(NR)/NPC-H3K4me1-ChIP-Seq(GSE16256)/Homer	CTGGCAGSCTGCCA	1	-2.067	0.3491	64	0.128	5466	0.1109
Smad3(MAD)/NPC-Smad3-ChIP-Seq(GSE36673)/Homer	TWGTCTGV	1	-2.064	0.3491	327	0.654	30975.4	0.6284
bHLHE40(bHLH)/HepG2-BHLHE40-ChIP-Seq(GSE31477)/Homer	KCACGTGMCN	1	-2.024	0.3589	38	0.076	3097.5	0.0628
Srebp1a(bHLH)/HepG2-Srebp1a-ChIP-Seq(GSE31477)/Homer	RTCACSCCAY	1	-2.016	0.359	26	0.052	2025.4	0.0411
Sox10(HMG)/SciaticNerve-Sox3-ChIP-Seq(GSE35132)/Homer	CCWTTGTYYB	1	-2.009	0.359	187	0.374	17222.9	0.3494
Foxo3(Forkhead)/U2OS-Foxo3-ChIP-Seq(E-MTAB-2701)/Homer	DGTAAACA	1	-1.949	0.3786	80	0.16	7013.4	0.1423
GFY-Staf(?,Zf)/Promoter/Homer	RACTACAATTCCCAGAAKGC	1	-1.937	0.3802	10	0.02	666.6	0.0135
DUX4(Homeobox)/Myoblasts-DUX4.V5-ChIP-Seq(GSE75791)/Homer	NWTAAYCYAATCAWN	1	-1.936	0.3802	6	0.012	347.8	0.0071
STAT5(Stat)/mCD4+-Stat5-ChIP-Seq(GSE12346)/Homer	RTTTCTNAGAAA	1	-1.924	0.3802	45	0.09	3769.9	0.0765
MyoD(bHLH)/Myotube-MyoD-ChIP-Seq(GSE21614)/Homer	RRCAGCTGYTSY	1	-1.912	0.3816	102	0.204	9111.4	0.1848
Myf5(bHLH)/GM-Myf5-ChIP-Seq(GSE24852)/Homer	BAACAGCTGT	1	-1.889	0.3875	94	0.188	8364.3	0.1697
BMAL1(bHLH)/Liver-Bmal1-ChIP-Seq(GSE39860)/Homer	GNCACGTG	1	-1.88	0.3883	213	0.426	19841.7	0.4025
Egr1(Zf)/K562-Egr1-ChIP-Seq(GSE32465)/Homer	TGCGTGGGYG	1	-1.844	0.3998	95	0.19	8483.7	0.1721
BORIS(Zf)/K562-CTCFL-ChIP-Seq(GSE32465)/Homer	CNNBRGCGCCCCCTGSTGGC	1	-1.842	0.3998	32	0.064	2612.8	0.053
FOXK2(Forkhead)/U2OS-FOXK2-ChIP-Seq(E-MTAB-2204)/Homer	SCHTGTTTACAT	1	-1.832	0.3998	71	0.142	6223.3	0.1262
X-box(HTH)/NPC-H3K4me1-ChIP-Seq(GSE16256)/Homer	GGTTGCCATGGCAA	1	-1.789	0.414	16	0.032	1202.5	0.0244
Znf263(Zf)/K562-Znf263-ChIP-Seq(GSE31477)/Homer	CVGTSCTCCC	1	-1.78	0.4149	232	0.464	21773.6	0.4417
Twist(bHLH)/HMLE-TWIST1-ChIP-Seq(Chang_et_al)/Homer	VCAKCTGGNNNCCAGMTGBN	1	-1.747	0.426	21	0.042	1652.9	0.0335
Arnt:Ahr(bHLH)/MCF7-Arnt-ChIP-Seq(Lo_et_al.)/Homer	TBGCACGCAA	1	-1.744	0.426	76	0.152	6737.8	0.1367
Rfx6(HTH)/Min6b1-Rfx6.HA-ChIP-Seq(GSE62844)/Homer	TGTTKCCTAGCAACM	1	-1.733	0.426	140	0.28	12856.6	0.2608
E2F6(E2F)/Hela-E2F6-ChIP-Seq(GSE31477)/Homer	GGCGGGAARN	1	-1.73	0.426	58	0.116	5052.5	0.1025
ERE(NR),IR3/MCF7-ERa-ChIP-Seq(Unpublished)/Homer	VAGGTCACNSTGACC	1	-1.723	0.426	42	0.084	3568.9	0.0724
STAT4(Stat)/CD4-Stat4-ChIP-Seq(GSE22104)/Homer	NYTTCCWGGAAR	1	-1.704	0.4301	112	0.224	10185	0.2066
Pit1(Homeobox)/GCrat-Pit1-ChIP-Seq(GSE58009)/Homer	ATGMATATDC	1	-1.694	0.4314	101	0.202	9138.6	0.1854
Zic3(Zf)/mES-Zic3-ChIP-Seq(GSE37889)/Homer	GGCCYCCTGCTGDGH	1	-1.61	0.4662	80	0.16	7186.2	0.1458
NFAT:AP1(RHD,bZIP)/Jurkat-NFATC1-ChIP-Seq(Jolma_et_al.)/Homer	SARTGGAAAAWRTGAGTCAB	1	-1.58	0.4776	21	0.042	1697.4	0.0344
Oct2(POU,Homeobox)/Bcell-Oct2-ChIP-Seq(GSE21512)/Homer	ATATGCAAAT	1	-1.579	0.4776	28	0.056	2333.4	0.0473
THRa(NR)/C17.2-THRa-ChIP-Seq(GSE38347)/Homer	GGTCANYTGAGGWCA	1	-1.539	0.4914	56	0.112	4953.7	0.1005
Sox3(HMG)/NPC-Sox3-ChIP-Seq(GSE33059)/Homer	CCWTTGTY	1	-1.539	0.4914	192	0.384	18042.4	0.366
ZNF415(Zf)/HEK293-ZNF415.GFP-ChIP-Seq(GSE58341)/Homer	GRTGMTRGAGCC	1	-1.533	0.4914	71	0.142	6374.6	0.1293
Nanog(Homeobox)/mES-Nanog-ChIP-Seq(GSE11724)/Homer	RGCCATTAAC	1	-1.52	0.4914	368	0.736	35459.1	0.7193
ZNF669(Zf)/HEK293-ZNF669.GFP-ChIP-Seq(GSE58341)/Homer	GARTGGTCATCGCCC	1	-1.511	0.4927	10	0.02	738.5	0.015
NFAT(RHD)/Jurkat-NFATC1-ChIP-Seq(Jolma_et_al.)/Homer	ATTTTCCATT	1	-1.499	0.4959	97	0.194	8874.9	0.18
Pbx3(Homeobox)/GM12878-PBX3-ChIP-Seq(GSE32465)/Homer	SCTGTCAMTCAN	1	-1.493	0.4959	34	0.068	2916.6	0.0592
E2F7(E2F)/Hela-E2F7-ChIP-Seq(GSE32673)/Homer	VDTTTCCCGCCA	1	-1.489	0.4959	12	0.024	917.7	0.0186
Oct4:Sox17(POU,Homeobox,HMG)/F9-Sox17-ChIP-Seq(GSE44553)/Homer	CCATTGTATGCAAAT	1	-1.48	0.496	15	0.03	1185.4	0.024
MyoG(bHLH)/C2C12-MyoG-ChIP-Seq(GSE36024)/Homer	AACAGCTG	1	-1.478	0.496	136	0.272	12645.8	0.2565
Pknox1(Homeobox)/ES-Prep1-ChIP-Seq(GSE63282)/Homer	SCTGTCAVTCAV	1	-1.471	0.496	32	0.064	2739	0.0556
NRF1(NRF)/MCF7-NRF1-ChIP-Seq(Unpublished)/Homer	CTGCGCATGCGC	1	-1.409	0.5235	15	0.03	1203.5	0.0244
NeuroG2(bHLH)/Fibroblast-NeuroG2-ChIP-Seq(GSE75910)/Homer	ACCATCTGTT	1	-1.386	0.5323	188	0.376	17774.5	0.3606
NF1-halfsite(CTF)/LNCaP-NF1-ChIP-Seq(Unpublished)/Homer	YTGCCAAG	1	-1.38	0.5326	205	0.41	19442	0.3944
ZBTB18(Zf)/HEK293-ZBTB18.GFP-ChIP-Seq(GSE58341)/Homer	AACATCTGGA	1	-1.378	0.5326	67	0.134	6079.7	0.1233
E2F4(E2F)/K562-E2F4-ChIP-Seq(GSE31477)/Homer	GGCGGGAAAH	1	-1.36	0.537	40	0.08	3531.6	0.0716
CHR(?)/Hela-CellCycle-Expression/Homer	SRGTTTCAAA	1	-1.351	0.5386	63	0.126	5713.8	0.1159
bZIP:IRF(bZIP,IRF)/Th17-BatF-ChIP-Seq(GSE39756)/Homer	NAGTTTCABTHTGACTNW	1	-1.328	0.5482	59	0.118	5345.6	0.1084
DMRT1(DM)/Testis-DMRT1-ChIP-Seq(GSE64892)/Homer	TWGHWACAWTGTWDC	1	-1.326	0.5482	27	0.054	2329.5	0.0473
PBX1(Homeobox)/MCF7-PBX1-ChIP-Seq(GSE28007)/Homer	GSCTGTCACTCA	1	-1.305	0.5548	12	0.024	959.9	0.0195
CRE(bZIP)/Promoter/Homer	CSGTGACGTCAC	1	-1.255	0.5794	25	0.05	2169.3	0.044
Unknown-ESC-element(?)/mES-Nanog-ChIP-Seq(GSE11724)/Homer	CACAGCAGGGGG	1	-1.253	0.5794	81	0.162	7496.4	0.1521
Max(bHLH)/K562-Max-ChIP-Seq(GSE31477)/Homer	RCCACGTGGYYN	1	-1.218	0.5949	88	0.176	8194.6	0.1662
AP-2gamma(AP2)/MCF7-TFAP2C-ChIP-Seq(GSE21234)/Homer	SCCTSAGGSCAW	1	-1.194	0.6057	130	0.26	12281.8	0.2492
CEBP:CEBP(bZIP)/MEF-Chop-ChIP-Seq(GSE35681)/Homer	NTNATGCAAYMNNHTGMAAY	1	-1.183	0.6093	14	0.028	1173.4	0.0238
FOXK1(Forkhead)/HEK293-FOXK1-ChIP-Seq(GSE51673)/Homer	NVWTGTTTAC	1	-1.172	0.613	106	0.212	9970	0.2023
AMYB(HTH)/Testes-AMYB-ChIP-Seq(GSE44588)/Homer	TGGCAGTTGG	1	-1.164	0.6143	174	0.348	16599.3	0.3367
Foxa3(Forkhead)/Liver-Foxa3-ChIP-Seq(GSE77670)/Homer	BSNTGTTTACWYWGN	1	-1.146	0.622	34	0.068	3062.7	0.0621
LXRE(NR),DR4/RAW-LXRb.biotin-ChIP-Seq(GSE21512)/Homer	RGGTTACTANAGGTCA	1	-1.146	0.622	7	0.014	545.4	0.0111
Foxa2(Forkhead)/Liver-Foxa2-ChIP-Seq(GSE25694)/Homer	CYTGTTTACWYW	1	-1.141	0.622	85	0.17	7959.8	0.1615
ZFX(Zf)/mES-Zfx-ChIP-Seq(GSE11431)/Homer	AGGCCTRG	1	-1.136	0.622	160	0.32	15256.7	0.3095
ZNF322(Zf)/HEK293-ZNF322.GFP-ChIP-Seq(GSE58341)/Homer	GAGCCTGGTACTGWGCCTGR	1	-1.132	0.622	43	0.086	3926.8	0.0797
ZNF317(Zf)/HEK293-ZNF317.GFP-ChIP-Seq(GSE58341)/Homer	GTCWGCTGTYYCTCT	1	-1.125	0.622	12	0.024	1005.7	0.0204
GFY(?)/Promoter/Homer	ACTACAATTCCC	1	-1.122	0.622	8	0.016	640.8	0.013
Oct6(POU,Homeobox)/NPC-Pou3f1-ChIP-Seq(GSE35496)/Homer	WATGCAAATGAG	1	-1.11	0.622	42	0.084	3842.4	0.0779
HOXD13(Homeobox)/Chicken-Hoxd13-ChIP-Seq(GSE38910)/Homer	NCYAATAAAA	1	-1.09	0.631	106	0.212	10034.7	0.2036
Sox4(HMG)/proB-Sox4-ChIP-Seq(GSE50066)/Homer	YCTTTGTTCC	1	-1.078	0.6349	99	0.198	9363.6	0.19
VDR(NR),DR3/GM10855-VDR+vitD-ChIP-Seq(GSE22484)/Homer	ARAGGTCANWGAGTTCANNN	1	-1.07	0.6367	28	0.056	2527.4	0.0513
Nkx6.1(Homeobox)/Islet-Nkx6.1-ChIP-Seq(GSE40975)/Homer	GKTAATGR	1	-1.066	0.6367	225	0.45	21696.8	0.4401
Foxf1(Forkhead)/Lung-Foxf1-ChIP-Seq(GSE77951)/Homer	WWATRTAAACAN	1	-1.054	0.6408	94	0.188	8897.3	0.1805
CTCF-SatelliteElement(Zf?)/CD4+-CTCF-ChIP-Seq(Barski_et_al.)/Homer	TGCAGTTCCMVNWRTGGCCA	1	-1.049	0.6408	3	0.006	207.1	0.0042
Rbpj1(?)/Panc1-Rbpj1-ChIP-Seq(GSE47459)/Homer	HTTTCCCASG	1	-1.014	0.6602	176	0.352	16939.1	0.3436
Smad2(MAD)/ES-SMAD2-ChIP-Seq(GSE29422)/Homer	CTGTCTGG	1	-1.008	0.6607	197	0.394	19005.8	0.3856
Tgif2(Homeobox)/mES-Tgif2-ChIP-Seq(GSE55404)/Homer	TGTCANYT	1	-1.002	0.6617	323	0.646	31431.8	0.6376
Sox6(HMG)/Myotubes-Sox6-ChIP-Seq(GSE32627)/Homer	CCATTGTTNY	1	-0.9903	0.6661	166	0.332	15983.4	0.3242
Barx1(Homeobox)/Stomach-Barx1.3xFlag-ChIP-Seq(GSE69483)/Homer	AAACMATTAN	1	-0.9717	0.6752	47	0.094	4402.3	0.0893
NFkB-p50,p52(RHD)/Monocyte-p50-ChIP-Chip(Schreiber_et_al.)/Homer	GGGGGAATCCCC	1	-0.9529	0.6847	14	0.028	1245.8	0.0253
ZNF416(Zf)/HEK293-ZNF416.GFP-ChIP-Seq(GSE58341)/Homer	WDNCTGGGCA	1	-0.9418	0.689	177	0.354	17112.9	0.3472
RORgt(NR)/EL4-RORgt.Flag-ChIP-Seq(GSE56019)/Homer	AAYTAGGTCA	1	-0.9413	0.689	14	0.028	1249.7	0.0254
n-Myc(bHLH)/mES-nMyc-ChIP-Seq(GSE11431)/Homer	VRCCACGTGG	1	-0.9225	0.6957	86	0.172	8226.7	0.1669
Egr2(Zf)/Thymocytes-Egr2-ChIP-Seq(GSE34254)/Homer	NGCGTGGGCGGR	1	-0.9211	0.6957	23	0.046	2117.3	0.043
NeuroD1(bHLH)/Islet-NeuroD1-ChIP-Seq(GSE30298)/Homer	GCCATCTGTT	1	-0.8939	0.7091	105	0.21	10107.6	0.205
RFX(HTH)/K562-RFX3-ChIP-Seq(SRA012198)/Homer	CGGTTGCCATGGCAAC	1	-0.8895	0.7091	10	0.02	886.6	0.018
Tcfcp2l1(CP2)/mES-Tcfcp2l1-ChIP-Seq(GSE11431)/Homer	NRAACCRGTTYRAACCRGYT	1	-0.8824	0.7105	20	0.04	1846	0.0374
PGR(NR)/EndoStromal-PGR-ChIP-Seq(GSE69539)/Homer	AAGAACATWHTGTTC	1	-0.8714	0.715	26	0.052	2430.7	0.0493
ZNF136(Zf)/HEK293-ZNF136.GFP-ChIP-Seq(GSE58341)/Homer	YTKGATAHAGTATTCTWGGTNGGCA	1	-0.8636	0.7172	10	0.02	894.5	0.0181
p53(p53)/Saos-p53-ChIP-Seq(GSE15780)/Homer	RRCATGYCYRGRCATGYYYN	1	-0.8498	0.7204	12	0.024	1090.2	0.0221
p53(p53)/Saos-p53-ChIP-Seq/Homer	RRCATGYCYRGRCATGYYYN	1	-0.8498	0.7204	12	0.024	1090.2	0.0221
Brachyury(T-box)/Mesoendoderm-Brachyury-ChIP-exo(GSE54963)/Homer	ANTTMRCASBNNNGTGYKAAN	1	-0.8407	0.7236	31	0.062	2931.1	0.0595
Pax7(Paired,Homeobox),long/Myoblast-Pax7-ChIP-Seq(GSE25064)/Homer	TAATCHGATTAC	1	-0.838	0.7236	2	0.004	145.3	0.0029
CDX4(Homeobox)/ZebrafishEmbryos-Cdx4.Myc-ChIP-Seq(GSE48254)/Homer	NGYCATAAAWCH	1	-0.8346	0.7236	85	0.17	8205.3	0.1665
CTCF(Zf)/CD4+-CTCF-ChIP-Seq(Barski_et_al.)/Homer	AYAGTGCCMYCTRGTGGCCA	1	-0.7834	0.7559	18	0.036	1697.8	0.0344
ZNF165(Zf)/WHIM12-ZNF165-ChIP-Seq(GSE65937)/Homer	AAGGKGRCGCAGGCA	1	-0.7822	0.7559	16	0.032	1503.9	0.0305
Unknown(Homeobox)/Limb-p300-ChIP-Seq/Homer	SSCMATWAAA	1	-0.7791	0.7559	64	0.128	6197.3	0.1257
Lhx3(Homeobox)/Neuron-Lhx3-ChIP-Seq(GSE31456)/Homer	ADBTAATTAR	1	-0.7748	0.7559	149	0.298	14548.3	0.2951
NFkB-p65-Rel(RHD)/ThioMac-LPS-Expression(GSE23622)/Homer	GGAAATTCCC	1	-0.7714	0.7559	6	0.012	537.7	0.0109
HOXB13(Homeobox)/ProstateTumor-HOXB13-ChIP-Seq(GSE56288)/Homer	TTTTATKRGG	1	-0.7642	0.7559	105	0.21	10235.5	0.2076
Rfx2(HTH)/LoVo-RFX2-ChIP-Seq(GSE49402)/Homer	GTTGCCATGGCAACM	1	-0.7587	0.7559	11	0.022	1026.5	0.0208
GRHL2(CP2)/HBE-GRHL2-ChIP-Seq(GSE46194)/Homer	AAACYKGTTWDACMRGTTTB	1	-0.7517	0.7562	44	0.088	4259	0.0864
JunD(bZIP)/K562-JunD-ChIP-Seq/Homer	ATGACGTCATCN	1	-0.7481	0.7562	9	0.018	835	0.0169
Tbet(T-box)/CD8-Tbet-ChIP-Seq(GSE33802)/Homer	AGGTGTGAAM	1	-0.7353	0.762	114	0.228	11151	0.2262
PAX5(Paired,Homeobox)/GM12878-PAX5-ChIP-Seq(GSE32465)/Homer	GCAGCCAAGCRTGACH	1	-0.7346	0.762	46	0.092	4467.1	0.0906
PAX3:FKHR-fusion(Paired,Homeobox)/Rh4-PAX3:FKHR-ChIP-Seq(GSE19063)/Homer	ACCRTGACTAATTNN	1	-0.7235	0.7643	22	0.044	2118	0.043
RBPJ:Ebox(?,bHLH)/Panc1-Rbpj1-ChIP-Seq(GSE47459)/Homer	GGGRAARRGRMCAGMTG	1	-0.7228	0.7643	46	0.092	4476	0.0908
FoxL2(Forkhead)/Ovary-FoxL2-ChIP-Seq(GSE60858)/Homer	WWTRTAAACAVG	1	-0.6942	0.7803	84	0.168	8242.9	0.1672
SF1(NR)/H295R-Nr5a1-ChIP-Seq(GSE44220)/Homer	CAAGGHCANV	1	-0.6923	0.7803	69	0.138	6766	0.1373
DMRT6(DM)/Testis-DMRT6-ChIP-Seq(GSE60440)/Homer	YDGHTACAWTGTADC	1	-0.6881	0.7803	21	0.042	2039.4	0.0414
FOXP1(Forkhead)/H9-FOXP1-ChIP-Seq(GSE31006)/Homer	NYYTGTTTACHN	1	-0.6798	0.7815	43	0.086	4214.5	0.0855
NPAS2(bHLH)/Liver-NPAS2-ChIP-Seq(GSE39860)/Homer	KCCACGTGAC	1	-0.6747	0.7822	129	0.258	12699.2	0.2576
EBF(EBF)/proBcell-EBF-ChIP-Seq(GSE21978)/Homer	DGTCCCYRGGGA	1	-0.6667	0.7852	27	0.054	2644.9	0.0537
Rfx5(HTH)/GM12878-Rfx5-ChIP-Seq(GSE31477)/Homer	SCCTAGCAACAG	1	-0.6508	0.7945	44	0.088	4337	0.088
Brn2(POU,Homeobox)/NPC-Brn2-ChIP-Seq(GSE35496)/Homer	ATGAATATTC	1	-0.6414	0.7986	7	0.014	674.3	0.0137
HIF2a(bHLH)/785_O-HIF2a-ChIP-Seq(GSE34871)/Homer	GCACGTACCC	1	-0.6397	0.7986	32	0.064	3157.8	0.0641
FOXA1(Forkhead)/MCF7-FOXA1-ChIP-Seq(GSE26831)/Homer	WAAGTAAACA	1	-0.6307	0.8005	103	0.206	10187.1	0.2067
Srebp2(bHLH)/HepG2-Srebp2-ChIP-Seq(GSE31477)/Homer	CGGTCACSCCAC	1	-0.6303	0.8005	14	0.028	1376.7	0.0279
Gata1(Zf)/K562-GATA1-ChIP-Seq(GSE18829)/Homer	SAGATAAGRV	1	-0.603	0.8162	57	0.114	5666.6	0.115
Lhx1(Homeobox)/EmbryoCarcinoma-Lhx1-ChIP-Seq(GSE70957)/Homer	NNYTAATTAR	1	-0.5998	0.8162	98	0.196	9730	0.1974
REST-NRSF(Zf)/Jurkat-NRSF-ChIP-Seq/Homer	GGMGCTGTCCATGGTGCTGA	1	-0.595	0.8162	1	0.002	79.3	0.0016
NRF(NRF)/Promoter/Homer	STGCGCATGCGC	1	-0.5947	0.8162	18	0.036	1794.6	0.0364
NFY(CCAAT)/Promoter/Homer	RGCCAATSRG	1	-0.5942	0.8162	89	0.178	8846.4	0.1795
Fox:Ebox(Forkhead,bHLH)/Panc1-Foxa2-ChIP-Seq(GSE47459)/Homer	NNNVCTGWGYAAACASN	1	-0.594	0.8162	114	0.228	11320.6	0.2297
ZNF519(Zf)/HEK293-ZNF519.GFP-ChIP-Seq(GSE58341)/Homer	GAGSCCGAGC	1	-0.5841	0.8162	25	0.05	2500	0.0507
Rfx1(HTH)/NPC-H3K4me1-ChIP-Seq(GSE16256)/Homer	KGTTGCCATGGCAA	1	-0.5829	0.8162	23	0.046	2301.6	0.0467
Sox9(HMG)/Limb-SOX9-ChIP-Seq(GSE73225)/Homer	AGGVNCCTTTGT	1	-0.578	0.8162	103	0.206	10252.1	0.208
ZNF16(Zf)/HEK293-ZNF16.GFP-ChIP-Seq(GSE58341)/Homer	MACCTTCYATGGCTCCCTAKTGCCY	1	-0.5709	0.8162	1	0.002	82.4	0.0017
ZNF692(Zf)/HEK293-ZNF692.GFP-ChIP-Seq(GSE58341)/Homer	GTGGGCCCCA	1	-0.5695	0.8162	16	0.032	1608.1	0.0326
Six1(Homeobox)/Myoblast-Six1-ChIP-Chip(GSE20150)/Homer	GKVTCADRTTWC	1	-0.5668	0.8162	25	0.05	2512.5	0.051
Meis1(Homeobox)/MastCells-Meis1-ChIP-Seq(GSE48085)/Homer	VGCTGWCAVB	1	-0.5622	0.8162	197	0.394	19566.8	0.3969
EBNA1(EBV-virus)/Raji-EBNA1-ChIP-Seq(GSE30709)/Homer	GGYAGCAYDTGCTDCCCNNN	1	-0.5594	0.8162	2	0.004	189.2	0.0038
FOXA1(Forkhead)/LNCAP-FOXA1-ChIP-Seq(GSE27824)/Homer	WAAGTAAACA	1	-0.5586	0.8162	123	0.246	12258.1	0.2487
TATA-Box(TBP)/Promoter/Homer	CCTTTTAWAGSC	1	-0.5451	0.8162	138	0.276	13762.4	0.2792
ZNF528(Zf)/HEK293-ZNF528.GFP-ChIP-Seq(GSE58341)/Homer	AGAAATGACTTCCCT	1	-0.5407	0.8162	1	0.002	86.9	0.0018
GRE(NR),IR3/A549-GR-ChIP-Seq(GSE32465)/Homer	NRGVACABNVTGTYCY	1	-0.5177	0.831	15	0.03	1537.2	0.0312
OCT:OCT(POU,Homeobox,IR1)/NPC-Brn2-ChIP-Seq(GSE35496)/Homer	ATGAATWATTCATGA	1	-0.5125	0.8322	1	0.002	90.8	0.0018
p73(p53)/Trachea-p73-ChIP-Seq(PRJNA310161)/Homer	NRRRCAWGTCCDGRCATGYY	1	-0.5014	0.8383	5	0.01	519.2	0.0105
GATA:SCL(Zf,bHLH)/Ter119-SCL-ChIP-Seq(GSE18720)/Homer	CRGCTGBNGNSNNSAGATAA	1	-0.5013	0.8383	13	0.026	1343.9	0.0273
RAR:RXR(NR),DR5/ES-RAR-ChIP-Seq(GSE56893)/Homer	AGGTCAAGGTCA	1	-0.4828	0.8475	26	0.052	2676.8	0.0543
Sox15(HMG)/CPA-Sox15-ChIP-Seq(GSE62909)/Homer	RAACAATGGN	1	-0.4807	0.8475	113	0.226	11380	0.2309
AR-halfsite(NR)/LNCaP-AR-ChIP-Seq(GSE27824)/Homer	CCAGGAACAG	1	-0.4464	0.8724	378	0.756	37546.6	0.7617
AP-2alpha(AP2)/Hela-AP2alpha-ChIP-Seq(GSE31477)/Homer	ATGCCCTGAGGC	1	-0.4298	0.8837	93	0.186	9464.6	0.192
Stat3+il21(Stat)/CD4-Stat3-ChIP-Seq(GSE19198)/Homer	SVYTTCCNGGAARB	1	-0.4294	0.8837	81	0.162	8265.8	0.1677
GATA(Zf),IR4/iTreg-Gata3-ChIP-Seq(GSE20898)/Homer	NAGATWNBNATCTNN	1	-0.4152	0.89	6	0.012	660.2	0.0134
HRE(HSF)/HepG2-HSF1-ChIP-Seq(GSE31477)/Homer	BSTTCTRGAABVTTCYAGAA	1	-0.4058	0.8951	18	0.036	1921	0.039
FOXM1(Forkhead)/MCF7-FOXM1-ChIP-Seq(GSE72977)/Homer	TRTTTACTTW	1	-0.3903	0.9058	108	0.216	11027.3	0.2237
STAT6(Stat)/CD4-Stat6-ChIP-Seq(GSE22104)/Homer	ABTTCYYRRGAA	1	-0.3808	0.9111	52	0.104	5416.6	0.1099
STAT1(Stat)/HelaS3-STAT1-ChIP-Seq(GSE12782)/Homer	NATTTCCNGGAAAT	1	-0.3737	0.9142	30	0.06	3185.9	0.0646
Tbox:Smad(T-box,MAD)/ESCd5-Smad2_3-ChIP-Seq(GSE29422)/Homer	AGGTGHCAGACA	1	-0.3698	0.9145	21	0.042	2262.2	0.0459
Gata2(Zf)/K562-GATA2-ChIP-Seq(GSE18829)/Homer	BBCTTATCTS	1	-0.364	0.9164	61	0.122	6350.7	0.1288
Sox17(HMG)/Endoderm-Sox17-ChIP-Seq(GSE61475)/Homer	CCATTGTTYB	1	-0.3462	0.9296	71	0.142	7388.2	0.1499
Nr5a2(NR)/Pancreas-LRH1-ChIP-Seq(GSE34295)/Homer	BTCAAGGTCA	1	-0.328	0.9432	94	0.188	9737.1	0.1975
HRE(HSF)/Striatum-HSF1-ChIP-Seq(GSE38000)/Homer	TTCTAGAABNTTCTA	1	-0.3212	0.9462	23	0.046	2518.6	0.0511
Nkx3.1(Homeobox)/LNCaP-Nkx3.1-ChIP-Seq(GSE28264)/Homer	AAGCACTTAA	1	-0.3204	0.9462	248	0.496	25062.9	0.5084
E2F(E2F)/Hela-CellCycle-Expression/Homer	TTSGCGCGAAAA	1	-0.3131	0.9471	3	0.006	374.1	0.0076
ZNF143|STAF(Zf)/CUTLL-ZNF143-ChIP-Seq(GSE29600)/Homer	ATTTCCCAGVAKSCY	1	-0.3129	0.9471	47	0.094	5003.9	0.1015
HOXA9(Homeobox)/HSC-Hoxa9-ChIP-Seq(GSE33509)/Homer	GGCCATAAATCA	1	-0.3118	0.9471	57	0.114	6025.8	0.1222
Lhx2(Homeobox)/HFSC-Lhx2-ChIP-Seq(GSE48068)/Homer	TAATTAGN	1	-0.3068	0.9471	91	0.182	9476.4	0.1922
Brn1(POU,Homeobox)/NPC-Brn1-ChIP-Seq(GSE35496)/Homer	TATGCWAATBAV	1	-0.297	0.949	25	0.05	2754.2	0.0559
Ascl1(bHLH)/NeuralTubes-Ascl1-ChIP-Seq(GSE55840)/Homer	NNVVCAGCTGBN	1	-0.2942	0.949	180	0.36	18402.5	0.3733
Phox2a(Homeobox)/Neuron-Phox2a-ChIP-Seq(GSE31456)/Homer	YTAATYNRATTA	1	-0.2928	0.949	25	0.05	2759.8	0.056
Nr5a2(NR)/mES-Nr5a2-ChIP-Seq(GSE19019)/Homer	BTCAAGGTCA	1	-0.2866	0.949	72	0.144	7594.6	0.1541
HOXA2(Homeobox)/mES-Hoxa2-ChIP-Seq(Donaldson_et_al.)/Homer	GYCATCMATCAT	1	-0.2708	0.9607	8	0.016	965.8	0.0196
Sox2(HMG)/mES-Sox2-ChIP-Seq(GSE11431)/Homer	BCCATTGTTC	1	-0.2658	0.9622	90	0.18	9460.1	0.1919
E2F1(E2F)/Hela-E2F1-ChIP-Seq(GSE22478)/Homer	CWGGCGGGAA	1	-0.2638	0.9622	16	0.032	1842	0.0374
Oct4(POU,Homeobox)/mES-Oct4-ChIP-Seq(GSE11431)/Homer	ATTTGCATAW	1	-0.2606	0.9622	37	0.074	4053.5	0.0822
GRE(NR),IR3/RAW264.7-GRE-ChIP-Seq(Unpublished)/Homer	VAGRACAKWCTGTYC	1	-0.2601	0.9622	24	0.048	2695.9	0.0547
OCT4-SOX2-TCF-NANOG(POU,Homeobox,HMG)/mES-Oct4-ChIP-Seq(GSE11431)/Homer	ATTTGCATAACAATG	1	-0.2581	0.9622	14	0.028	1632.3	0.0331
PR(NR)/T47D-PR-ChIP-Seq(GSE31130)/Homer	VAGRACAKNCTGTBC	1	-0.258	0.9622	248	0.496	25225	0.5117
GATA(Zf),IR3/iTreg-Gata3-ChIP-Seq(GSE20898)/Homer	NNNNNBAGATAWYATCTVHN	1	-0.2564	0.9622	10	0.02	1198.2	0.0243
EBF1(EBF)/Near-E2A-ChIP-Seq(GSE21512)/Homer	GTCCCCWGGGGA	1	-0.2541	0.9622	126	0.252	13114.8	0.2661
Hoxb4(Homeobox)/ES-Hoxb4-ChIP-Seq(GSE34014)/Homer	TGATTRATGGCY	1	-0.2538	0.9622	16	0.032	1852.7	0.0376
ZBTB33(Zf)/GM12878-ZBTB33-ChIP-Seq(GSE32465)/Homer	GGVTCTCGCGAGAAC	1	-0.2529	0.9622	2	0.004	280.6	0.0057
PAX6(Paired,Homeobox)/Forebrain-Pax6-ChIP-Seq(GSE66961)/Homer	NGTGTTCAVTSAAGCGKAAA	1	-0.2416	0.9622	8	0.016	989.4	0.0201
Tbr1(T-box)/Cortex-Tbr1-ChIP-Seq(GSE71384)/Homer	AAGGTGTKAA	1	-0.2383	0.9622	134	0.268	13958.3	0.2832
Isl1(Homeobox)/Neuron-Isl1-ChIP-Seq(GSE31456)/Homer	CTAATKGV	1	-0.2278	0.9622	180	0.36	18583.5	0.377
HNF6(Homeobox)/Liver-Hnf6-ChIP-Seq(ERP000394)/Homer	NTATYGATCH	1	-0.2267	0.9622	40	0.08	4422.3	0.0897
CRX(Homeobox)/Retina-Crx-ChIP-Seq(GSE20012)/Homer	GCTAATCC	1	-0.2239	0.9622	229	0.458	23453	0.4758
HIF-1b(HLH)/T47D-HIF1b-ChIP-Seq(GSE59937)/Homer	RTACGTGC	1	-0.2182	0.9622	107	0.214	11295.4	0.2291
Stat3(Stat)/mES-Stat3-ChIP-Seq(GSE11431)/Homer	CTTCCGGGAA	1	-0.2078	0.9663	52	0.104	5705.7	0.1157
Mouse_Recombination_Hotspot(Zf)/Testis-DMC1-ChIP-Seq(GSE24438)/Homer	ACTYKNATTCGTGNTACTTC	1	-0.2028	0.968	5	0.01	678	0.0138
FOXA1:AR(Forkhead,NR)/LNCAP-AR-ChIP-Seq(GSE27824)/Homer	AGTAAACAAAAAAGAACAND	1	-0.1952	0.9722	8	0.016	1033	0.021
Six2(Homeobox)/NephronProgenitor-Six2-ChIP-Seq(GSE39837)/Homer	GWAAYHTGAKMC	1	-0.1951	0.9722	95	0.19	10143.4	0.2058
ZNF41(Zf)/HEK293-ZNF41.GFP-ChIP-Seq(GSE58341)/Homer	CCTCATGGTGYCYTWYTCCCTTGTG	1	-0.1843	0.9766	2	0.004	317.5	0.0064
HNF1b(Homeobox)/PDAC-HNF1B-ChIP-Seq(GSE64557)/Homer	GTTAATNATTAA	1	-0.1823	0.9766	8	0.016	1047.3	0.0212
Eomes(T-box)/H9-Eomes-ChIP-Seq(GSE26097)/Homer	ATTAACACCT	1	-0.1789	0.9766	205	0.41	21230.8	0.4307
YY1(Zf)/Promoter/Homer	CAAGATGGCGGC	1	-0.1773	0.9766	6	0.012	819.6	0.0166
Pax8(Paired,Homeobox)/Thyroid-Pax8-ChIP-Seq(GSE26938)/Homer	GTCATGCHTGRCTGS	1	-0.1753	0.9766	37	0.074	4209.3	0.0854
ZNF382(Zf)/HEK293-ZNF382.GFP-ChIP-Seq(GSE58341)/Homer	GNCTGTASTRNTGBCTCHTT	1	-0.1663	0.9785	2	0.004	329.6	0.0067
Otx2(Homeobox)/EpiLC-Otx2-ChIP-Seq(GSE56098)/Homer	NYTAATCCYB	1	-0.1627	0.9789	85	0.17	9220.5	0.1871
Nkx2.5(Homeobox)/HL1-Nkx2.5.biotin-ChIP-Seq(GSE21529)/Homer	RRSCACTYAA	1	-0.1559	0.9825	238	0.476	24584.3	0.4987
p53(p53)/mES-cMyc-ChIP-Seq(GSE11431)/Homer	ACATGCCCGGGCAT	1	-0.1483	0.9869	1	0.002	195.2	0.004
Pax7(Paired,Homeobox)/Myoblast-Pax7-ChIP-Seq(GSE25064)/Homer	TAATCAATTA	1	-0.137	0.995	4	0.008	617.9	0.0125
GATA3(Zf),DR8/iTreg-Gata3-ChIP-Seq(GSE20898)/Homer	AGATSTNDNNDSAGATAASN	1	-0.1368	0.995	6	0.012	865.6	0.0176
Tcf4(HMG)/Hct116-Tcf4-ChIP-Seq(SRA012054)/Homer	ASATCAAAGGVA	1	-0.1284	0.9973	45	0.09	5174.5	0.105
Cux2(Homeobox)/Liver-Cux2-ChIP-Seq(GSE35985)/Homer	HNRAATCAAT	1	-0.1258	0.9973	29	0.058	3471.1	0.0704
p63(p53)/Keratinocyte-p63-ChIP-Seq(GSE17611)/Homer	NNDRCATGYCYNRRCATGYH	1	-0.1163	1	36	0.072	4252.4	0.0863
Prop1(Homeobox)/GHFT1-PROP1.biotin-ChIP-Seq(GSE77302)/Homer	NTAATBNAATTA	1	-0.1145	1	39	0.078	4579.7	0.0929
GLI3(Zf)/Limb-GLI3-ChIP-Chip(GSE11077)/Homer	CGTGGGTGGTCC	1	-0.1059	1	12	0.024	1626.4	0.033
ZNF675(Zf)/HEK293-ZNF675.GFP-ChIP-Seq(GSE58341)/Homer	ARGAGGMCAAAATGW	1	-0.09861	1	10	0.02	1407.6	0.0286
NF1:FOXA1(CTF,Forkhead)/LNCAP-FOXA1-ChIP-Seq(GSE27824)/Homer	WNTGTTTRYTTTGGCA	1	-0.09487	1	3	0.006	537.1	0.0109
Pdx1(Homeobox)/Islet-Pdx1-ChIP-Seq(SRA008281)/Homer	YCATYAATCA	1	-0.09445	1	76	0.152	8553.3	0.1735
HIF-1a(bHLH)/MCF7-HIF1a-ChIP-Seq(GSE28352)/Homer	TACGTGCV	1	-0.0857	1	16	0.032	2137.7	0.0434
c-Myc(bHLH)/mES-cMyc-ChIP-Seq(GSE11431)/Homer	VVCCACGTGG	1	-0.07905	1	53	0.106	6210.2	0.126
ARE(NR)/LNCAP-AR-ChIP-Seq(GSE27824)/Homer	RGRACASNSTGTYCYB	1	-0.07456	1	29	0.058	3635.8	0.0738
Nkx2.2(Homeobox)/NPC-Nkx2.2-ChIP-Seq(GSE61673)/Homer	BTBRAGTGSN	1	-0.07089	1	210	0.42	22284.9	0.4521
GATA3(Zf),DR4/iTreg-Gata3-ChIP-Seq(GSE20898)/Homer	AGATGKDGAGATAAG	1	-0.06911	1	4	0.008	718.6	0.0146
NFkB-p65(RHD)/GM12787-p65-ChIP-Seq(GSE19485)/Homer	WGGGGATTTCCC	1	-0.06526	1	47	0.094	5639.4	0.1144
OCT:OCT(POU,Homeobox)/NPC-OCT6-ChIP-Seq(GSE43916)/Homer	YATGCATATRCATRT	1	-0.06303	1	8	0.016	1251.9	0.0254
Pitx1(Homeobox)/Chicken-Pitx1-ChIP-Seq(GSE38910)/Homer	TAATCCCN	1	-0.05973	1	351	0.702	36100.5	0.7323
Nkx2.1(Homeobox)/LungAC-Nkx2.1-ChIP-Seq(GSE43252)/Homer	RSCACTYRAG	1	-0.05557	1	294	0.588	30660	0.622
RARg(NR)/ES-RARg-ChIP-Seq(GSE30538)/Homer	AGGTCAAGGTCA	1	-0.03562	1	9	0.018	1481.1	0.03
Gata6(Zf)/HUG1N-GATA6-ChIP-Seq(GSE51936)/Homer	YCTTATCTBN	1	-0.03094	1	73	0.146	8694.7	0.1764
Gata4(Zf)/Heart-Gata4-ChIP-Seq(GSE35151)/Homer	NBWGATAAGR	1	-0.03071	1	83	0.166	9756.1	0.1979
GATA3(Zf)/iTreg-Gata3-ChIP-Seq(GSE20898)/Homer	AGATAASR	1	-0.03067	1	126	0.252	14230.9	0.2887
TCFL2(HMG)/K562-TCF7L2-ChIP-Seq(GSE29196)/Homer	ACWTCAAAGG	1	-0.02437	1	5	0.01	1009.6	0.0205
Ptf1a(bHLH)/Panc1-Ptf1a-ChIP-Seq(GSE47459)/Homer	ACAGCTGTTN	1	-0.02144	1	270	0.54	28782.6	0.5839
ZBTB12(Zf)/HEK293-ZBTB12.GFP-ChIP-Seq(GSE58341)/Homer	NGNTCTAGAACCNGV	1	-0.01042	1	44	0.088	5884.1	0.1194
Pitx1:Ebox(Homeobox,bHLH)/Hindlimb-Pitx1-ChIP-Seq(GSE41591)/Homer	YTAATTRAWWCCAGATGT	1	-0.01027	1	9	0.018	1696.2	0.0344
Bapx1(Homeobox)/VertebralCol-Bapx1-ChIP-Seq(GSE36672)/Homer	TTRAGTGSYK	1	-0.009383	1	215	0.43	23734	0.4815
Hoxc9(Homeobox)/Ainv15-Hoxc9-ChIP-Seq(GSE21812)/Homer	GGCCATAAATCA	1	-0.008048	1	30	0.06	4344.5	0.0881
HEB(bHLH)/mES-Heb-ChIP-Seq(GSE53233)/Homer	VCAGCTGBNN	1	-0.007315	1	197	0.394	22039.6	0.4471
TEAD2(TEA)/Py2T-Tead2-ChIP-Seq(GSE55709)/Homer	CCWGGAATGY	1	-0.004216	1	40	0.08	5667.2	0.115
E2A(bHLH)/proBcell-E2A-ChIP-Seq(GSE21978)/Homer	DNRCAGCTGY	1	-0.002713	1	148	0.296	17437.6	0.3537
Tcf3(HMG)/mES-Tcf3-ChIP-Seq(GSE11724)/Homer	ASWTCAAAGG	1	-0.002348	1	16	0.032	2880.4	0.0584
TEAD(TEA)/Fibroblast-PU.1-ChIP-Seq(Unpublished)/Homer	YCWGGAATGY	1	-0.002171	1	49	0.098	6869.4	0.1394
GSC(Homeobox)/FrogEmbryos-GSC-ChIP-Seq(DRA000576)/Homer	RGGATTAR	1	-0.001747	1	101	0.202	12656.3	0.2568
Foxh1(Forkhead)/hESC-FOXH1-ChIP-Seq(GSE29422)/Homer	NNTGTGGATTSS	1	-0.000886	1	39	0.078	5918.2	0.1201
LRF(Zf)/Erythroblasts-ZBTB7A-ChIP-Seq(GSE74977)/Homer	AAGACCCYYN	1	-0.000414	1	137	0.274	16896.3	0.3428
TEAD4(TEA)/Tropoblast-Tead4-ChIP-Seq(GSE37350)/Homer	CCWGGAATGY	1	-0.000232	1	64	0.128	9133.6	0.1853
Tbx5(T-box)/HL1-Tbx5.biotin-ChIP-Seq(GSE21529)/Homer	AGGTGTCA	1	-0.000166	1	283	0.566	31690.1	0.6429
Bcl6(Zf)/Liver-Bcl6-ChIP-Seq(GSE31578)/Homer	NNNCTTTCCAGGAAA	1	-5.6e-05	1	128	0.256	16502.2	0.3348
Slug(Zf)/Mesoderm-Snai2-ChIP-Seq(GSE61475)/Homer	SNGCACCTGCHS	1	0	1	37	0.074	7214.7	0.1464
E2A(bHLH),near_PU.1/Bcell-PU.1-ChIP-Seq(GSE21512)/Homer	NVCACCTGBN	1	0	1	86	0.172	17487.8	0.3548
GFX(?)/Promoter/Homer	ATTCTCGCGAGA	1	0	1	0	0	85	0.0017
OCT:OCT(POU,Homeobox)/NPC-Brn1-ChIP-Seq(GSE35496)/Homer	ATGAATATTCATGAG	1	0	1	0	0	53.9	0.0011
ZEB1(Zf)/PDAC-ZEB1-ChIP-Seq(GSE64557)/Homer	VCAGGTRDRY	1	0	1	103	0.206	20574.3	0.4174
ZFP3(Zf)/HEK293-ZFP3.GFP-ChIP-Seq(GSE58341)/Homer	GGGTTTTGAAGGATGARTAGGAGTT	1	0	1	0	0	22.2	0.0004

## Sheet: cluster_6
Motif Name	Consensus	P-value	Log P-value	q-value (Benjamini)	# of Target Sequences with Motif(of 500)	% of Target Sequences with Motif	# of Background Sequences with Motif(of 48358)	% of Background Sequences with Motif
RUNX(Runt)/HPC7-Runx1-ChIP-Seq(GSE22178)/Homer	SAAACCACAG	1e-47	-110.1	0	233	0.466	8709.2	0.1801
RUNX-AML(Runt)/CD4+-PolII-ChIP-Seq(Barski_et_al.)/Homer	GCTGTGGTTW	1e-45	-105.2	0	229	0.458	8680.6	0.1795
RUNX1(Runt)/Jurkat-RUNX1-ChIP-Seq(GSE29180)/Homer	AAACCACARM	1e-41	-96.28	0	271	0.542	12307.6	0.2545
RUNX2(Runt)/PCa-RUNX2-ChIP-Seq(GSE33889)/Homer	NWAACCACADNN	1e-39	-90.69	0	246	0.492	10722	0.2217
Etv2(ETS)/ES-ER71-ChIP-Seq(GSE59402)/Homer(0.967)	NNAYTTCCTGHN	1e-38	-88.73	0	239	0.478	10317.7	0.2134
ETS1(ETS)/Jurkat-ETS1-ChIP-Seq(GSE17954)/Homer	ACAGGAAGTG	1e-37	-85.73	0	254	0.508	11653.7	0.241
Fli1(ETS)/CD8-FLI-ChIP-Seq(GSE20898)/Homer	NRYTTCCGGH	1e-31	-73.62	0	249	0.498	12098.4	0.2502
ETV1(ETS)/GIST48-ETV1-ChIP-Seq(GSE22441)/Homer	AACCGGAAGT	1e-30	-71.1	0	288	0.576	15551.1	0.3216
ERG(ETS)/VCaP-ERG-ChIP-Seq(GSE14097)/Homer	ACAGGAAGTG	1e-30	-71.06	0	306	0.612	17155.2	0.3548
ETS:RUNX(ETS,Runt)/Jurkat-RUNX1-ChIP-Seq(GSE17954)/Homer	RCAGGATGTGGT	1e-29	-68.93	0	66	0.132	1070.4	0.0221
EWS:FLI1-fusion(ETS)/SK_N_MC-EWS:FLI1-ChIP-Seq(SRA014231)/Homer	VACAGGAAAT	1e-28	-65.63	0	163	0.326	6348.3	0.1313
Ets1-distal(ETS)/CD4+-PolII-ChIP-Seq(Barski_et_al.)/Homer	MACAGGAAGT	1e-27	-62.21	0	113	0.226	3468	0.0717
EWS:ERG-fusion(ETS)/CADO_ES1-EWS:ERG-ChIP-Seq(SRA014231)/Homer	ATTTCCTGTN	1e-25	-58.38	0	169	0.338	7191.3	0.1487
GABPA(ETS)/Jurkat-GABPa-ChIP-Seq(GSE17954)/Homer	RACCGGAAGT	1e-24	-56.55	0	208	0.416	10175.8	0.2104
ELF3(ETS)/PDAC-ELF3-ChIP-Seq(GSE64557)/Homer	ANCAGGAAGT	1e-19	-45.93	0	168	0.336	7998.7	0.1654
EHF(ETS)/LoVo-EHF-ChIP-Seq(GSE49402)/Homer	AVCAGGAAGT	1e-16	-38.56	0	234	0.468	13954.7	0.2886
PU.1(ETS)/ThioMac-PU.1-ChIP-Seq(GSE21512)/Homer	AGAGGAAGTG	1e-15	-35.26	0	127	0.254	5882.1	0.1216
SPDEF(ETS)/VCaP-SPDEF-ChIP-Seq(SRA014231)/Homer	ASWTCCTGBT	1e-13	-31.41	0	195	0.39	11473.5	0.2373
ETS(ETS)/Promoter/Homer	AACCGGAAGT	1e-12	-28.62	0	85	0.17	3526.6	0.0729
Elk1(ETS)/Hela-Elk1-ChIP-Seq(GSE31477)/Homer	HACTTCCGGY	1e-11	-25.5	0	117	0.234	5993.1	0.1239
ELF1(ETS)/Jurkat-ELF1-ChIP-Seq(SRA014231)/Homer	AVCCGGAAGT	1e-10	-24.76	0	112	0.224	5696.4	0.1178
KLF5(Zf)/LoVo-KLF5-ChIP-Seq(GSE49402)/Homer	DGGGYGKGGC	1e-10	-24.61	0	247	0.494	16878.2	0.349
Elk4(ETS)/Hela-Elk4-ChIP-Seq(GSE31477)/Homer	NRYTTCCGGY	1e-10	-23.41	0	113	0.226	5898.7	0.122
KLF6(Zf)/PDAC-KLF6-ChIP-Seq(GSE64557)/Homer	MKGGGYGTGGCC	1e-08	-20.06	0	202	0.404	13563.5	0.2805
ELF5(ETS)/T47D-ELF5-ChIP-Seq(GSE30407)/Homer	ACVAGGAAGT	1e-07	-18.14	0	134	0.268	8124.4	0.168
Klf4(Zf)/mES-Klf4-ChIP-Seq(GSE11431)/Homer	GCCACACCCA	1e-07	-17	0	100	0.2	5601	0.1158
RFX(HTH)/K562-RFX3-ChIP-Seq(SRA012198)/Homer	CGGTTGCCATGGCAAC	1e-07	-16.84	0	30	0.06	912.9	0.0189
KLF3(Zf)/MEF-Klf3-ChIP-Seq(GSE44748)/Homer	NRGCCCCRCCCHBNN	1e-07	-16.34	0	118	0.236	7083.6	0.1465
IRF2(IRF)/Erythroblas-IRF2-ChIP-Seq(GSE36985)/Homer	GAAASYGAAASY	1e-06	-15.92	0	29	0.058	899.1	0.0186
Sp5(Zf)/mES-Sp5.Flag-ChIP-Seq(GSE72989)/Homer	RGKGGGCGGAGC	1e-06	-15.85	0	183	0.366	12589.1	0.2603
Tcf4(HMG)/Hct116-Tcf4-ChIP-Seq(SRA012054)/Homer	ASATCAAAGGVA	1e-06	-15.57	0	88	0.176	4856.7	0.1004
Maz(Zf)/HepG2-Maz-ChIP-Seq(GSE31477)/Homer	GGGGGGGG	1e-06	-15.4	0	234	0.468	17244.7	0.3566
KLF14(Zf)/HEK293-KLF14.GFP-ChIP-Seq(GSE58341)/Homer	RGKGGGCGKGGC	1e-06	-15.15	0	280	0.56	21617.7	0.4471
IRF3(IRF)/BMDM-Irf3-ChIP-Seq(GSE67343)/Homer	AGTTTCAKTTTC	1e-06	-14.93	0	62	0.124	3035	0.0628
IRF8(IRF)/BMDM-IRF8-ChIP-Seq(GSE77884)/Homer	GRAASTGAAAST	1e-06	-14.83	0	63	0.126	3113.8	0.0644
ISRE(IRF)/ThioMac-LPS-Expression(GSE23622)/Homer	AGTTTCASTTTC	1e-06	-14.28	0	20	0.04	510.4	0.0106
Rfx2(HTH)/LoVo-RFX2-ChIP-Seq(GSE49402)/Homer	GTTGCCATGGCAACM	1e-05	-13.23	0	29	0.058	1029.2	0.0213
FOXK2(Forkhead)/U2OS-FOXK2-ChIP-Seq(E-MTAB-2204)/Homer	SCHTGTTTACAT	1e-05	-12.93	0	97	0.194	5879.4	0.1216
IRF:BATF(IRF:bZIP)/pDC-Irf8-ChIP-Seq(GSE66899)/Homer	CTTTCANTATGACTV	1e-05	-12.03	0.0001	27	0.054	979.7	0.0203
PU.1:IRF8(ETS:IRF)/pDC-Irf8-ChIP-Seq(GSE66899)/Homer	GGAAGTGAAAST	1e-05	-11.64	0.0001	41	0.082	1884	0.039
TCFL2(HMG)/K562-TCF7L2-ChIP-Seq(GSE29196)/Homer	ACWTCAAAGG	1e-05	-11.61	0.0001	26	0.052	944.2	0.0195
Tcf3(HMG)/mES-Tcf3-ChIP-Seq(GSE11724)/Homer	ASWTCAAAGG	0.0001	-11.47	0.0001	54	0.108	2801.6	0.0579
IRF1(IRF)/PBMC-IRF1-ChIP-Seq(GSE43036)/Homer	GAAAGTGAAAGT	0.0001	-11.41	0.0001	30	0.06	1195.2	0.0247
FOXP1(Forkhead)/H9-FOXP1-ChIP-Seq(GSE31006)/Homer	NYYTGTTTACHN	0.0001	-10.06	0.0004	68	0.136	4006.1	0.0828
Egr1(Zf)/K562-Egr1-ChIP-Seq(GSE32465)/Homer	TGCGTGGGYG	0.0001	-9.741	0.0005	136	0.272	9652	0.1996
X-box(HTH)/NPC-H3K4me1-ChIP-Seq(GSE16256)/Homer	GGTTGCCATGGCAA	0.0001	-9.684	0.0005	28	0.056	1186.7	0.0245
EKLF(Zf)/Erythrocyte-Klf1-ChIP-Seq(GSE20478)/Homer	NWGGGTGTGGCY	0.0001	-9.35	0.0007	55	0.11	3109.8	0.0643
Foxo3(Forkhead)/U2OS-Foxo3-ChIP-Seq(E-MTAB-2701)/Homer	DGTAAACA	0.001	-8.698	0.0013	98	0.196	6631.3	0.1371
IRF4(IRF)/GM12878-IRF4-ChIP-Seq(GSE32465)/Homer	ACTGAAACCA	0.001	-8.587	0.0014	68	0.136	4213.1	0.0871
FOXK1(Forkhead)/HEK293-FOXK1-ChIP-Seq(GSE51673)/Homer	NVWTGTTTAC	0.001	-8.204	0.002	129	0.258	9372	0.1938
CEBP:AP1(bZIP)/ThioMac-CEBPb-ChIP-Seq(GSE21512)/Homer	DRTGTTGCAA	0.001	-7.944	0.0025	94	0.188	6439.8	0.1332
GATA:SCL(Zf,bHLH)/Ter119-SCL-ChIP-Seq(GSE18720)/Homer	CRGCTGBNGNSNNSAGATAA	0.001	-7.689	0.0032	26	0.052	1208.6	0.025
Egr2(Zf)/Thymocytes-Egr2-ChIP-Seq(GSE34254)/Homer	NGCGTGGGCGGR	0.001	-7.551	0.0036	43	0.086	2432	0.0503
MITF(bHLH)/MastCells-MITF-ChIP-Seq(GSE48085)/Homer	RTCATGTGAC	0.001	-7.349	0.0043	133	0.266	9920.6	0.2052
SpiB(ETS)/OCILY3-SPIB-ChIP-Seq(GSE56857)/Homer	AAAGRGGAAGTG	0.001	-7.161	0.0051	44	0.088	2555.3	0.0528
Foxa2(Forkhead)/Liver-Foxa2-ChIP-Seq(GSE25694)/Homer	CYTGTTTACWYW	0.01	-6.607	0.0088	107	0.214	7828.3	0.1619
Zfp281(Zf)/ES-Zfp281-ChIP-Seq(GSE81042)/Homer	CCCCTCCCCCAC	0.01	-6.068	0.0148	63	0.126	4227.7	0.0874
FoxL2(Forkhead)/Ovary-FoxL2-ChIP-Seq(GSE60858)/Homer	WWTRTAAACAVG	0.01	-5.9	0.0172	103	0.206	7651.2	0.1582
T1ISRE(IRF)/ThioMac-Ifnb-Expression/Homer	ACTTTCGTTTCT	0.01	-5.788	0.0189	5	0.01	93.1	0.0019
Gata6(Zf)/HUG1N-GATA6-ChIP-Seq(GSE51936)/Homer	YCTTATCTBN	0.01	-5.505	0.0247	105	0.21	7927	0.1639
Rfx6(HTH)/Min6b1-Rfx6.HA-ChIP-Seq(GSE62844)/Homer	TGTTKCCTAGCAACM	0.01	-5.464	0.0253	161	0.322	12959.7	0.268
Klf9(Zf)/GBM-Klf9-ChIP-Seq(GSE62211)/Homer	GCCACRCCCACY	0.01	-5.446	0.0253	83	0.166	6034.1	0.1248
Tgif1(Homeobox)/mES-Tgif1-ChIP-Seq(GSE55404)/Homer	YTGWCADY	0.01	-5.375	0.0268	327	0.654	28835.2	0.5963
Unknown-ESC-element(?)/mES-Nanog-ChIP-Seq(GSE11724)/Homer	CACAGCAGGGGG	0.01	-5.216	0.0309	100	0.2	7564.3	0.1564
Foxo1(Forkhead)/RAW-Foxo1-ChIP-Seq(Fan_et_al.)/Homer	CTGTTTAC	0.01	-4.827	0.0449	225	0.45	19150.7	0.396
Gata4(Zf)/Heart-Gata4-ChIP-Seq(GSE35151)/Homer	NBWGATAAGR	0.01	-4.712	0.0495	113	0.226	8856.4	0.1832
Atf4(bZIP)/MEF-Atf4-ChIP-Seq(GSE35681)/Homer	MTGATGCAAT	0.01	-4.686	0.0501	32	0.064	1975.9	0.0409
bZIP:IRF(bZIP,IRF)/Th17-BatF-ChIP-Seq(GSE39756)/Homer	NAGTTTCABTHTGACTNW	0.1	-4.588	0.0544	66	0.132	4783.4	0.0989
NFkB-p65(RHD)/GM12787-p65-ChIP-Seq(GSE19485)/Homer	WGGGGATTTCCC	0.1	-4.539	0.0564	71	0.142	5222.8	0.108
Zfp809(Zf)/ES-Zfp809-ChIP-Seq(GSE70799)/Homer	GGGGCTYGKCTGGGA	0.1	-4.499	0.0578	37	0.074	2399.7	0.0496
bHLHE40(bHLH)/HepG2-BHLHE40-ChIP-Seq(GSE31477)/Homer	KCACGTGMCN	0.1	-4.478	0.0582	48	0.096	3297.6	0.0682
Foxa3(Forkhead)/Liver-Foxa3-ChIP-Seq(GSE77670)/Homer	BSNTGTTTACWYWGN	0.1	-4.417	0.061	44	0.088	2980.8	0.0616
ZBTB18(Zf)/HEK293-ZBTB18.GFP-ChIP-Seq(GSE58341)/Homer	AACATCTGGA	0.1	-4.403	0.061	80	0.16	6034.1	0.1248
Rfx1(HTH)/NPC-H3K4me1-ChIP-Seq(GSE16256)/Homer	KGTTGCCATGGCAA	0.1	-4.326	0.065	36	0.072	2348.2	0.0486
Tbx20(T-box)/Heart-Tbx20-ChIP-Seq(GSE29636)/Homer	GGTGYTGACAGS	0.1	-4.146	0.0768	38	0.076	2542	0.0526
Rfx5(HTH)/GM12878-Rfx5-ChIP-Seq(GSE31477)/Homer	SCCTAGCAACAG	0.1	-4.089	0.0803	61	0.122	4475.6	0.0926
PU.1-IRF(ETS:IRF)/Bcell-PU.1-ChIP-Seq(GSE21512)/Homer	MGGAAGTGAAAC	0.1	-4.057	0.0818	173	0.346	14565.2	0.3012
NFAT(RHD)/Jurkat-NFATC1-ChIP-Seq(Jolma_et_al.)/Homer	ATTTTCCATT	0.1	-4.011	0.0846	102	0.204	8091.3	0.1673
Gata2(Zf)/K562-GATA2-ChIP-Seq(GSE18829)/Homer	BBCTTATCTS	0.1	-3.97	0.087	76	0.152	5803.3	0.12
Srebp1a(bHLH)/HepG2-Srebp1a-ChIP-Seq(GSE31477)/Homer	RTCACSCCAY	0.1	-3.832	0.0986	33	0.066	2192.6	0.0453
Foxf1(Forkhead)/Lung-Foxf1-ChIP-Seq(GSE77951)/Homer	WWATRTAAACAN	0.1	-3.756	0.105	104	0.208	8354.5	0.1728
TFE3(bHLH)/MEF-TFE3-ChIP-Seq(GSE75757)/Homer	GTCACGTGACYV	0.1	-3.703	0.1094	15	0.03	815.4	0.0169
MyoD(bHLH)/Myotube-MyoD-ChIP-Seq(GSE21614)/Homer	RRCAGCTGYTSY	0.1	-3.693	0.1094	114	0.228	9280	0.1919
Brachyury(T-box)/Mesoendoderm-Brachyury-ChIP-exo(GSE54963)/Homer	ANTTMRCASBNNNGTGYKAAN	0.1	-3.686	0.1094	41	0.082	2877.1	0.0595
AMYB(HTH)/Testes-AMYB-ChIP-Seq(GSE44588)/Homer	TGGCAGTTGG	0.1	-3.594	0.1178	188	0.376	16162.9	0.3343
ZNF467(Zf)/HEK293-ZNF467.GFP-ChIP-Seq(GSE58341)/Homer	TGGGGAAGGGCM	0.1	-3.551	0.1214	142	0.284	11894.1	0.246
KLF10(Zf)/HEK293-KLF10.GFP-ChIP-Seq(GSE58341)/Homer	GGGGGTGTGTCC	0.1	-3.497	0.1267	142	0.284	11916.9	0.2464
MYB(HTH)/ERMYB-Myb-ChIPSeq(GSE22095)/Homer	GGCVGTTR	0.1	-3.405	0.1374	205	0.41	17852	0.3692
Sp1(Zf)/Promoter/Homer	GGCCCCGCCCCC	0.1	-3.308	0.1497	43	0.086	3128.2	0.0647
Atf7(bZIP)/3T3L1-Atf7-ChIP-Seq(GSE56872)/Homer	NGRTGACGTCAY	0.1	-3.308	0.1497	58	0.116	4417.9	0.0914
JunD(bZIP)/K562-JunD-ChIP-Seq/Homer	ATGACGTCATCN	0.1	-3.257	0.1539	14	0.028	791.4	0.0164
Zic(Zf)/Cerebellum-ZIC1.2-ChIP-Seq(GSE60731)/Homer	CCTGCTGAGH	0.1	-3.195	0.1621	125	0.25	10473.7	0.2166
Chop(bZIP)/MEF-Chop-ChIP-Seq(GSE35681)/Homer	ATTGCATCAT	0.1	-3.06	0.1836	23	0.046	1519.3	0.0314
STAT4(Stat)/CD4-Stat4-ChIP-Seq(GSE22104)/Homer	NYTTCCWGGAAR	0.1	-3.022	0.1887	112	0.224	9352	0.1934
Six2(Homeobox)/NephronProgenitor-Six2-ChIP-Seq(GSE39837)/Homer	GWAAYHTGAKMC	0.1	-2.927	0.2051	114	0.228	9573.3	0.198
Atoh1(bHLH)/Cerebellum-Atoh1-ChIP-Seq(GSE22111)/Homer	VNRVCAGCTGGY	0.1	-2.873	0.2144	148	0.296	12744.6	0.2636
Sox10(HMG)/SciaticNerve-Sox3-ChIP-Seq(GSE35132)/Homer	CCWTTGTYYB	0.1	-2.831	0.2211	188	0.376	16522.6	0.3417
PRDM9(Zf)/Testis-DMC1-ChIP-Seq(GSE35498)/Homer	ADGGYAGYAGCATCT	0.1	-2.799	0.226	62	0.124	4919.6	0.1017
Nkx3.1(Homeobox)/LNCaP-Nkx3.1-ChIP-Seq(GSE28264)/Homer	AAGCACTTAA	0.1	-2.768	0.2309	274	0.548	24795.3	0.5128
NRF1(NRF)/MCF7-NRF1-ChIP-Seq(Unpublished)/Homer	CTGCGCATGCGC	0.1	-2.662	0.254	21	0.042	1426.1	0.0295
Tgif2(Homeobox)/mES-Tgif2-ChIP-Seq(GSE55404)/Homer	TGTCANYT	0.1	-2.653	0.254	328	0.656	30134.9	0.6232
SCL(bHLH)/HPC7-Scl-ChIP-Seq(GSE13511)/Homer	AVCAGCTG	0.1	-2.627	0.2579	414	0.828	38741.5	0.8012
FOXA1(Forkhead)/LNCAP-FOXA1-ChIP-Seq(GSE27824)/Homer	WAAGTAAACA	0.1	-2.547	0.2768	135	0.27	11688.1	0.2417
Sox9(HMG)/Limb-SOX9-ChIP-Seq(GSE73225)/Homer	AGGVNCCTTTGT	0.1	-2.533	0.2779	116	0.232	9930.3	0.2054
Sox3(HMG)/NPC-Sox3-ChIP-Seq(GSE33059)/Homer	CCWTTGTY	0.1	-2.53	0.2779	193	0.386	17156.2	0.3548
Zic3(Zf)/mES-Zic3-ChIP-Seq(GSE37889)/Homer	GGCCYCCTGCTGDGH	0.1	-2.529	0.2779	88	0.176	7359.7	0.1522
PRDM1(Zf)/Hela-PRDM1-ChIP-Seq(GSE31477)/Homer	ACTTTCACTTTC	0.1	-2.464	0.2895	73	0.146	6022.8	0.1246
Atf1(bZIP)/K562-ATF1-ChIP-Seq(GSE31477)/Homer	GATGACGTCA	0.1	-2.434	0.2955	74	0.148	6124.2	0.1267
Sox4(HMG)/proB-Sox4-ChIP-Seq(GSE50066)/Homer	YCTTTGTTCC	0.1	-2.419	0.2972	104	0.208	8874.8	0.1835
Tcf12(bHLH)/GM12878-Tcf12-ChIP-Seq(GSE32465)/Homer	VCAGCTGYTG	0.1	-2.396	0.3015	134	0.268	11670.6	0.2414
Gata1(Zf)/K562-GATA1-ChIP-Seq(GSE18829)/Homer	SAGATAAGRV	0.1	-2.364	0.3083	63	0.126	5157.8	0.1067
TATA-Box(TBP)/Promoter/Homer	CCTTTTAWAGSC	0.1	-2.333	0.3153	148	0.296	13014.7	0.2692
NF1(CTF)/LNCAP-NF1-ChIP-Seq(Unpublished)/Homer	CYTGGCABNSTGCCAR	1	-2.291	0.3259	53	0.106	4286.3	0.0886
Nrf2(bZIP)/Lymphoblast-Nrf2-ChIP-Seq(GSE37589)/Homer	HTGCTGAGTCAT	1	-2.251	0.3363	8	0.016	457.4	0.0095
Bapx1(Homeobox)/VertebralCol-Bapx1-ChIP-Seq(GSE36672)/Homer	TTRAGTGSYK	1	-2.236	0.3382	256	0.512	23365.4	0.4832
Oct4(POU,Homeobox)/mES-Oct4-ChIP-Seq(GSE11431)/Homer	ATTTGCATAW	1	-2.235	0.3382	46	0.092	3681.9	0.0761
GATA3(Zf)/iTreg-Gata3-ChIP-Seq(GSE20898)/Homer	AGATAASR	1	-2.226	0.3382	148	0.296	13072.6	0.2703
HNF4a(NR),DR1/HepG2-HNF4a-ChIP-Seq(GSE25021)/Homer	CARRGKBCAAAGTYCA	1	-2.162	0.3549	71	0.142	5961	0.1233
CEBP:CEBP(bZIP)/MEF-Chop-ChIP-Seq(GSE35681)/Homer	NTNATGCAAYMNNHTGMAAY	1	-2.156	0.3549	16	0.032	1107.7	0.0229
USF1(bHLH)/GM12878-Usf1-ChIP-Seq(GSE32465)/Homer	SGTCACGTGR	1	-2.139	0.3572	59	0.118	4880.4	0.1009
Oct6(POU,Homeobox)/NPC-Pou3f1-ChIP-Seq(GSE35496)/Homer	WATGCAAATGAG	1	-2.139	0.3572	41	0.082	3268.7	0.0676
ZNF669(Zf)/HEK293-ZNF669.GFP-ChIP-Seq(GSE58341)/Homer	GARTGGTCATCGCCC	1	-2.117	0.3593	11	0.022	707.1	0.0146
Mouse_Recombination_Hotspot(Zf)/Testis-DMC1-ChIP-Seq(GSE24438)/Homer	ACTYKNATTCGTGNTACTTC	1	-2.093	0.365	10	0.02	631.1	0.0131
p53(p53)/mES-cMyc-ChIP-Seq(GSE11431)/Homer	ACATGCCCGGGCAT	1	-2.091	0.365	4	0.008	183.2	0.0038
Jun-AP1(bZIP)/K562-cJun-ChIP-Seq(GSE31477)/Homer	GATGASTCATCN	1	-2.078	0.365	30	0.06	2318.1	0.0479
CLOCK(bHLH)/Liver-Clock-ChIP-Seq(GSE39860)/Homer	GHCACGTG	1	-2.034	0.3778	73	0.146	6197.7	0.1282
HOXB13(Homeobox)/ProstateTumor-HOXB13-ChIP-Seq(GSE56288)/Homer	TTTTATKRGG	1	-2.03	0.3778	108	0.216	9434.3	0.1951
PAX5(Paired,Homeobox)/GM12878-PAX5-ChIP-Seq(GSE32465)/Homer	GCAGCCAAGCRTGACH	1	-2.009	0.3813	53	0.106	4388	0.0907
ZNF382(Zf)/HEK293-ZNF382.GFP-ChIP-Seq(GSE58341)/Homer	GNCTGTASTRNTGBCTCHTT	1	-2.004	0.3813	5	0.01	260.1	0.0054
GRE(NR),IR3/RAW264.7-GRE-ChIP-Seq(Unpublished)/Homer	VAGRACAKWCTGTYC	1	-1.97	0.3905	33	0.066	2612.9	0.054
Eomes(T-box)/H9-Eomes-ChIP-Seq(GSE26097)/Homer	ATTAACACCT	1	-1.946	0.3968	225	0.45	20569.5	0.4254
LXRE(NR),DR4/RAW-LXRb.biotin-ChIP-Seq(GSE21512)/Homer	RGGTTACTANAGGTCA	1	-1.946	0.3968	9	0.018	572.4	0.0118
CRE(bZIP)/Promoter/Homer	CSGTGACGTCAC	1	-1.909	0.4059	27	0.054	2102.3	0.0435
c-Jun-CRE(bZIP)/K562-cJun-ChIP-Seq(GSE31477)/Homer	ATGACGTCATCY	1	-1.908	0.4059	35	0.07	2808.6	0.0581
HIF-1a(bHLH)/MCF7-HIF1a-ChIP-Seq(GSE28352)/Homer	TACGTGCV	1	-1.896	0.4059	29	0.058	2281.5	0.0472
DMRT1(DM)/Testis-DMRT1-ChIP-Seq(GSE64892)/Homer	TWGHWACAWTGTWDC	1	-1.859	0.4171	30	0.06	2380.5	0.0492
VDR(NR),DR3/GM10855-VDR+vitD-ChIP-Seq(GSE22484)/Homer	ARAGGTCANWGAGTTCANNN	1	-1.837	0.4232	31	0.062	2475.3	0.0512
STAT6(Stat)/Macrophage-Stat6-ChIP-Seq(GSE38377)/Homer	TTCCKNAGAA	1	-1.815	0.4295	58	0.116	4919.9	0.1017
NFkB-p50,p52(RHD)/Monocyte-p50-ChIP-Chip(Schreiber_et_al.)/Homer	GGGGGAATCCCC	1	-1.775	0.4438	16	0.032	1182.9	0.0245
Atf2(bZIP)/3T3L1-Atf2-ChIP-Seq(GSE56872)/Homer	NRRTGACGTCAT	1	-1.77	0.4438	38	0.076	3122.4	0.0646
HRE(HSF)/HepG2-HSF1-ChIP-Seq(GSE31477)/Homer	BSTTCTRGAABVTTCYAGAA	1	-1.715	0.4644	22	0.044	1716.5	0.0355
Mef2d(MADS)/Retina-Mef2d-ChIP-Seq(GSE61391)/Homer	GCTATTTTTAGC	1	-1.634	0.5002	17	0.034	1300.2	0.0269
FOXM1(Forkhead)/MCF7-FOXM1-ChIP-Seq(GSE72977)/Homer	TRTTTACTTW	1	-1.625	0.5014	118	0.236	10603.7	0.2193
BMAL1(bHLH)/Liver-Bmal1-ChIP-Seq(GSE39860)/Homer	GNCACGTG	1	-1.608	0.5064	220	0.44	20331	0.4205
HIF2a(bHLH)/785_O-HIF2a-ChIP-Seq(GSE34871)/Homer	GCACGTACCC	1	-1.575	0.5198	39	0.078	3284.1	0.0679
NFAT:AP1(RHD,bZIP)/Jurkat-NFATC1-ChIP-Seq(Jolma_et_al.)/Homer	SARTGGAAAAWRTGAGTCAB	1	-1.574	0.5198	20	0.04	1578.4	0.0326
GLI3(Zf)/Limb-GLI3-ChIP-Chip(GSE11077)/Homer	CGTGGGTGGTCC	1	-1.568	0.5198	21	0.042	1668.1	0.0345
PGR(NR)/EndoStromal-PGR-ChIP-Seq(GSE69539)/Homer	AAGAACATWHTGTTC	1	-1.564	0.5198	29	0.058	2383.4	0.0493
AP-2gamma(AP2)/MCF7-TFAP2C-ChIP-Seq(GSE21234)/Homer	SCCTSAGGSCAW	1	-1.561	0.5198	137	0.274	12441.3	0.2573
HRE(HSF)/Striatum-HSF1-ChIP-Seq(GSE38000)/Homer	TTCTAGAABNTTCTA	1	-1.559	0.5198	28	0.056	2295.8	0.0475
Fosl2(bZIP)/3T3L1-Fosl2-ChIP-Seq(GSE56872)/Homer	NATGASTCABNN	1	-1.52	0.527	38	0.076	3214.3	0.0665
NPAS(bHLH)/Liver-NPAS-ChIP-Seq(GSE39860)/Homer	NVCACGTG	1	-1.513	0.5276	196	0.392	18101.1	0.3743
RAR:RXR(NR),DR5/ES-RAR-ChIP-Seq(GSE56893)/Homer	RGGTCADNNAGAGGTCAV	1	-1.49	0.5364	5	0.01	313.4	0.0065
Nkx2.5(Homeobox)/HL1-Nkx2.5.biotin-ChIP-Seq(GSE21529)/Homer	RRSCACTYAA	1	-1.477	0.5396	259	0.518	24194.2	0.5003
PBX1(Homeobox)/MCF7-PBX1-ChIP-Seq(GSE28007)/Homer	GSCTGTCACTCA	1	-1.471	0.5396	13	0.026	990.6	0.0205
Nkx2.2(Homeobox)/NPC-Nkx2.2-ChIP-Seq(GSE61673)/Homer	BTBRAGTGSN	1	-1.434	0.556	234	0.468	21816.1	0.4512
Unknown(Homeobox)/Limb-p300-ChIP-Seq/Homer	SSCMATWAAA	1	-1.433	0.556	63	0.126	5560.8	0.115
Bach1(bZIP)/K562-Bach1-ChIP-Seq(GSE31477)/Homer	AWWNTGCTGAGTCAT	1	-1.399	0.5689	7	0.014	490.3	0.0101
Brn1(POU,Homeobox)/NPC-Brn1-ChIP-Seq(GSE35496)/Homer	TATGCWAATBAV	1	-1.394	0.5689	28	0.056	2351.3	0.0486
Tbx5(T-box)/HL1-Tbx5.biotin-ChIP-Seq(GSE21529)/Homer	AGGTGTCA	1	-1.376	0.5745	337	0.674	31856.9	0.6588
Oct4:Sox17(POU,Homeobox,HMG)/F9-Sox17-ChIP-Seq(GSE44553)/Homer	CCATTGTATGCAAAT	1	-1.356	0.5828	14	0.028	1105.4	0.0229
Mef2a(MADS)/HL1-Mef2a.biotin-ChIP-Seq(GSE21529)/Homer	CYAAAAATAG	1	-1.347	0.5844	36	0.072	3101.8	0.0641
Ap4(bHLH)/AML-Tfap4-ChIP-Seq(GSE45738)/Homer	NAHCAGCTGD	1	-1.327	0.5923	155	0.31	14326.5	0.2963
Prop1(Homeobox)/GHFT1-PROP1.biotin-ChIP-Seq(GSE77302)/Homer	NTAATBNAATTA	1	-1.321	0.5923	44	0.088	3851	0.0796
Phox2a(Homeobox)/Neuron-Phox2a-ChIP-Seq(GSE31456)/Homer	YTAATYNRATTA	1	-1.306	0.5977	27	0.054	2292.4	0.0474
BMYB(HTH)/Hela-BMYB-ChIP-Seq(GSE27030)/Homer	NHAACBGYYV	1	-1.268	0.6168	164	0.328	15234.8	0.3151
PAX6(Paired,Homeobox)/Forebrain-Pax6-ChIP-Seq(GSE66961)/Homer	NGTGTTCAVTSAAGCGKAAA	1	-1.246	0.6267	11	0.022	866.2	0.0179
p63(p53)/Keratinocyte-p63-ChIP-Seq(GSE17611)/Homer	NNDRCATGYCYNRRCATGYH	1	-1.241	0.6267	50	0.1	4449.8	0.092
Cdx2(Homeobox)/mES-Cdx2-ChIP-Seq(GSE14586)/Homer	GYMATAAAAH	1	-1.236	0.6267	66	0.132	5951.3	0.1231
ERE(NR),IR3/MCF7-ERa-ChIP-Seq(Unpublished)/Homer	VAGGTCACNSTGACC	1	-1.234	0.6267	39	0.078	3429	0.0709
Nanog(Homeobox)/mES-Nanog-ChIP-Seq(GSE11724)/Homer	RGCCATTAAC	1	-1.191	0.6468	357	0.714	33964.2	0.7024
Fra2(bZIP)/Striatum-Fra2-ChIP-Seq(GSE43429)/Homer	GGATGACTCATC	1	-1.181	0.6496	49	0.098	4387.3	0.0907
p53(p53)/Saos-p53-ChIP-Seq(GSE15780)/Homer	RRCATGYCYRGRCATGYYYN	1	-1.168	0.6509	14	0.028	1155.4	0.0239
p53(p53)/Saos-p53-ChIP-Seq/Homer	RRCATGYCYRGRCATGYYYN	1	-1.168	0.6509	14	0.028	1155.4	0.0239
EBF(EBF)/proBcell-EBF-ChIP-Seq(GSE21978)/Homer	DGTCCCYRGGGA	1	-1.165	0.6509	30	0.06	2624.1	0.0543
Meis1(Homeobox)/MastCells-Meis1-ChIP-Seq(GSE48085)/Homer	VGCTGWCAVB	1	-1.161	0.6509	205	0.41	19264.8	0.3984
Srebp2(bHLH)/HepG2-Srebp2-ChIP-Seq(GSE31477)/Homer	CGGTCACSCCAC	1	-1.147	0.6528	18	0.036	1525.4	0.0315
Tcf21(bHLH)/ArterySmoothMuscle-Tcf21-ChIP-Seq(GSE61369)/Homer	NAACAGCTGG	1	-1.146	0.6528	122	0.244	11323.7	0.2342
CHR(?)/Hela-CellCycle-Expression/Homer	SRGTTTCAAA	1	-1.133	0.655	59	0.118	5354.1	0.1107
JunB(bZIP)/DendriticCells-Junb-ChIP-Seq(GSE36099)/Homer	RATGASTCAT	1	-1.13	0.655	55	0.11	4979.5	0.103
DUX4(Homeobox)/Myoblasts-DUX4.V5-ChIP-Seq(GSE75791)/Homer	NWTAAYCYAATCAWN	1	-1.118	0.6575	4	0.008	279.2	0.0058
Nur77(NR)/K562-NR4A1-ChIP-Seq(GSE31363)/Homer	TGACCTTTNCNT	1	-1.114	0.6575	21	0.042	1812	0.0375
NFY(CCAAT)/Promoter/Homer	RGCCAATSRG	1	-1.106	0.6581	90	0.18	8307.5	0.1718
Tbr1(T-box)/Cortex-Tbr1-ChIP-Seq(GSE71384)/Homer	AAGGTGTKAA	1	-1.102	0.6581	146	0.292	13654.2	0.2824
Stat3+il21(Stat)/CD4-Stat3-ChIP-Seq(GSE19198)/Homer	SVYTTCCNGGAARB	1	-1.099	0.6581	83	0.166	7647.2	0.1581
NFkB-p65-Rel(RHD)/ThioMac-LPS-Expression(GSE23622)/Homer	GGAAATTCCC	1	-1.098	0.6581	7	0.014	544.6	0.0113
Usf2(bHLH)/C2C12-Usf2-ChIP-Seq(GSE36030)/Homer	GTCACGTGGT	1	-1.098	0.6581	38	0.076	3400.9	0.0703
Myf5(bHLH)/GM-Myf5-ChIP-Seq(GSE24852)/Homer	BAACAGCTGT	1	-1.098	0.6581	91	0.182	8408.4	0.1739
Nkx2.1(Homeobox)/LungAC-Nkx2.1-ChIP-Seq(GSE43252)/Homer	RSCACTYRAG	1	-1.095	0.6581	317	0.634	30158	0.6237
AR-halfsite(NR)/LNCaP-AR-ChIP-Seq(GSE27824)/Homer	CCAGGAACAG	1	-1.087	0.6581	390	0.78	37279.5	0.771
GRE(NR),IR3/A549-GR-ChIP-Seq(GSE32465)/Homer	NRGVACABNVTGTYCY	1	-1.047	0.6689	17	0.034	1467.4	0.0303
Max(bHLH)/K562-Max-ChIP-Seq(GSE31477)/Homer	RCCACGTGGYYN	1	-1.037	0.6719	93	0.186	8645.1	0.1788
ZNF317(Zf)/HEK293-ZNF317.GFP-ChIP-Seq(GSE58341)/Homer	GTCWGCTGTYYCTCT	1	-1.037	0.6719	11	0.022	919.5	0.019
Fox:Ebox(Forkhead,bHLH)/Panc1-Foxa2-ChIP-Seq(GSE47459)/Homer	NNNVCTGWGYAAACASN	1	-1.028	0.6719	126	0.252	11805.7	0.2441
ETS:E-box(ETS,bHLH)/HPC7-Scl-ChIP-Seq(GSE22178)/Homer	AGGAARCAGCTG	1	-1.015	0.6768	12	0.024	1017.5	0.021
STAT1(Stat)/HelaS3-STAT1-ChIP-Seq(GSE12782)/Homer	NATTTCCNGGAAAT	1	-1	0.683	31	0.062	2792.4	0.0577
GATA(Zf),IR4/iTreg-Gata3-ChIP-Seq(GSE20898)/Homer	NAGATWNBNATCTNN	1	-0.9855	0.6896	7	0.014	568.8	0.0118
Tbox:Smad(T-box,MAD)/ESCd5-Smad2_3-ChIP-Seq(GSE29422)/Homer	AGGTGHCAGACA	1	-0.9807	0.6896	25	0.05	2238.1	0.0463
NF1-halfsite(CTF)/LNCaP-NF1-ChIP-Seq(Unpublished)/Homer	YTGCCAAG	1	-0.9773	0.6896	201	0.402	19060.5	0.3942
Olig2(bHLH)/Neuron-Olig2-ChIP-Seq(GSE30882)/Homer	RCCATMTGTT	1	-0.9728	0.6896	221	0.442	20993.2	0.4341
Atf3(bZIP)/GBM-ATF3-ChIP-Seq(GSE33912)/Homer	DATGASTCATHN	1	-0.9496	0.7006	64	0.128	5948.4	0.123
c-Myc(bHLH)/LNCAP-cMyc-ChIP-Seq(Unpublished)/Homer	VCCACGTG	1	-0.9488	0.7006	53	0.106	4902	0.1014
FOXA1(Forkhead)/MCF7-FOXA1-ChIP-Seq(GSE26831)/Homer	WAAGTAAACA	1	-0.9402	0.7006	103	0.206	9681.3	0.2002
ZSCAN22(Zf)/HEK293-ZSCAN22.GFP-ChIP-Seq(GSE58341)/Homer	SMCAGTCWGAKGGAGGAGGC	1	-0.9397	0.7006	11	0.022	947.8	0.0196
E-box(bHLH)/Promoter/Homer	SSGGTCACGTGA	1	-0.9219	0.7063	9	0.018	767.3	0.0159
E2F4(E2F)/K562-E2F4-ChIP-Seq(GSE31477)/Homer	GGCGGGAAAH	1	-0.9172	0.7063	39	0.078	3592.3	0.0743
Twist(bHLH)/HMLE-TWIST1-ChIP-Seq(Chang_et_al)/Homer	VCAKCTGGNNNCCAGMTGBN	1	-0.9124	0.7063	18	0.036	1610.2	0.0333
E2F1(E2F)/Hela-E2F1-ChIP-Seq(GSE22478)/Homer	CWGGCGGGAA	1	-0.9057	0.7074	21	0.042	1895.4	0.0392
Sox6(HMG)/Myotubes-Sox6-ChIP-Seq(GSE32627)/Homer	CCATTGTTNY	1	-0.9012	0.7074	160	0.32	15192.6	0.3142
E2F3(E2F)/MEF-E2F3-ChIP-Seq(GSE71376)/Homer	BTKGGCGGGAAA	1	-0.888	0.7132	62	0.124	5802.1	0.12
Tlx?(NR)/NPC-H3K4me1-ChIP-Seq(GSE16256)/Homer	CTGGCAGSCTGCCA	1	-0.8825	0.7138	56	0.112	5233.7	0.1082
Mef2c(MADS)/GM12878-Mef2c-ChIP-Seq(GSE32465)/Homer	DCYAAAAATAGM	1	-0.8688	0.7202	35	0.07	3240.5	0.067
STAT6(Stat)/CD4-Stat6-ChIP-Seq(GSE22104)/Homer	ABTTCYYRRGAA	1	-0.8553	0.7266	50	0.1	4679.2	0.0968
PRDM14(Zf)/H1-PRDM14-ChIP-Seq(GSE22767)/Homer	RGGTCTCTAACY	1	-0.8479	0.7285	40	0.08	3729.9	0.0771
NF1:FOXA1(CTF,Forkhead)/LNCAP-FOXA1-ChIP-Seq(GSE27824)/Homer	WNTGTTTRYTTTGGCA	1	-0.8389	0.7317	6	0.012	510.1	0.0105
PAX5(Paired,Homeobox),condensed/GM12878-PAX5-ChIP-Seq(GSE32465)/Homer	GTCACGCTCSCTGM	1	-0.8071	0.7519	13	0.026	1179.3	0.0244
HLF(bZIP)/HSC-HLF.Flag-ChIP-Seq(GSE69817)/Homer	RTTATGYAAB	1	-0.7683	0.778	65	0.13	6184.7	0.1279
p73(p53)/Trachea-p73-ChIP-Seq(PRJNA310161)/Homer	NRRRCAWGTCCDGRCATGYY	1	-0.7551	0.7847	6	0.012	532	0.011
BATF(bZIP)/Th17-BATF-ChIP-Seq(GSE39756)/Homer	DATGASTCAT	1	-0.7416	0.7917	63	0.126	6014.7	0.1244
MafK(bZIP)/C2C12-MafK-ChIP-Seq(GSE36030)/Homer	GCTGASTCAGCA	1	-0.7383	0.7917	30	0.06	2839.1	0.0587
CDX4(Homeobox)/ZebrafishEmbryos-Cdx4.Myc-ChIP-Seq(GSE48254)/Homer	NGYCATAAAWCH	1	-0.7269	0.7962	79	0.158	7570.1	0.1566
DMRT6(DM)/Testis-DMRT6-ChIP-Seq(GSE60440)/Homer	YDGHTACAWTGTADC	1	-0.6968	0.8168	22	0.044	2092.6	0.0433
PAX3:FKHR-fusion(Paired,Homeobox)/Rh4-PAX3:FKHR-ChIP-Seq(GSE19063)/Homer	ACCRTGACTAATTNN	1	-0.6875	0.8207	19	0.038	1807.9	0.0374
E2F7(E2F)/Hela-E2F7-ChIP-Seq(GSE32673)/Homer	VDTTTCCCGCCA	1	-0.6523	0.8463	10	0.02	951	0.0197
NF-E2(bZIP)/K562-NFE2-ChIP-Seq(GSE31477)/Homer	GATGACTCAGCA	1	-0.6522	0.8463	6	0.012	560.9	0.0116
HEB(bHLH)/mES-Heb-ChIP-Seq(GSE53233)/Homer	VCAGCTGBNN	1	-0.6439	0.8463	236	0.472	22844.2	0.4724
E2A(bHLH)/proBcell-E2A-ChIP-Seq(GSE21978)/Homer	DNRCAGCTGY	1	-0.6401	0.8463	189	0.378	18305.2	0.3786
ZNF136(Zf)/HEK293-ZNF136.GFP-ChIP-Seq(GSE58341)/Homer	YTKGATAHAGTATTCTWGGTNGGCA	1	-0.6273	0.8526	8	0.016	764.7	0.0158
GFY(?)/Promoter/Homer	ACTACAATTCCC	1	-0.627	0.8526	7	0.014	666.4	0.0138
Barx1(Homeobox)/Stomach-Barx1.3xFlag-ChIP-Seq(GSE69483)/Homer	AAACMATTAN	1	-0.6209	0.8526	41	0.082	3986.2	0.0824
GFX(?)/Promoter/Homer	ATTCTCGCGAGA	1	-0.6165	0.8526	1	0.002	75.7	0.0016
ZNF711(Zf)/SHSY5Y-ZNF711-ChIP-Seq(GSE20673)/Homer	AGGCCTAG	1	-0.6025	0.8589	203	0.406	19713.3	0.4077
EBNA1(EBV-virus)/Raji-EBNA1-ChIP-Seq(GSE30709)/Homer	GGYAGCAYDTGCTDCCCNNN	1	-0.5877	0.868	2	0.004	180.3	0.0037
n-Myc(bHLH)/mES-nMyc-ChIP-Seq(GSE11431)/Homer	VRCCACGTGG	1	-0.5876	0.868	89	0.178	8685.7	0.1796
Ptf1a(bHLH)/Panc1-Ptf1a-ChIP-Seq(GSE47459)/Homer	ACAGCTGTTN	1	-0.5856	0.868	300	0.6	29112.3	0.6021
Ascl1(bHLH)/NeuralTubes-Ascl1-ChIP-Seq(GSE55840)/Homer	NNVVCAGCTGBN	1	-0.5805	0.868	193	0.386	18778.8	0.3884
Sox17(HMG)/Endoderm-Sox17-ChIP-Seq(GSE61475)/Homer	CCATTGTTYB	1	-0.559	0.8782	70	0.14	6869.2	0.1421
ZFX(Zf)/mES-Zfx-ChIP-Seq(GSE11431)/Homer	AGGCCTRG	1	-0.5554	0.8782	154	0.308	15037.2	0.311
PR(NR)/T47D-PR-ChIP-Seq(GSE31130)/Homer	VAGRACAKNCTGTBC	1	-0.5504	0.8784	255	0.51	24821.8	0.5133
STAT5(Stat)/mCD4+-Stat5-ChIP-Seq(GSE12346)/Homer	RTTTCTNAGAAA	1	-0.54	0.8838	34	0.068	3368.1	0.0697
AP-1(bZIP)/ThioMac-PU.1-ChIP-Seq(GSE21512)/Homer	VTGACTCATC	1	-0.5352	0.8844	69	0.138	6798.7	0.1406
Fra1(bZIP)/BT549-Fra1-ChIP-Seq(GSE46166)/Homer	NNATGASTCATH	1	-0.529	0.8862	50	0.1	4947.3	0.1023
Pitx1:Ebox(Homeobox,bHLH)/Hindlimb-Pitx1-ChIP-Seq(GSE41591)/Homer	YTAATTRAWWCCAGATGT	1	-0.5281	0.8862	16	0.032	1601.4	0.0331
NeuroG2(bHLH)/Fibroblast-NeuroG2-ChIP-Seq(GSE75910)/Homer	ACCATCTGTT	1	-0.5258	0.8862	178	0.356	17409.9	0.36
ZBTB33(Zf)/GM12878-ZBTB33-ChIP-Seq(GSE32465)/Homer	GGVTCTCGCGAGAAC	1	-0.5221	0.8862	3	0.006	297.1	0.0061
Smad3(MAD)/NPC-Smad3-ChIP-Seq(GSE36673)/Homer	TWGTCTGV	1	-0.5216	0.8862	309	0.618	30079.5	0.6221
OCT4-SOX2-TCF-NANOG(POU,Homeobox,HMG)/mES-Oct4-ChIP-Seq(GSE11431)/Homer	ATTTGCATAACAATG	1	-0.5179	0.8862	14	0.028	1409	0.0291
NRF(NRF)/Promoter/Homer	STGCGCATGCGC	1	-0.5098	0.8862	22	0.044	2208.7	0.0457
LRF(Zf)/Erythroblasts-ZBTB7A-ChIP-Seq(GSE74977)/Homer	AAGACCCYYN	1	-0.5028	0.8862	177	0.354	17349.9	0.3588
CTCF(Zf)/CD4+-CTCF-ChIP-Seq(Barski_et_al.)/Homer	AYAGTGCCMYCTRGTGGCCA	1	-0.4959	0.8867	18	0.036	1820.7	0.0377
MyoG(bHLH)/C2C12-MyoG-ChIP-Seq(GSE36024)/Homer	AACAGCTG	1	-0.4807	0.8967	130	0.26	12818.2	0.2651
Sox2(HMG)/mES-Sox2-ChIP-Seq(GSE11431)/Homer	BCCATTGTTC	1	-0.4805	0.8967	88	0.176	8722.7	0.1804
GATA(Zf),IR3/iTreg-Gata3-ChIP-Seq(GSE20898)/Homer	NNNNNBAGATAWYATCTVHN	1	-0.4745	0.8967	11	0.022	1131.9	0.0234
CRX(Homeobox)/Retina-Crx-ChIP-Seq(GSE20012)/Homer	GCTAATCC	1	-0.4328	0.9296	227	0.454	22317.7	0.4615
Slug(Zf)/Mesoderm-Snai2-ChIP-Seq(GSE61475)/Homer	SNGCACCTGCHS	1	-0.412	0.9455	79	0.158	7936.3	0.1641
Pax7(Paired,Homeobox)/Myoblast-Pax7-ChIP-Seq(GSE25064)/Homer	TAATCAATTA	1	-0.4109	0.9455	5	0.01	544.5	0.0113
Tbet(T-box)/CD8-Tbet-ChIP-Seq(GSE33802)/Homer	AGGTGTGAAM	1	-0.4102	0.9455	111	0.222	11077	0.2291
CTCF-SatelliteElement(Zf?)/CD4+-CTCF-ChIP-Seq(Barski_et_al.)/Homer	TGCAGTTCCMVNWRTGGCCA	1	-0.3917	0.9536	2	0.004	225.8	0.0047
Mef2b(MADS)/HEK293-Mef2b.V5-ChIP-Seq(GSE67450)/Homer	GCTATTTTTGGM	1	-0.3891	0.9536	65	0.13	6589	0.1363
RORgt(NR)/EL4-RORgt.Flag-ChIP-Seq(GSE56019)/Homer	AAYTAGGTCA	1	-0.3697	0.9673	11	0.022	1194.7	0.0247
OCT:OCT-short(POU,Homeobox)/NPC-OCT6-ChIP-Seq(GSE43916)/Homer	ATGCATWATGCATRW	1	-0.3606	0.9724	45	0.09	4642.8	0.096
Sox15(HMG)/CPA-Sox15-ChIP-Seq(GSE62909)/Homer	RAACAATGGN	1	-0.3531	0.976	105	0.21	10588.7	0.219
CArG(MADS)/PUER-Srf-ChIP-Seq(Sullivan_et_al.)/Homer	CCATATATGGNM	1	-0.3337	0.9913	27	0.054	2864.4	0.0592
GATA3(Zf),DR8/iTreg-Gata3-ChIP-Seq(GSE20898)/Homer	AGATSTNDNNDSAGATAASN	1	-0.3305	0.9913	7	0.014	798.6	0.0165
RBPJ:Ebox(?,bHLH)/Panc1-Rbpj1-ChIP-Seq(GSE47459)/Homer	GGGRAARRGRMCAGMTG	1	-0.3273	0.9913	39	0.078	4084.2	0.0845
ZNF519(Zf)/HEK293-ZNF519.GFP-ChIP-Seq(GSE58341)/Homer	GAGSCCGAGC	1	-0.3261	0.9913	24	0.048	2567	0.0531
FOXA1:AR(Forkhead,NR)/LNCAP-AR-ChIP-Seq(GSE27824)/Homer	AGTAAACAAAAAAGAACAND	1	-0.3232	0.9913	9	0.018	1016.7	0.021
Pbx3(Homeobox)/GM12878-PBX3-ChIP-Seq(GSE32465)/Homer	SCTGTCAMTCAN	1	-0.3204	0.9913	26	0.052	2777.2	0.0574
Pax7(Paired,Homeobox),long/Myoblast-Pax7-ChIP-Seq(GSE25064)/Homer	TAATCHGATTAC	1	-0.3165	0.9913	1	0.002	126.2	0.0026
c-Myc(bHLH)/mES-cMyc-ChIP-Seq(GSE11431)/Homer	VVCCACGTGG	1	-0.3104	0.9913	65	0.13	6710.8	0.1388
ZNF692(Zf)/HEK293-ZNF692.GFP-ChIP-Seq(GSE58341)/Homer	GTGGGCCCCA	1	-0.3103	0.9913	15	0.03	1656.9	0.0343
ZNF143|STAF(Zf)/CUTLL-ZNF143-ChIP-Seq(GSE29600)/Homer	ATTTCCCAGVAKSCY	1	-0.3043	0.9913	49	0.098	5121.5	0.1059
CEBP(bZIP)/ThioMac-CEBPb-ChIP-Seq(GSE21512)/Homer	ATTGCGCAAC	1	-0.2953	0.9925	47	0.094	4934.7	0.1021
Gfi1b(Zf)/HPC7-Gfi1b-ChIP-Seq(GSE22178)/Homer	MAATCACTGC	1	-0.2939	0.9925	66	0.132	6838.8	0.1414
ZBTB12(Zf)/HEK293-ZBTB12.GFP-ChIP-Seq(GSE58341)/Homer	NGNTCTAGAACCNGV	1	-0.2734	1	56	0.112	5874.8	0.1215
Hand2(bHLH)/Mesoderm-Hand2-ChIP-Seq(GSE61475)/Homer	TGACANARRCCAGRC	1	-0.2627	1	56	0.112	5893.2	0.1219
MafA(bZIP)/Islet-MafA-ChIP-Seq(GSE30298)/Homer	TGCTGACTCA	1	-0.2555	1	94	0.188	9699.8	0.2006
Bach2(bZIP)/OCILy7-Bach2-ChIP-Seq(GSE44420)/Homer	TGCTGAGTCA	1	-0.2484	1	17	0.034	1928.4	0.0399
TR4(NR),DR1/Hela-TR4-ChIP-Seq(GSE24685)/Homer	GAGGTCAAAGGTCA	1	-0.2317	1	13	0.026	1522.2	0.0315
E2F(E2F)/Hela-CellCycle-Expression/Homer	TTSGCGCGAAAA	1	-0.2313	1	3	0.006	408.4	0.0084
EBF1(EBF)/Near-E2A-ChIP-Seq(GSE21512)/Homer	GTCCCCWGGGGA	1	-0.2293	1	126	0.252	12928.9	0.2674
E2F6(E2F)/Hela-E2F6-ChIP-Seq(GSE31477)/Homer	GGCGGGAARN	1	-0.2261	1	46	0.092	4950.4	0.1024
Hnf1(Homeobox)/Liver-Foxa2-Chip-Seq(GSE25694)/Homer	GGTTAAWCATTAA	1	-0.2254	1	7	0.014	873.8	0.0181
MafB(bZIP)/BMM-Mafb-ChIP-Seq(GSE75722)/Homer	WNTGCTGASTCAGCANWTTY	1	-0.2236	1	45	0.09	4853.9	0.1004
Pax8(Paired,Homeobox)/Thyroid-Pax8-ChIP-Seq(GSE26938)/Homer	GTCATGCHTGRCTGS	1	-0.2222	1	38	0.076	4141.2	0.0856
ZNF264(Zf)/HEK293-ZNF264.GFP-ChIP-Seq(GSE58341)/Homer	RGGGCACTAACY	1	-0.2211	1	72	0.144	7584.4	0.1568
THRb(NR)/Liver-NR1A2-ChIP-Seq(GSE52613)/Homer	TRAGGTCA	1	-0.2201	1	379	0.758	37372.1	0.7729
NeuroD1(bHLH)/Islet-NeuroD1-ChIP-Seq(GSE30298)/Homer	GCCATCTGTT	1	-0.2166	1	95	0.19	9892.5	0.2046
BORIS(Zf)/K562-CTCFL-ChIP-Seq(GSE32465)/Homer	CNNBRGCGCCCCCTGSTGGC	1	-0.2152	1	25	0.05	2810.3	0.0581
Oct2(POU,Homeobox)/Bcell-Oct2-ChIP-Seq(GSE21512)/Homer	ATATGCAAAT	1	-0.2148	1	18	0.036	2076	0.0429
GFY-Staf(?,Zf)/Promoter/Homer	RACTACAATTCCCAGAAKGC	1	-0.2142	1	5	0.01	655.8	0.0136
Pknox1(Homeobox)/ES-Prep1-ChIP-Seq(GSE63282)/Homer	SCTGTCAVTCAV	1	-0.2104	1	23	0.046	2608.2	0.0539
HOXD13(Homeobox)/Chicken-Hoxd13-ChIP-Seq(GSE38910)/Homer	NCYAATAAAA	1	-0.2083	1	86	0.172	9016.7	0.1865
AP-2alpha(AP2)/Hela-AP2alpha-ChIP-Seq(GSE31477)/Homer	ATGCCCTGAGGC	1	-0.2058	1	93	0.186	9721.7	0.201
COUP-TFII(NR)/Artia-Nr2f2-ChIP-Seq(GSE46497)/Homer	AGRGGTCA	1	-0.195	1	191	0.382	19405.7	0.4013
Six1(Homeobox)/Myoblast-Six1-ChIP-Chip(GSE20150)/Homer	GKVTCADRTTWC	1	-0.1904	1	21	0.042	2428.7	0.0502
ARE(NR)/LNCAP-AR-ChIP-Seq(GSE27824)/Homer	RGRACASNSTGTYCYB	1	-0.1888	1	33	0.066	3687.2	0.0763
NPAS2(bHLH)/Liver-NPAS2-ChIP-Seq(GSE39860)/Homer	KCCACGTGAC	1	-0.1826	1	128	0.256	13263.6	0.2743
SF1(NR)/H295R-Nr5a1-ChIP-Seq(GSE44220)/Homer	CAAGGHCANV	1	-0.1822	1	63	0.126	6771.7	0.14
Pdx1(Homeobox)/Islet-Pdx1-ChIP-Seq(SRA008281)/Homer	YCATYAATCA	1	-0.1778	1	72	0.144	7692	0.1591
GRHL2(CP2)/HBE-GRHL2-ChIP-Seq(GSE46194)/Homer	AAACYKGTTWDACMRGTTTB	1	-0.1665	1	35	0.07	3940.2	0.0815
Pit1+1bp(Homeobox)/GCrat-Pit1-ChIP-Seq(GSE58009)/Homer	ATGCATAATTCA	1	-0.1636	1	18	0.036	2151.3	0.0445
Lhx3(Homeobox)/Neuron-Lhx3-ChIP-Seq(GSE31456)/Homer	ADBTAATTAR	1	-0.1634	1	126	0.252	13130.8	0.2716
Brn2(POU,Homeobox)/NPC-Brn2-ChIP-Seq(GSE35496)/Homer	ATGAATATTC	1	-0.1538	1	4	0.008	588.5	0.0122
Stat3(Stat)/mES-Stat3-ChIP-Seq(GSE11431)/Homer	CTTCCGGGAA	1	-0.1528	1	48	0.096	5317.4	0.11
Smad4(MAD)/ESC-SMAD4-ChIP-Seq(GSE29422)/Homer	VBSYGTCTGG	1	-0.141	1	189	0.378	19415.7	0.4015
Arnt:Ahr(bHLH)/MCF7-Arnt-ChIP-Seq(Lo_et_al.)/Homer	TBGCACGCAA	1	-0.1374	1	66	0.132	7204.3	0.149
ZNF675(Zf)/HEK293-ZNF675.GFP-ChIP-Seq(GSE58341)/Homer	ARGAGGMCAAAATGW	1	-0.1365	1	10	0.02	1313.7	0.0272
ZEB1(Zf)/PDAC-ZEB1-ChIP-Seq(GSE64557)/Homer	VCAGGTRDRY	1	-0.1256	1	210	0.42	21533.8	0.4453
Nkx6.1(Homeobox)/Islet-Nkx6.1-ChIP-Seq(GSE40975)/Homer	GKTAATGR	1	-0.1217	1	194	0.388	19992.1	0.4134
GATA3(Zf),DR4/iTreg-Gata3-ChIP-Seq(GSE20898)/Homer	AGATGKDGAGATAAG	1	-0.1214	1	4	0.008	623.2	0.0129
Ronin(THAP)/ES-Thap11-ChIP-Seq(GSE51522)/Homer	RACTACAACTCCCAGVAKGC	1	-0.1115	1	1	0.002	217.7	0.0045
Smad2(MAD)/ES-SMAD2-ChIP-Seq(GSE29422)/Homer	CTGTCTGG	1	-0.1113	1	180	0.36	18675.3	0.3862
Reverb(NR),DR2/RAW-Reverba.biotin-ChIP-Seq(GSE45914)/Homer	GTRGGTCASTGGGTCA	1	-0.1109	1	13	0.026	1699	0.0351
Pitx1(Homeobox)/Chicken-Pitx1-ChIP-Seq(GSE38910)/Homer	TAATCCCN	1	-0.1058	1	345	0.69	34569.2	0.7149
THRa(NR)/C17.2-THRa-ChIP-Seq(GSE38347)/Homer	GGTCANYTGAGGWCA	1	-0.102	1	44	0.088	5057.8	0.1046
HIF-1b(HLH)/T47D-HIF1b-ChIP-Seq(GSE59937)/Homer	RTACGTGC	1	-0.09723	1	111	0.222	11914.5	0.2464
Nr5a2(NR)/Pancreas-LRH1-ChIP-Seq(GSE34295)/Homer	BTCAAGGTCA	1	-0.09265	1	88	0.176	9620	0.1989
MafF(bZIP)/HepG2-MafF-ChIP-Seq(GSE31477)/Homer	HWWGTCAGCAWWTTT	1	-0.09127	1	17	0.034	2193.3	0.0454
Cux2(Homeobox)/Liver-Cux2-ChIP-Seq(GSE35985)/Homer	HNRAATCAAT	1	-0.07998	1	24	0.048	3001.5	0.0621
HOXA9(Homeobox)/HSC-Hoxa9-ChIP-Seq(GSE33509)/Homer	GGCCATAAATCA	1	-0.07961	1	46	0.092	5356.9	0.1108
ZNF415(Zf)/HEK293-ZNF415.GFP-ChIP-Seq(GSE58341)/Homer	GRTGMTRGAGCC	1	-0.0733	1	57	0.114	6537.1	0.1352
YY1(Zf)/Promoter/Homer	CAAGATGGCGGC	1	-0.07257	1	5	0.01	828.8	0.0171
Nr5a2(NR)/mES-Nr5a2-ChIP-Seq(GSE19019)/Homer	BTCAAGGTCA	1	-0.07188	1	66	0.132	7478.8	0.1547
TEAD2(TEA)/Py2T-Tead2-ChIP-Seq(GSE55709)/Homer	CCWGGAATGY	1	-0.06904	1	43	0.086	5089.5	0.1053
Hoxc9(Homeobox)/Ainv15-Hoxc9-ChIP-Seq(GSE21812)/Homer	GGCCATAAATCA	1	-0.06447	1	32	0.064	3934.5	0.0814
E2A(bHLH),near_PU.1/Bcell-PU.1-ChIP-Seq(GSE21512)/Homer	NVCACCTGBN	1	-0.0643	1	175	0.35	18484.7	0.3823
HOXA2(Homeobox)/mES-Hoxa2-ChIP-Seq(Donaldson_et_al.)/Homer	GYCATCMATCAT	1	-0.06367	1	5	0.01	848.9	0.0176
Esrrb(NR)/mES-Esrrb-ChIP-Seq(GSE11431)/Homer	KTGACCTTGA	1	-0.06274	1	71	0.142	8049.6	0.1665
HNF6(Homeobox)/Liver-Hnf6-ChIP-Seq(ERP000394)/Homer	NTATYGATCH	1	-0.05959	1	31	0.062	3849.6	0.0796
Znf263(Zf)/K562-Znf263-ChIP-Seq(GSE31477)/Homer	CVGTSCTCCC	1	-0.05891	1	198	0.396	20786.7	0.4299
ZNF189(Zf)/HEK293-ZNF189.GFP-ChIP-Seq(GSE58341)/Homer	TGGAACAGMA	1	-0.05762	1	91	0.182	10136.5	0.2096
Hoxb4(Homeobox)/ES-Hoxb4-ChIP-Seq(GSE34014)/Homer	TGATTRATGGCY	1	-0.04849	1	11	0.022	1640.7	0.0339
ZNF41(Zf)/HEK293-ZNF41.GFP-ChIP-Seq(GSE58341)/Homer	CCTCATGGTGYCYTWYTCCCTTGTG	1	-0.04603	1	1	0.002	299.3	0.0062
Rbpj1(?)/Panc1-Rbpj1-ChIP-Seq(GSE47459)/Homer	HTTTCCCASG	1	-0.04485	1	151	0.302	16289.2	0.3369
Foxh1(Forkhead)/hESC-FOXH1-ChIP-Seq(GSE29422)/Homer	NNTGTGGATTSS	1	-0.03814	1	46	0.092	5606	0.1159
Lhx1(Homeobox)/EmbryoCarcinoma-Lhx1-ChIP-Seq(GSE70957)/Homer	NNYTAATTAR	1	-0.02703	1	74	0.148	8682.3	0.1796
Erra(NR)/HepG2-Erra-ChIP-Seq(GSE31477)/Homer	CAAAGGTCAG	1	-0.02405	1	240	0.48	25304	0.5233
ZNF416(Zf)/HEK293-ZNF416.GFP-ChIP-Seq(GSE58341)/Homer	WDNCTGGGCA	1	-0.02189	1	150	0.3	16514	0.3415
FXR(NR),IR1/Liver-FXR-ChIP-Seq(Chong_et_al.)/Homer	AGGTCANTGACCTB	1	-0.02016	1	33	0.066	4372	0.0904
Lhx2(Homeobox)/HFSC-Lhx2-ChIP-Seq(GSE48068)/Homer	TAATTAGN	1	-0.01761	1	72	0.144	8623.3	0.1783
ZNF165(Zf)/WHIM12-ZNF165-ChIP-Seq(GSE65937)/Homer	AAGGKGRCGCAGGCA	1	-0.01685	1	9	0.018	1582	0.0327
Tcfcp2l1(CP2)/mES-Tcfcp2l1-ChIP-Seq(GSE11431)/Homer	NRAACCRGTTYRAACCRGYT	1	-0.01365	1	11	0.022	1875.5	0.0388
PPARE(NR),DR1/3T3L1-Pparg-ChIP-Seq(GSE13511)/Homer	TGACCTTTGCCCCA	1	-0.01242	1	101	0.202	11768.6	0.2434
Isl1(Homeobox)/Neuron-Isl1-ChIP-Seq(GSE31456)/Homer	CTAATKGV	1	-0.0112	1	157	0.314	17489.2	0.3617
RXR(NR),DR1/3T3L1-RXR-ChIP-Seq(GSE13511)/Homer	TAGGGCAAAGGTCA	1	-0.00608	1	118	0.236	13772.4	0.2848
Otx2(Homeobox)/EpiLC-Otx2-ChIP-Seq(GSE56098)/Homer	NYTAATCCYB	1	-0.005902	1	70	0.14	8761.7	0.1812
HNF1b(Homeobox)/PDAC-HNF1B-ChIP-Seq(GSE64557)/Homer	GTTAATNATTAA	1	-0.004312	1	3	0.006	908.3	0.0188
TEAD4(TEA)/Tropoblast-Tead4-ChIP-Seq(GSE37350)/Homer	CCWGGAATGY	1	-0.003893	1	64	0.128	8236.2	0.1703
RARg(NR)/ES-RARg-ChIP-Seq(GSE30538)/Homer	AGGTCAAGGTCA	1	-0.001327	1	6	0.012	1536.8	0.0318
ZNF322(Zf)/HEK293-ZNF322.GFP-ChIP-Seq(GSE58341)/Homer	GAGCCTGGTACTGWGCCTGR	1	-0.000966	1	24	0.048	3993.7	0.0826
RAR:RXR(NR),DR5/ES-RAR-ChIP-Seq(GSE56893)/Homer	AGGTCAAGGTCA	1	-0.000814	1	14	0.028	2742.4	0.0567
OCT:OCT(POU,Homeobox)/NPC-OCT6-ChIP-Seq(GSE43916)/Homer	YATGCATATRCATRT	1	-0.000771	1	5	0.01	1448.7	0.03
Pit1(Homeobox)/GCrat-Pit1-ChIP-Seq(GSE58009)/Homer	ATGMATATDC	1	-0.000678	1	62	0.124	8478.9	0.1753
GSC(Homeobox)/FrogEmbryos-GSC-ChIP-Seq(DRA000576)/Homer	RGGATTAR	1	-0.000592	1	94	0.188	11986.5	0.2479
TEAD(TEA)/Fibroblast-PU.1-ChIP-Seq(Unpublished)/Homer	YCWGGAATGY	1	-0.000298	1	38	0.076	5918.7	0.1224
Bcl6(Zf)/Liver-Bcl6-ChIP-Seq(GSE31578)/Homer	NNNCTTTCCAGGAAA	1	-0.000293	1	124	0.248	15332.7	0.3171
OCT:OCT(POU,Homeobox,IR1)/NPC-Brn2-ChIP-Seq(GSE35496)/Homer	ATGAATWATTCATGA	1	0	1	0	0	83.7	0.0017
OCT:OCT(POU,Homeobox)/NPC-Brn1-ChIP-Seq(GSE35496)/Homer	ATGAATATTCATGAG	1	0	1	0	0	46.6	0.001
Pax7(Paired,Homeobox),longest/Myoblast-Pax7-ChIP-Seq(GSE25064)/Homer	NTAATTDGCYAATTANNWWD	1	0	1	0	0	148.1	0.0031
REST-NRSF(Zf)/Jurkat-NRSF-ChIP-Seq/Homer	GGMGCTGTCCATGGTGCTGA	1	0	1	0	0	91.3	0.0019
ZFP3(Zf)/HEK293-ZFP3.GFP-ChIP-Seq(GSE58341)/Homer	GGGTTTTGAAGGATGARTAGGAGTT	1	0	1	0	0	25	0.0005
ZNF16(Zf)/HEK293-ZNF16.GFP-ChIP-Seq(GSE58341)/Homer	MACCTTCYATGGCTCCCTAKTGCCY	1	0	1	0	0	87.9	0.0018
ZNF528(Zf)/HEK293-ZNF528.GFP-ChIP-Seq(GSE58341)/Homer	AGAAATGACTTCCCT	1	0	1	0	0	57.2	0.0012

## Sheet: cluster_7
Motif Name	Consensus	P-value	Log P-value	q-value (Benjamini)	# of Target Sequences with Motif(of 500)	% of Target Sequences with Motif	# of Background Sequences with Motif(of 49037)	% of Background Sequences with Motif
PU.1(ETS)/ThioMac-PU.1-ChIP-Seq(GSE21512)/Homer	AGAGGAAGTG	1e-25	-59.73	0	146	0.292	5649.1	0.1152
SpiB(ETS)/OCILY3-SPIB-ChIP-Seq(GSE56857)/Homer	AAAGRGGAAGTG	1e-22	-52.23	0	85	0.17	2395	0.0488
Tcf21(bHLH)/ArterySmoothMuscle-Tcf21-ChIP-Seq(GSE61369)/Homer	NAACAGCTGG	1e-19	-45.92	0	213	0.426	11628.9	0.2372
MyoG(bHLH)/C2C12-MyoG-ChIP-Seq(GSE36024)/Homer	AACAGCTG	1e-19	-44.67	0	229	0.458	13078.5	0.2667
E2A(bHLH)/proBcell-E2A-ChIP-Seq(GSE21978)/Homer	DNRCAGCTGY	1e-19	-44.04	0	288	0.576	18392.5	0.3751
ETS1(ETS)/Jurkat-ETS1-ChIP-Seq(GSE17954)/Homer	ACAGGAAGTG	1e-19	-43.89	0	211	0.422	11656.5	0.2377
ELF5(ETS)/T47D-ELF5-ChIP-Seq(GSE30407)/Homer	ACVAGGAAGT	1e-18	-43.29	0	161	0.322	7800.1	0.1591
ELF3(ETS)/PDAC-ELF3-ChIP-Seq(GSE64557)/Homer	ANCAGGAAGT	1e-17	-40.12	0	156	0.312	7686.4	0.1568
Ascl1(bHLH)/NeuralTubes-Ascl1-ChIP-Seq(GSE55840)/Homer	NNVVCAGCTGBN	1e-16	-38.47	0	290	0.58	19240.1	0.3924
MyoD(bHLH)/Myotube-MyoD-ChIP-Seq(GSE21614)/Homer	RRCAGCTGYTSY	1e-16	-37.89	0	182	0.364	9890.6	0.2017
Myf5(bHLH)/GM-Myf5-ChIP-Seq(GSE24852)/Homer	BAACAGCTGT	1e-16	-36.97	0	165	0.33	8644.8	0.1763
GABPA(ETS)/Jurkat-GABPa-ChIP-Seq(GSE17954)/Homer	RACCGGAAGT	1e-15	-36.04	0	184	0.368	10232.7	0.2087
EBF(EBF)/proBcell-EBF-ChIP-Seq(GSE21978)/Homer	DGTCCCYRGGGA	1e-15	-34.83	0	74	0.148	2535.5	0.0517
Tcf12(bHLH)/GM12878-Tcf12-ChIP-Seq(GSE32465)/Homer	VCAGCTGYTG	1e-14	-34.47	0	204	0.408	12043.4	0.2456
HEB(bHLH)/mES-Heb-ChIP-Seq(GSE53233)/Homer	VCAGCTGBNN	1e-14	-34.38	0	322	0.644	22884.5	0.4667
PU.1:IRF8(ETS:IRF)/pDC-Irf8-ChIP-Seq(GSE66899)/Homer	GGAAGTGAAAST	1e-14	-33.74	0	60	0.12	1805.2	0.0368
Atoh1(bHLH)/Cerebellum-Atoh1-ChIP-Seq(GSE22111)/Homer	VNRVCAGCTGGY	1e-14	-32.69	0	214	0.428	13095.3	0.2671
EHF(ETS)/LoVo-EHF-ChIP-Seq(GSE49402)/Homer	AVCAGGAAGT	1e-14	-32.57	0	221	0.442	13713.6	0.2797
Ap4(bHLH)/AML-Tfap4-ChIP-Seq(GSE45738)/Homer	NAHCAGCTGD	1e-14	-32.56	0	231	0.462	14588.9	0.2975
IRF8(IRF)/BMDM-IRF8-ChIP-Seq(GSE77884)/Homer	GRAASTGAAAST	1e-13	-30.97	0	78	0.156	2982.7	0.0608
NeuroG2(bHLH)/Fibroblast-NeuroG2-ChIP-Seq(GSE75910)/Homer	ACCATCTGTT	1e-12	-28.74	0	257	0.514	17435.9	0.3556
NeuroD1(bHLH)/Islet-NeuroD1-ChIP-Seq(GSE30298)/Homer	GCCATCTGTT	1e-12	-28.35	0	170	0.34	9919.2	0.2023
Fli1(ETS)/CD8-FLI-ChIP-Seq(GSE20898)/Homer	NRYTTCCGGH	1e-12	-28.02	0	199	0.398	12378.5	0.2525
ETV1(ETS)/GIST48-ETV1-ChIP-Seq(GSE22441)/Homer	AACCGGAAGT	1e-12	-27.96	0	234	0.468	15451.1	0.3151
ERG(ETS)/VCaP-ERG-ChIP-Seq(GSE14097)/Homer	ACAGGAAGTG	1e-11	-25.62	0	250	0.5	17239.5	0.3516
Brn1(POU,Homeobox)/NPC-Brn1-ChIP-Seq(GSE35496)/Homer	TATGCWAATBAV	1e-10	-25.3	0	64	0.128	2452.1	0.05
Oct4(POU,Homeobox)/mES-Oct4-ChIP-Seq(GSE11431)/Homer	ATTTGCATAW	1e-10	-25.17	0	82	0.164	3619.2	0.0738
Ptf1a(bHLH)/Panc1-Ptf1a-ChIP-Seq(GSE47459)/Homer	ACAGCTGTTN	1e-10	-24.97	0	369	0.738	29163.8	0.5948
Etv2(ETS)/ES-ER71-ChIP-Seq(GSE59402)/Homer(0.967)	NNAYTTCCTGHN	1e-10	-24.95	0	169	0.338	10239.4	0.2088
Oct2(POU,Homeobox)/Bcell-Oct2-ChIP-Seq(GSE21512)/Homer	ATATGCAAAT	1e-10	-23.67	0	56	0.112	2061.5	0.042
Sp5(Zf)/mES-Sp5.Flag-ChIP-Seq(GSE72989)/Homer	RGKGGGCGGAGC	1e-08	-20.35	0	213	0.426	14688.6	0.2996
PU.1-IRF(ETS:IRF)/Bcell-PU.1-ChIP-Seq(GSE21512)/Homer	MGGAAGTGAAAC	1e-08	-19.02	0	205	0.41	14187.2	0.2893
SCL(bHLH)/HPC7-Scl-ChIP-Seq(GSE13511)/Homer	AVCAGCTG	1e-07	-17.07	0	446	0.892	39296.4	0.8015
KLF14(Zf)/HEK293-KLF14.GFP-ChIP-Seq(GSE58341)/Homer	RGKGGGCGKGGC	1e-07	-16.97	0	298	0.596	23313.2	0.4755
Mef2d(MADS)/Retina-Mef2d-ChIP-Seq(GSE61391)/Homer	GCTATTTTTAGC	1e-07	-16.9	0	37	0.074	1311.8	0.0268
Maz(Zf)/HepG2-Maz-ChIP-Seq(GSE31477)/Homer	GGGGGGGG	1e-07	-16.84	0	253	0.506	18991	0.3873
IRF2(IRF)/Erythroblas-IRF2-ChIP-Seq(GSE36985)/Homer	GAAASYGAAASY	1e-07	-16.55	0	29	0.058	884.4	0.018
IRF3(IRF)/BMDM-Irf3-ChIP-Seq(GSE67343)/Homer	AGTTTCAKTTTC	1e-07	-16.42	0	61	0.122	2877.7	0.0587
IRF4(IRF)/GM12878-IRF4-ChIP-Seq(GSE32465)/Homer	ACTGAAACCA	1e-07	-16.34	0	77	0.154	4020.3	0.082
Ets1-distal(ETS)/CD4+-PolII-ChIP-Seq(Barski_et_al.)/Homer	MACAGGAAGT	1e-06	-15.88	0	66	0.132	3273.5	0.0668
EKLF(Zf)/Erythrocyte-Klf1-ChIP-Seq(GSE20478)/Homer	NWGGGTGTGGCY	1e-06	-15.6	0	60	0.12	2877.2	0.0587
KLF3(Zf)/MEF-Klf3-ChIP-Seq(GSE44748)/Homer	NRGCCCCRCCCHBNN	1e-06	-15.01	0	127	0.254	8104.1	0.1653
Klf4(Zf)/mES-Klf4-ChIP-Seq(GSE11431)/Homer	GCCACACCCA	1e-06	-14.91	0	98	0.196	5777.7	0.1178
IRF1(IRF)/PBMC-IRF1-ChIP-Seq(GSE43036)/Homer	GAAAGTGAAAGT	1e-06	-14.64	0	33	0.066	1200.2	0.0245
RUNX-AML(Runt)/CD4+-PolII-ChIP-Seq(Barski_et_al.)/Homer	GCTGTGGTTW	1e-06	-14.57	0	126	0.252	8087.1	0.1649
EBF1(EBF)/Near-E2A-ChIP-Seq(GSE21512)/Homer	GTCCCCWGGGGA	1e-06	-14.04	0	187	0.374	13451.8	0.2743
Oct6(POU,Homeobox)/NPC-Pou3f1-ChIP-Seq(GSE35496)/Homer	WATGCAAATGAG	1e-06	-13.85	0	65	0.13	3396.4	0.0693
Olig2(bHLH)/Neuron-Olig2-ChIP-Seq(GSE30882)/Homer	RCCATMTGTT	1e-05	-13.59	0	265	0.53	20802.7	0.4243
EWS:FLI1-fusion(ETS)/SK_N_MC-EWS:FLI1-ChIP-Seq(SRA014231)/Homer	VACAGGAAAT	1e-05	-12.96	0	102	0.204	6359.7	0.1297
ZBTB18(Zf)/HEK293-ZBTB18.GFP-ChIP-Seq(GSE58341)/Homer	AACATCTGGA	1e-05	-12.91	0	98	0.196	6044.6	0.1233
KLF5(Zf)/LoVo-KLF5-ChIP-Seq(GSE49402)/Homer	DGGGYGKGGC	1e-05	-12.71	0	237	0.474	18328.3	0.3738
EWS:ERG-fusion(ETS)/CADO_ES1-EWS:ERG-ChIP-Seq(SRA014231)/Homer	ATTTCCTGTN	1e-05	-12.7	0	109	0.218	6968.1	0.1421
E2A(bHLH),near_PU.1/Bcell-PU.1-ChIP-Seq(GSE21512)/Homer	NVCACCTGBN	1e-05	-12.18	0	234	0.468	18162.1	0.3704
ETS:E-box(ETS,bHLH)/HPC7-Scl-ChIP-Seq(GSE22178)/Homer	AGGAARCAGCTG	0.0001	-11.42	0.0001	26	0.052	968.7	0.0198
RUNX2(Runt)/PCa-RUNX2-ChIP-Seq(GSE33889)/Homer	NWAACCACADNN	0.0001	-11.33	0.0001	139	0.278	9736.3	0.1986
CTCF(Zf)/CD4+-CTCF-ChIP-Seq(Barski_et_al.)/Homer	AYAGTGCCMYCTRGTGGCCA	0.0001	-11	0.0001	40	0.08	1896	0.0387
Slug(Zf)/Mesoderm-Snai2-ChIP-Seq(GSE61475)/Homer	SNGCACCTGCHS	0.0001	-10.87	0.0001	116	0.232	7850.1	0.1601
ETS(ETS)/Promoter/Homer	AACCGGAAGT	0.0001	-10.64	0.0002	66	0.132	3832.4	0.0782
KLF6(Zf)/PDAC-KLF6-ChIP-Seq(GSE64557)/Homer	MKGGGYGTGGCC	0.0001	-10.3	0.0002	196	0.392	15056	0.3071
ISRE(IRF)/ThioMac-LPS-Expression(GSE23622)/Homer	AGTTTCASTTTC	0.0001	-10.02	0.0003	16	0.032	477.9	0.0097
Mef2a(MADS)/HL1-Mef2a.biotin-ChIP-Seq(GSE21529)/Homer	CYAAAAATAG	0.0001	-9.98	0.0003	55	0.11	3077.6	0.0628
ETS:RUNX(ETS,Runt)/Jurkat-RUNX1-ChIP-Seq(GSE17954)/Homer	RCAGGATGTGGT	0.0001	-9.634	0.0004	25	0.05	1016	0.0207
AMYB(HTH)/Testes-AMYB-ChIP-Seq(GSE44588)/Homer	TGGCAGTTGG	0.0001	-9.522	0.0004	203	0.406	15893.7	0.3242
RUNX(Runt)/HPC7-Runx1-ChIP-Seq(GSE22178)/Homer	SAAACCACAG	0.0001	-9.246	0.0005	116	0.232	8152.1	0.1663
ELF1(ETS)/Jurkat-ELF1-ChIP-Seq(SRA014231)/Homer	AVCCGGAAGT	0.001	-8.992	0.0007	91	0.182	6084.7	0.1241
Tgif2(Homeobox)/mES-Tgif2-ChIP-Seq(GSE55404)/Homer	TGTCANYT	0.001	-8.967	0.0007	342	0.684	29617.7	0.6041
Klf9(Zf)/GBM-Klf9-ChIP-Seq(GSE62211)/Homer	GCCACRCCCACY	0.001	-8.807	0.0008	101	0.202	6957.4	0.1419
Mef2c(MADS)/GM12878-Mef2c-ChIP-Seq(GSE32465)/Homer	DCYAAAAATAGM	0.001	-7.989	0.0018	53	0.106	3175.9	0.0648
BMYB(HTH)/Hela-BMYB-ChIP-Seq(GSE27030)/Homer	NHAACBGYYV	0.001	-7.534	0.0028	187	0.374	14931.8	0.3045
BORIS(Zf)/K562-CTCFL-ChIP-Seq(GSE32465)/Homer	CNNBRGCGCCCCCTGSTGGC	0.01	-6.711	0.0063	52	0.104	3281.2	0.0669
Pbx3(Homeobox)/GM12878-PBX3-ChIP-Seq(GSE32465)/Homer	SCTGTCAMTCAN	0.01	-6.458	0.008	45	0.09	2765.5	0.0564
MYB(HTH)/ERMYB-Myb-ChIPSeq(GSE22095)/Homer	GGCVGTTR	0.01	-6.301	0.0093	213	0.426	17747.1	0.362
Zfp281(Zf)/ES-Zfp281-ChIP-Seq(GSE81042)/Homer	CCCCTCCCCCAC	0.01	-6.209	0.01	65	0.13	4426.1	0.0903
Mef2b(MADS)/HEK293-Mef2b.V5-ChIP-Seq(GSE67450)/Homer	GCTATTTTTGGM	0.01	-5.884	0.0137	88	0.176	6450.6	0.1316
Elk1(ETS)/Hela-Elk1-ChIP-Seq(GSE31477)/Homer	HACTTCCGGY	0.01	-5.75	0.0154	88	0.176	6481.6	0.1322
IRF:BATF(IRF:bZIP)/pDC-Irf8-ChIP-Seq(GSE66899)/Homer	CTTTCANTATGACTV	0.01	-5.471	0.0202	19	0.038	938.1	0.0191
SPDEF(ETS)/VCaP-SPDEF-ChIP-Seq(SRA014231)/Homer	ASWTCCTGBT	0.01	-5.426	0.0208	142	0.284	11401.6	0.2325
Smad3(MAD)/NPC-Smad3-ChIP-Seq(GSE36673)/Homer	TWGTCTGV	0.01	-5.104	0.0283	334	0.668	30047.3	0.6128
Zic3(Zf)/mES-Zic3-ChIP-Seq(GSE37889)/Homer	GGCCYCCTGCTGDGH	0.01	-5.007	0.0308	104	0.208	8084.5	0.1649
RUNX1(Runt)/Jurkat-RUNX1-ChIP-Seq(GSE29180)/Homer	AAACCACARM	0.01	-4.915	0.0334	142	0.284	11564.2	0.2359
Pknox1(Homeobox)/ES-Prep1-ChIP-Seq(GSE63282)/Homer	SCTGTCAVTCAV	0.01	-4.882	0.0341	40	0.08	2611.9	0.0533
CEBP:AP1(bZIP)/ThioMac-CEBPb-ChIP-Seq(GSE21512)/Homer	DRTGTTGCAA	0.01	-4.747	0.0385	82	0.164	6204.5	0.1265
PAX6(Paired,Homeobox)/Forebrain-Pax6-ChIP-Seq(GSE66961)/Homer	NGTGTTCAVTSAAGCGKAAA	0.01	-4.635	0.0425	18	0.036	947.4	0.0193
bZIP:IRF(bZIP,IRF)/Th17-BatF-ChIP-Seq(GSE39756)/Homer	NAGTTTCABTHTGACTNW	0.1	-4.528	0.0468	61	0.122	4434.4	0.0904
Elk4(ETS)/Hela-Elk4-ChIP-Seq(GSE31477)/Homer	NRYTTCCGGY	0.1	-4.527	0.0468	83	0.166	6350.8	0.1295
Oct4:Sox17(POU,Homeobox,HMG)/F9-Sox17-ChIP-Seq(GSE44553)/Homer	CCATTGTATGCAAAT	0.1	-4.51	0.0468	20	0.04	1106.4	0.0226
Foxa2(Forkhead)/Liver-Foxa2-ChIP-Seq(GSE25694)/Homer	CYTGTTTACWYW	0.1	-4.438	0.0494	93	0.186	7263.7	0.1481
FoxL2(Forkhead)/Ovary-FoxL2-ChIP-Seq(GSE60858)/Homer	WWTRTAAACAVG	0.1	-4.343	0.0538	95	0.19	7470.3	0.1524
AP-2gamma(AP2)/MCF7-TFAP2C-ChIP-Seq(GSE21234)/Homer	SCCTSAGGSCAW	0.1	-4.029	0.0727	162	0.324	13744.9	0.2803
NFkB-p65(RHD)/GM12787-p65-ChIP-Seq(GSE19485)/Homer	WGGGGATTTCCC	0.1	-4.02	0.0727	69	0.138	5254	0.1072
Fox:Ebox(Forkhead,bHLH)/Panc1-Foxa2-ChIP-Seq(GSE47459)/Homer	NNNVCTGWGYAAACASN	0.1	-4.001	0.0732	132	0.264	10957.5	0.2235
Tlx?(NR)/NPC-H3K4me1-ChIP-Seq(GSE16256)/Homer	CTGGCAGSCTGCCA	0.1	-3.964	0.0751	70	0.14	5356.9	0.1093
AP-2alpha(AP2)/Hela-AP2alpha-ChIP-Seq(GSE31477)/Homer	ATGCCCTGAGGC	0.1	-3.961	0.0751	129	0.258	10694.9	0.2181
Atf2(bZIP)/3T3L1-Atf2-ChIP-Seq(GSE56872)/Homer	NRRTGACGTCAT	0.1	-3.895	0.0788	42	0.084	2958.5	0.0603
Hnf1(Homeobox)/Liver-Foxa2-Chip-Seq(GSE25694)/Homer	GGTTAAWCATTAA	0.1	-3.878	0.0793	16	0.032	881.3	0.018
NFkB-p65-Rel(RHD)/ThioMac-LPS-Expression(GSE23622)/Homer	GGAAATTCCC	0.1	-3.841	0.0814	11	0.022	529	0.0108
p53(p53)/mES-cMyc-ChIP-Seq(GSE11431)/Homer	ACATGCCCGGGCAT	0.1	-3.839	0.0814	6	0.012	209.2	0.0043
Tbx5(T-box)/HL1-Tbx5.biotin-ChIP-Seq(GSE21529)/Homer	AGGTGTCA	0.1	-3.83	0.0814	339	0.678	31075.3	0.6338
Unknown-ESC-element(?)/mES-Nanog-ChIP-Seq(GSE11724)/Homer	CACAGCAGGGGG	0.1	-3.815	0.0814	94	0.188	7543.7	0.1539
Foxa3(Forkhead)/Liver-Foxa3-ChIP-Seq(GSE77670)/Homer	BSNTGTTTACWYWGN	0.1	-3.808	0.0814	40	0.08	2808.9	0.0573
Sp1(Zf)/Promoter/Homer	GGCCCCGCCCCC	0.1	-3.77	0.0831	61	0.122	4618.1	0.0942
Foxo3(Forkhead)/U2OS-Foxo3-ChIP-Seq(E-MTAB-2701)/Homer	DGTAAACA	0.1	-3.696	0.0886	82	0.164	6500.5	0.1326
NF1(CTF)/LNCAP-NF1-ChIP-Seq(Unpublished)/Homer	CYTGGCABNSTGCCAR	0.1	-3.621	0.0945	59	0.118	4482.8	0.0914
Meis1(Homeobox)/MastCells-Meis1-ChIP-Seq(GSE48085)/Homer	VGCTGWCAVB	0.1	-3.475	0.1084	214	0.428	18935.3	0.3862
PAX5(Paired,Homeobox)/GM12878-PAX5-ChIP-Seq(GSE32465)/Homer	GCAGCCAAGCRTGACH	0.1	-3.443	0.1108	62	0.124	4794.1	0.0978
FOXK2(Forkhead)/U2OS-FOXK2-ChIP-Seq(E-MTAB-2204)/Homer	SCHTGTTTACAT	0.1	-3.32	0.1242	72	0.144	5720.9	0.1167
Atf1(bZIP)/K562-ATF1-ChIP-Seq(GSE31477)/Homer	GATGACGTCA	0.1	-3.289	0.1268	74	0.148	5909.3	0.1205
Atf4(bZIP)/MEF-Atf4-ChIP-Seq(GSE35681)/Homer	MTGATGCAAT	0.1	-3.256	0.1299	28	0.056	1916.9	0.0391
p73(p53)/Trachea-p73-ChIP-Seq(PRJNA310161)/Homer	NRRRCAWGTCCDGRCATGYY	0.1	-3.213	0.1344	11	0.022	585.3	0.0119
ZNF467(Zf)/HEK293-ZNF467.GFP-ChIP-Seq(GSE58341)/Homer	TGGGGAAGGGCM	0.1	-3.187	0.1366	147	0.294	12684.3	0.2587
TATA-Box(TBP)/Promoter/Homer	CCTTTTAWAGSC	0.1	-3.176	0.1369	147	0.294	12689.1	0.2588
KLF10(Zf)/HEK293-KLF10.GFP-ChIP-Seq(GSE58341)/Homer	GGGGGTGTGTCC	0.1	-3.172	0.1369	130	0.26	11096	0.2263
ZEB1(Zf)/PDAC-ZEB1-ChIP-Seq(GSE64557)/Homer	VCAGGTRDRY	0.1	-3.077	0.1484	235	0.47	21163.4	0.4316
PRDM9(Zf)/Testis-DMC1-ChIP-Seq(GSE35498)/Homer	ADGGYAGYAGCATCT	0.1	-3.058	0.1499	64	0.128	5085.9	0.1037
Nkx2.1(Homeobox)/LungAC-Nkx2.1-ChIP-Seq(GSE43252)/Homer	RSCACTYRAG	0.1	-3.023	0.1539	317	0.634	29259.4	0.5967
Chop(bZIP)/MEF-Chop-ChIP-Seq(GSE35681)/Homer	ATTGCATCAT	0.1	-2.987	0.1582	22	0.044	1471.3	0.03
Six1(Homeobox)/Myoblast-Six1-ChIP-Chip(GSE20150)/Homer	GKVTCADRTTWC	0.1	-2.975	0.1588	32	0.064	2307.1	0.0471
Twist(bHLH)/HMLE-TWIST1-ChIP-Seq(Chang_et_al)/Homer	VCAKCTGGNNNCCAGMTGBN	0.1	-2.965	0.159	24	0.048	1639.7	0.0334
Nkx2.5(Homeobox)/HL1-Nkx2.5.biotin-ChIP-Seq(GSE21529)/Homer	RRSCACTYAA	0.1	-2.916	0.1657	255	0.51	23198.9	0.4731
PBX1(Homeobox)/MCF7-PBX1-ChIP-Seq(GSE28007)/Homer	GSCTGTCACTCA	0.1	-2.889	0.1687	16	0.032	1004.9	0.0205
PRDM1(Zf)/Hela-PRDM1-ChIP-Seq(GSE31477)/Homer	ACTTTCACTTTC	0.1	-2.835	0.1767	70	0.14	5698.1	0.1162
Sox10(HMG)/SciaticNerve-Sox3-ChIP-Seq(GSE35132)/Homer	CCWTTGTYYB	0.1	-2.813	0.1791	181	0.362	16092.1	0.3282
p53(p53)/Saos-p53-ChIP-Seq(GSE15780)/Homer	RRCATGYCYRGRCATGYYYN	0.1	-2.683	0.2006	18	0.036	1196.4	0.0244
p53(p53)/Saos-p53-ChIP-Seq/Homer	RRCATGYCYRGRCATGYYYN	0.1	-2.683	0.2006	18	0.036	1196.4	0.0244
Tgif1(Homeobox)/mES-Tgif1-ChIP-Seq(GSE55404)/Homer	YTGWCADY	0.1	-2.647	0.2064	302	0.604	27974.3	0.5705
Mouse_Recombination_Hotspot(Zf)/Testis-DMC1-ChIP-Seq(GSE24438)/Homer	ACTYKNATTCGTGNTACTTC	0.1	-2.599	0.2147	10	0.02	576.6	0.0118
CEBP(bZIP)/ThioMac-CEBPb-ChIP-Seq(GSE21512)/Homer	ATTGCGCAAC	0.1	-2.591	0.2148	61	0.122	4967.8	0.1013
Sox6(HMG)/Myotubes-Sox6-ChIP-Seq(GSE32627)/Homer	CCATTGTTNY	0.1	-2.514	0.2302	166	0.332	14815.5	0.3022
FOXA1(Forkhead)/LNCAP-FOXA1-ChIP-Seq(GSE27824)/Homer	WAAGTAAACA	0.1	-2.513	0.2302	127	0.254	11113.7	0.2267
Lhx2(Homeobox)/HFSC-Lhx2-ChIP-Seq(GSE48068)/Homer	TAATTAGN	0.1	-2.505	0.2302	98	0.196	8400.5	0.1713
Bapx1(Homeobox)/VertebralCol-Bapx1-ChIP-Seq(GSE36672)/Homer	TTRAGTGSYK	0.1	-2.503	0.2302	246	0.492	22551.5	0.4599
Pax8(Paired,Homeobox)/Thyroid-Pax8-ChIP-Seq(GSE26938)/Homer	GTCATGCHTGRCTGS	0.1	-2.439	0.2407	53	0.106	4296.9	0.0876
ZNF692(Zf)/HEK293-ZNF692.GFP-ChIP-Seq(GSE58341)/Homer	GTGGGCCCCA	0.1	-2.408	0.2463	25	0.05	1834.3	0.0374
Sox3(HMG)/NPC-Sox3-ChIP-Seq(GSE33059)/Homer	CCWTTGTY	0.1	-2.386	0.2499	185	0.37	16708.6	0.3408
Eomes(T-box)/H9-Eomes-ChIP-Seq(GSE26097)/Homer	ATTAACACCT	0.1	-2.386	0.2499	215	0.43	19605.3	0.3999
Nur77(NR)/K562-NR4A1-ChIP-Seq(GSE31363)/Homer	TGACCTTTNCNT	0.1	-2.339	0.2582	22	0.044	1593.3	0.0325
c-Jun-CRE(bZIP)/K562-cJun-ChIP-Seq(GSE31477)/Homer	ATGACGTCATCY	0.1	-2.326	0.2596	34	0.068	2636.4	0.0538
T1ISRE(IRF)/ThioMac-Ifnb-Expression/Homer	ACTTTCGTTTCT	0.1	-2.306	0.2629	3	0.006	108.3	0.0022
Nkx2.2(Homeobox)/NPC-Nkx2.2-ChIP-Seq(GSE61673)/Homer	BTBRAGTGSN	1	-2.3	0.2629	232	0.464	21309.2	0.4346
Foxf1(Forkhead)/Lung-Foxf1-ChIP-Seq(GSE77951)/Homer	WWATRTAAACAN	1	-2.285	0.2645	95	0.19	8219.4	0.1676
JunD(bZIP)/K562-JunD-ChIP-Seq/Homer	ATGACGTCATCN	1	-2.222	0.2797	12	0.024	782.3	0.016
Atf7(bZIP)/3T3L1-Atf7-ChIP-Seq(GSE56872)/Homer	NGRTGACGTCAY	1	-2.198	0.2847	52	0.104	4288.8	0.0875
GATA:SCL(Zf,bHLH)/Ter119-SCL-ChIP-Seq(GSE18720)/Homer	CRGCTGBNGNSNNSAGATAA	1	-2.148	0.2972	17	0.034	1208.8	0.0247
FOXA1(Forkhead)/MCF7-FOXA1-ChIP-Seq(GSE26831)/Homer	WAAGTAAACA	1	-2.095	0.311	104	0.208	9155.9	0.1867
NFkB-p50,p52(RHD)/Monocyte-p50-ChIP-Chip(Schreiber_et_al.)/Homer	GGGGGAATCCCC	1	-2.092	0.311	19	0.038	1389.5	0.0283
Pitx1:Ebox(Homeobox,bHLH)/Hindlimb-Pitx1-ChIP-Seq(GSE41591)/Homer	YTAATTRAWWCCAGATGT	1	-2.073	0.3138	19	0.038	1393.3	0.0284
Gata1(Zf)/K562-GATA1-ChIP-Seq(GSE18829)/Homer	SAGATAAGRV	1	-2.018	0.3292	59	0.118	4996.9	0.1019
Sox4(HMG)/proB-Sox4-ChIP-Seq(GSE50066)/Homer	YCTTTGTTCC	1	-2.008	0.3303	99	0.198	8730	0.178
Arnt:Ahr(bHLH)/MCF7-Arnt-ChIP-Seq(Lo_et_al.)/Homer	TBGCACGCAA	1	-2	0.3306	84	0.168	7325.6	0.1494
Sox2(HMG)/mES-Sox2-ChIP-Seq(GSE11431)/Homer	BCCATTGTTC	1	-1.966	0.3399	100	0.2	8845.5	0.1804
FOXP1(Forkhead)/H9-FOXP1-ChIP-Seq(GSE31006)/Homer	NYYTGTTTACHN	1	-1.95	0.3431	47	0.094	3922.3	0.08
CRE(bZIP)/Promoter/Homer	CSGTGACGTCAC	1	-1.945	0.3431	28	0.056	2210.3	0.0451
RBPJ:Ebox(?,bHLH)/Panc1-Rbpj1-ChIP-Seq(GSE47459)/Homer	GGGRAARRGRMCAGMTG	1	-1.92	0.3488	49	0.098	4116.4	0.084
ZNF528(Zf)/HEK293-ZNF528.GFP-ChIP-Seq(GSE58341)/Homer	AGAAATGACTTCCCT	1	-1.852	0.3711	2	0.004	69.4	0.0014
TFE3(bHLH)/MEF-TFE3-ChIP-Seq(GSE75757)/Homer	GTCACGTGACYV	1	-1.829	0.377	12	0.024	846.7	0.0173
Zic(Zf)/Cerebellum-ZIC1.2-ChIP-Seq(GSE60731)/Homer	CCTGCTGAGH	1	-1.771	0.397	119	0.238	10756.9	0.2194
Nkx3.1(Homeobox)/LNCaP-Nkx3.1-ChIP-Seq(GSE28264)/Homer	AAGCACTTAA	1	-1.76	0.399	256	0.512	24018.1	0.4899
PAX5(Paired,Homeobox),condensed/GM12878-PAX5-ChIP-Seq(GSE32465)/Homer	GTCACGCTCSCTGM	1	-1.741	0.404	16	0.032	1206.6	0.0246
Egr1(Zf)/K562-Egr1-ChIP-Seq(GSE32465)/Homer	TGCGTGGGYG	1	-1.701	0.4177	117	0.234	10608.1	0.2164
ZNF519(Zf)/HEK293-ZNF519.GFP-ChIP-Seq(GSE58341)/Homer	GAGSCCGAGC	1	-1.691	0.4193	38	0.076	3194.8	0.0652
Tbet(T-box)/CD8-Tbet-ChIP-Seq(GSE33802)/Homer	AGGTGTGAAM	1	-1.686	0.4193	114	0.228	10331.9	0.2107
bHLHE40(bHLH)/HepG2-BHLHE40-ChIP-Seq(GSE31477)/Homer	KCACGTGMCN	1	-1.676	0.4204	40	0.08	3383.7	0.069
Zfp809(Zf)/ES-Zfp809-ChIP-Seq(GSE70799)/Homer	GGGGCTYGKCTGGGA	1	-1.664	0.423	33	0.066	2747.9	0.056
Isl1(Homeobox)/Neuron-Isl1-ChIP-Seq(GSE31456)/Homer	CTAATKGV	1	-1.65	0.4261	184	0.368	17086.4	0.3485
Tbx20(T-box)/Heart-Tbx20-ChIP-Seq(GSE29636)/Homer	GGTGYTGACAGS	1	-1.634	0.4304	31	0.062	2575.6	0.0525
GRE(NR),IR3/RAW264.7-GRE-ChIP-Seq(Unpublished)/Homer	VAGRACAKWCTGTYC	1	-1.616	0.4355	31	0.062	2581.5	0.0526
Rfx6(HTH)/Min6b1-Rfx6.HA-ChIP-Seq(GSE62844)/Homer	TGTTKCCTAGCAACM	1	-1.603	0.4387	145	0.29	13355	0.2724
NF1:FOXA1(CTF,Forkhead)/LNCAP-FOXA1-ChIP-Seq(GSE27824)/Homer	WNTGTTTRYTTTGGCA	1	-1.553	0.4586	7	0.014	473.1	0.0096
Lhx1(Homeobox)/EmbryoCarcinoma-Lhx1-ChIP-Seq(GSE70957)/Homer	NNYTAATTAR	1	-1.551	0.4586	95	0.19	8604.4	0.1755
RORgt(NR)/EL4-RORgt.Flag-ChIP-Seq(GSE56019)/Homer	AAYTAGGTCA	1	-1.491	0.4819	15	0.03	1176.4	0.024
ZNF415(Zf)/HEK293-ZNF415.GFP-ChIP-Seq(GSE58341)/Homer	GRTGMTRGAGCC	1	-1.467	0.4911	78	0.156	7039.7	0.1436
Six2(Homeobox)/NephronProgenitor-Six2-ChIP-Seq(GSE39837)/Homer	GWAAYHTGAKMC	1	-1.456	0.4934	102	0.204	9331.5	0.1903
MITF(bHLH)/MastCells-MITF-ChIP-Seq(GSE48085)/Homer	RTCATGTGAC	1	-1.448	0.4943	108	0.216	9910.8	0.2021
ERE(NR),IR3/MCF7-ERa-ChIP-Seq(Unpublished)/Homer	VAGGTCACNSTGACC	1	-1.444	0.4943	37	0.074	3197.2	0.0652
Srebp2(bHLH)/HepG2-Srebp2-ChIP-Seq(GSE31477)/Homer	CGGTCACSCCAC	1	-1.439	0.4943	19	0.038	1548.4	0.0316
Pit1(Homeobox)/GCrat-Pit1-ChIP-Seq(GSE58009)/Homer	ATGMATATDC	1	-1.429	0.4953	91	0.182	8298.6	0.1693
Smad4(MAD)/ESC-SMAD4-ChIP-Seq(GSE29422)/Homer	VBSYGTCTGG	1	-1.378	0.5183	206	0.412	19437.8	0.3964
Gata2(Zf)/K562-GATA2-ChIP-Seq(GSE18829)/Homer	BBCTTATCTS	1	-1.322	0.5452	62	0.124	5604.5	0.1143
Lhx3(Homeobox)/Neuron-Lhx3-ChIP-Seq(GSE31456)/Homer	ADBTAATTAR	1	-1.319	0.5452	138	0.276	12889.4	0.2629
GATA(Zf),IR3/iTreg-Gata3-ChIP-Seq(GSE20898)/Homer	NNNNNBAGATAWYATCTVHN	1	-1.307	0.5473	14	0.028	1133.3	0.0231
E2F6(E2F)/Hela-E2F6-ChIP-Seq(GSE31477)/Homer	GGCGGGAARN	1	-1.254	0.5739	71	0.142	6500.1	0.1326
Tbox:Smad(T-box,MAD)/ESCd5-Smad2_3-ChIP-Seq(GSE29422)/Homer	AGGTGHCAGACA	1	-1.243	0.5771	26	0.052	2255.8	0.046
ZNF136(Zf)/HEK293-ZNF136.GFP-ChIP-Seq(GSE58341)/Homer	YTKGATAHAGTATTCTWGGTNGGCA	1	-1.222	0.5859	10	0.02	794.9	0.0162
PR(NR)/T47D-PR-ChIP-Seq(GSE31130)/Homer	VAGRACAKNCTGTBC	1	-1.202	0.5947	247	0.494	23600.7	0.4813
p63(p53)/Keratinocyte-p63-ChIP-Seq(GSE17611)/Homer	NNDRCATGYCYNRRCATGYH	1	-1.198	0.5947	49	0.098	4439.5	0.0905
OCT:OCT-short(POU,Homeobox)/NPC-OCT6-ChIP-Seq(GSE43916)/Homer	ATGCATWATGCATRW	1	-1.196	0.5947	52	0.104	4725.3	0.0964
FOXK1(Forkhead)/HEK293-FOXK1-ChIP-Seq(GSE51673)/Homer	NVWTGTTTAC	1	-1.189	0.5947	98	0.196	9132	0.1862
Pax7(Paired,Homeobox),long/Myoblast-Pax7-ChIP-Seq(GSE25064)/Homer	TAATCHGATTAC	1	-1.187	0.5947	2	0.004	109.7	0.0022
Nanog(Homeobox)/mES-Nanog-ChIP-Seq(GSE11724)/Homer	RGCCATTAAC	1	-1.163	0.6017	346	0.692	33377	0.6807
CTCF-SatelliteElement(Zf?)/CD4+-CTCF-ChIP-Seq(Barski_et_al.)/Homer	TGCAGTTCCMVNWRTGGCCA	1	-1.147	0.6082	3	0.006	194.6	0.004
ZSCAN22(Zf)/HEK293-ZSCAN22.GFP-ChIP-Seq(GSE58341)/Homer	SMCAGTCWGAKGGAGGAGGC	1	-1.135	0.6125	12	0.024	997.3	0.0203
EBNA1(EBV-virus)/Raji-EBNA1-ChIP-Seq(GSE30709)/Homer	GGYAGCAYDTGCTDCCCNNN	1	-1.096	0.6333	3	0.006	200.4	0.0041
Sox9(HMG)/Limb-SOX9-ChIP-Seq(GSE73225)/Homer	AGGVNCCTTTGT	1	-1.084	0.638	101	0.202	9502.1	0.1938
ZNF317(Zf)/HEK293-ZNF317.GFP-ChIP-Seq(GSE58341)/Homer	GTCWGCTGTYYCTCT	1	-1.066	0.6463	11	0.022	924.8	0.0189
HLF(bZIP)/HSC-HLF.Flag-ChIP-Seq(GSE69817)/Homer	RTTATGYAAB	1	-1.055	0.6498	66	0.132	6150.8	0.1254
GATA3(Zf)/iTreg-Gata3-ChIP-Seq(GSE20898)/Homer	AGATAASR	1	-1.049	0.6504	133	0.266	12631.7	0.2576
PRDM14(Zf)/H1-PRDM14-ChIP-Seq(GSE22767)/Homer	RGGTCTCTAACY	1	-1.044	0.6504	39	0.078	3571.4	0.0728
Pit1+1bp(Homeobox)/GCrat-Pit1-ChIP-Seq(GSE58009)/Homer	ATGCATAATTCA	1	-1.031	0.6555	25	0.05	2247.1	0.0458
Ronin(THAP)/ES-Thap11-ChIP-Seq(GSE51522)/Homer	RACTACAACTCCCAGVAKGC	1	-1.03	0.6555	4	0.008	296.9	0.0061
HNF1b(Homeobox)/PDAC-HNF1B-ChIP-Seq(GSE64557)/Homer	GTTAATNATTAA	1	-1.026	0.6555	11	0.022	936	0.0191
Usf2(bHLH)/C2C12-Usf2-ChIP-Seq(GSE36030)/Homer	GTCACGTGGT	1	-0.9473	0.7023	35	0.07	3241.3	0.0661
FOXM1(Forkhead)/MCF7-FOXM1-ChIP-Seq(GSE72977)/Homer	TRTTTACTTW	1	-0.9124	0.7236	105	0.21	10036.2	0.2047
Bach2(bZIP)/OCILy7-Bach2-ChIP-Seq(GSE44420)/Homer	TGCTGAGTCA	1	-0.8988	0.7299	20	0.04	1829.1	0.0373
PGR(NR)/EndoStromal-PGR-ChIP-Seq(GSE69539)/Homer	AAGAACATWHTGTTC	1	-0.8978	0.7299	25	0.05	2308.6	0.0471
GFY(?)/Promoter/Homer	ACTACAATTCCC	1	-0.8958	0.7299	8	0.016	691.6	0.0141
Tbr1(T-box)/Cortex-Tbr1-ChIP-Seq(GSE71384)/Homer	AAGGTGTKAA	1	-0.8946	0.7299	134	0.268	12876.6	0.2626
Rfx5(HTH)/GM12878-Rfx5-ChIP-Seq(GSE31477)/Homer	SCCTAGCAACAG	1	-0.8856	0.7299	46	0.092	4337.8	0.0885
X-box(HTH)/NPC-H3K4me1-ChIP-Seq(GSE16256)/Homer	GGTTGCCATGGCAA	1	-0.8434	0.7529	13	0.026	1182.1	0.0241
Hand2(bHLH)/Mesoderm-Hand2-ChIP-Seq(GSE61475)/Homer	TGACANARRCCAGRC	1	-0.8332	0.757	60	0.12	5731.3	0.1169
RAR:RXR(NR),DR5/ES-RAR-ChIP-Seq(GSE56893)/Homer	RGGTCADNNAGAGGTCAV	1	-0.8238	0.7606	4	0.008	332.9	0.0068
HOXA2(Homeobox)/mES-Hoxa2-ChIP-Seq(Donaldson_et_al.)/Homer	GYCATCMATCAT	1	-0.8151	0.7635	9	0.018	809.3	0.0165
GRE(NR),IR3/A549-GR-ChIP-Seq(GSE32465)/Homer	NRGVACABNVTGTYCY	1	-0.808	0.7654	16	0.032	1484.6	0.0303
E2F3(E2F)/MEF-E2F3-ChIP-Seq(GSE71376)/Homer	BTKGGCGGGAAA	1	-0.7899	0.7757	79	0.158	7617.1	0.1554
n-Myc(bHLH)/mES-nMyc-ChIP-Seq(GSE11431)/Homer	VRCCACGTGG	1	-0.7861	0.7757	89	0.178	8596.6	0.1753
Sox15(HMG)/CPA-Sox15-ChIP-Seq(GSE62909)/Homer	RAACAATGGN	1	-0.7859	0.7757	108	0.216	10451.4	0.2132
NF1-halfsite(CTF)/LNCaP-NF1-ChIP-Seq(Unpublished)/Homer	YTGCCAAG	1	-0.7797	0.7757	200	0.4	19455.8	0.3968
OCT4-SOX2-TCF-NANOG(POU,Homeobox,HMG)/mES-Oct4-ChIP-Seq(GSE11431)/Homer	ATTTGCATAACAATG	1	-0.7733	0.7757	15	0.03	1402.6	0.0286
USF1(bHLH)/GM12878-Usf1-ChIP-Seq(GSE32465)/Homer	SGTCACGTGR	1	-0.7701	0.7757	51	0.102	4904.2	0.1
Znf263(Zf)/K562-Znf263-ChIP-Seq(GSE31477)/Homer	CVGTSCTCCC	1	-0.7563	0.7802	223	0.446	21737.6	0.4433
E-box(bHLH)/Promoter/Homer	SSGGTCACGTGA	1	-0.7467	0.7841	9	0.018	831.5	0.017
STAT6(Stat)/CD4-Stat6-ChIP-Seq(GSE22104)/Homer	ABTTCYYRRGAA	1	-0.7366	0.7885	48	0.096	4637.8	0.0946
Egr2(Zf)/Thymocytes-Egr2-ChIP-Seq(GSE34254)/Homer	NGCGTGGGCGGR	1	-0.7356	0.7885	31	0.062	2978.4	0.0607
CHR(?)/Hela-CellCycle-Expression/Homer	SRGTTTCAAA	1	-0.6922	0.8169	52	0.104	5064.7	0.1033
Gata4(Zf)/Heart-Gata4-ChIP-Seq(GSE35151)/Homer	NBWGATAAGR	1	-0.6856	0.8187	88	0.176	8599.5	0.1754
Reverb(NR),DR2/RAW-Reverba.biotin-ChIP-Seq(GSE45914)/Homer	GTRGGTCASTGGGTCA	1	-0.6838	0.8187	17	0.034	1638.3	0.0334
Srebp1a(bHLH)/HepG2-Srebp1a-ChIP-Seq(GSE31477)/Homer	RTCACSCCAY	1	-0.6781	0.8187	23	0.046	2230.8	0.0455
Pitx1(Homeobox)/Chicken-Pitx1-ChIP-Seq(GSE38910)/Homer	TAATCCCN	1	-0.6739	0.8187	342	0.684	33507.9	0.6834
LRF(Zf)/Erythroblasts-ZBTB7A-ChIP-Seq(GSE74977)/Homer	AAGACCCYYN	1	-0.67	0.8187	192	0.384	18814.2	0.3837
ZNF41(Zf)/HEK293-ZNF41.GFP-ChIP-Seq(GSE58341)/Homer	CCTCATGGTGYCYTWYTCCCTTGTG	1	-0.6686	0.8187	3	0.006	267.7	0.0055
Rfx2(HTH)/LoVo-RFX2-ChIP-Seq(GSE49402)/Homer	GTTGCCATGGCAACM	1	-0.6621	0.8187	11	0.022	1058.7	0.0216
CEBP:CEBP(bZIP)/MEF-Chop-ChIP-Seq(GSE35681)/Homer	NTNATGCAAYMNNHTGMAAY	1	-0.6597	0.8187	11	0.022	1059.4	0.0216
VDR(NR),DR3/GM10855-VDR+vitD-ChIP-Seq(GSE22484)/Homer	ARAGGTCANWGAGTTCANNN	1	-0.6341	0.8322	24	0.048	2355.6	0.048
Brn2(POU,Homeobox)/NPC-Brn2-ChIP-Seq(GSE35496)/Homer	ATGAATATTC	1	-0.6229	0.8379	6	0.012	577	0.0118
ARE(NR)/LNCAP-AR-ChIP-Seq(GSE27824)/Homer	RGRACASNSTGTYCYB	1	-0.618	0.8384	35	0.07	3452.2	0.0704
Smad2(MAD)/ES-SMAD2-ChIP-Seq(GSE29422)/Homer	CTGTCTGG	1	-0.5984	0.8514	193	0.386	19014.8	0.3878
ZNF382(Zf)/HEK293-ZNF382.GFP-ChIP-Seq(GSE58341)/Homer	GNCTGTASTRNTGBCTCHTT	1	-0.5826	0.8614	3	0.006	286.2	0.0058
Fra2(bZIP)/Striatum-Fra2-ChIP-Seq(GSE43429)/Homer	GGATGACTCATC	1	-0.5824	0.8614	41	0.082	4074.4	0.0831
c-Myc(bHLH)/LNCAP-cMyc-ChIP-Seq(Unpublished)/Homer	VCCACGTG	1	-0.5719	0.8633	53	0.106	5271.9	0.1075
Pax7(Paired,Homeobox)/Myoblast-Pax7-ChIP-Seq(GSE25064)/Homer	TAATCAATTA	1	-0.5632	0.8672	6	0.012	597.5	0.0122
ZNF16(Zf)/HEK293-ZNF16.GFP-ChIP-Seq(GSE58341)/Homer	MACCTTCYATGGCTCCCTAKTGCCY	1	-0.5597	0.8672	1	0.002	83.9	0.0017
Atf3(bZIP)/GBM-ATF3-ChIP-Seq(GSE33912)/Homer	DATGASTCATHN	1	-0.5279	0.8909	56	0.112	5613.3	0.1145
DMRT1(DM)/Testis-DMRT1-ChIP-Seq(GSE64892)/Homer	TWGHWACAWTGTWDC	1	-0.5161	0.8978	21	0.042	2134.2	0.0435
DMRT6(DM)/Testis-DMRT6-ChIP-Seq(GSE60440)/Homer	YDGHTACAWTGTADC	1	-0.5027	0.9061	18	0.036	1841.1	0.0375
Jun-AP1(bZIP)/K562-cJun-ChIP-Seq(GSE31477)/Homer	GATGASTCATCN	1	-0.5004	0.9061	21	0.042	2145.9	0.0438
Brachyury(T-box)/Mesoendoderm-Brachyury-ChIP-exo(GSE54963)/Homer	ANTTMRCASBNNNGTGYKAAN	1	-0.4943	0.9063	27	0.054	2753.3	0.0562
NRF1(NRF)/MCF7-NRF1-ChIP-Seq(Unpublished)/Homer	CTGCGCATGCGC	1	-0.492	0.9063	21	0.042	2151.5	0.0439
ZNF143|STAF(Zf)/CUTLL-ZNF143-ChIP-Seq(GSE29600)/Homer	ATTTCCCAGVAKSCY	1	-0.4861	0.9063	50	0.1	5061.4	0.1032
ZNF675(Zf)/HEK293-ZNF675.GFP-ChIP-Seq(GSE58341)/Homer	ARGAGGMCAAAATGW	1	-0.4854	0.9063	13	0.026	1345.2	0.0274
Rfx1(HTH)/NPC-H3K4me1-ChIP-Seq(GSE16256)/Homer	KGTTGCCATGGCAA	1	-0.4848	0.9063	23	0.046	2358.3	0.0481
AP-1(bZIP)/ThioMac-PU.1-ChIP-Seq(GSE21512)/Homer	VTGACTCATC	1	-0.4665	0.9132	63	0.126	6379.8	0.1301
OCT:OCT(POU,Homeobox,IR1)/NPC-Brn2-ChIP-Seq(GSE35496)/Homer	ATGAATWATTCATGA	1	-0.4585	0.9169	1	0.002	98.2	0.002
HIF-1b(HLH)/T47D-HIF1b-ChIP-Seq(GSE59937)/Homer	RTACGTGC	1	-0.4576	0.9169	121	0.242	12145.9	0.2477
JunB(bZIP)/DendriticCells-Junb-ChIP-Seq(GSE36099)/Homer	RATGASTCAT	1	-0.4561	0.9169	46	0.092	4694	0.0957
GRHL2(CP2)/HBE-GRHL2-ChIP-Seq(GSE46194)/Homer	AAACYKGTTWDACMRGTTTB	1	-0.4541	0.9169	38	0.076	3894.3	0.0794
STAT6(Stat)/Macrophage-Stat6-ChIP-Seq(GSE38377)/Homer	TTCCKNAGAA	1	-0.4472	0.9169	47	0.094	4804.5	0.098
NFAT(RHD)/Jurkat-NFATC1-ChIP-Seq(Jolma_et_al.)/Homer	ATTTTCCATT	1	-0.4448	0.9169	77	0.154	7801.3	0.1591
NPAS2(bHLH)/Liver-NPAS2-ChIP-Seq(GSE39860)/Homer	KCCACGTGAC	1	-0.4423	0.9169	128	0.256	12862.2	0.2623
REST-NRSF(Zf)/Jurkat-NRSF-ChIP-Seq/Homer	GGMGCTGTCCATGGTGCTGA	1	-0.4354	0.9169	1	0.002	102.3	0.0021
NRF(NRF)/Promoter/Homer	STGCGCATGCGC	1	-0.4294	0.9169	26	0.052	2707.4	0.0552
Barx1(Homeobox)/Stomach-Barx1.3xFlag-ChIP-Seq(GSE69483)/Homer	AAACMATTAN	1	-0.4214	0.9186	38	0.076	3928.5	0.0801
BMAL1(bHLH)/Liver-Bmal1-ChIP-Seq(GSE39860)/Homer	GNCACGTG	1	-0.4143	0.9216	195	0.39	19521.4	0.3981
ZNF165(Zf)/WHIM12-ZNF165-ChIP-Seq(GSE65937)/Homer	AAGGKGRCGCAGGCA	1	-0.4136	0.9216	17	0.034	1802.9	0.0368
TCFL2(HMG)/K562-TCF7L2-ChIP-Seq(GSE29196)/Homer	ACWTCAAAGG	1	-0.4092	0.9216	8	0.016	871.4	0.0178
DUX4(Homeobox)/Myoblasts-DUX4.V5-ChIP-Seq(GSE75791)/Homer	NWTAAYCYAATCAWN	1	-0.409	0.9216	3	0.006	335.9	0.0069
Tcfcp2l1(CP2)/mES-Tcfcp2l1-ChIP-Seq(GSE11431)/Homer	NRAACCRGTTYRAACCRGYT	1	-0.4071	0.9216	17	0.034	1807.8	0.0369
MafA(bZIP)/Islet-MafA-ChIP-Seq(GSE30298)/Homer	TGCTGACTCA	1	-0.3925	0.9242	94	0.188	9572.1	0.1952
HIF2a(bHLH)/785_O-HIF2a-ChIP-Seq(GSE34871)/Homer	GCACGTACCC	1	-0.3894	0.9242	32	0.064	3355.7	0.0684
Foxo1(Forkhead)/RAW-Foxo1-ChIP-Seq(Fan_et_al.)/Homer	CTGTTTAC	1	-0.384	0.9251	186	0.372	18695.4	0.3813
THRa(NR)/C17.2-THRa-ChIP-Seq(GSE38347)/Homer	GGTCANYTGAGGWCA	1	-0.383	0.9251	49	0.098	5082.3	0.1037
STAT1(Stat)/HelaS3-STAT1-ChIP-Seq(GSE12782)/Homer	NATTTCCNGGAAAT	1	-0.3792	0.9251	26	0.052	2754.8	0.0562
Fra1(bZIP)/BT549-Fra1-ChIP-Seq(GSE46166)/Homer	NNATGASTCATH	1	-0.3778	0.9251	44	0.088	4584.7	0.0935
E2F1(E2F)/Hela-E2F1-ChIP-Seq(GSE22478)/Homer	CWGGCGGGAA	1	-0.3744	0.9251	27	0.054	2861.4	0.0584
Nkx6.1(Homeobox)/Islet-Nkx6.1-ChIP-Seq(GSE40975)/Homer	GKTAATGR	1	-0.3738	0.9251	192	0.384	19307.1	0.3938
Esrrb(NR)/mES-Esrrb-ChIP-Seq(GSE11431)/Homer	KTGACCTTGA	1	-0.3651	0.9251	73	0.146	7519.4	0.1534
RXR(NR),DR1/3T3L1-RXR-ChIP-Seq(GSE13511)/Homer	TAGGGCAAAGGTCA	1	-0.3489	0.9337	134	0.268	13627.8	0.2779
GATA(Zf),IR4/iTreg-Gata3-ChIP-Seq(GSE20898)/Homer	NAGATWNBNATCTNN	1	-0.3477	0.9337	5	0.01	581.2	0.0119
STAT4(Stat)/CD4-Stat4-ChIP-Seq(GSE22104)/Homer	NYTTCCWGGAAR	1	-0.3473	0.9337	89	0.178	9150.1	0.1866
CArG(MADS)/PUER-Srf-ChIP-Seq(Sullivan_et_al.)/Homer	CCATATATGGNM	1	-0.3329	0.9386	26	0.052	2802.4	0.0572
Cdx2(Homeobox)/mES-Cdx2-ChIP-Seq(GSE14586)/Homer	GYMATAAAAH	1	-0.3254	0.9423	55	0.11	5769.5	0.1177
STAT5(Stat)/mCD4+-Stat5-ChIP-Seq(GSE12346)/Homer	RTTTCTNAGAAA	1	-0.322	0.9423	31	0.062	3329.4	0.0679
CLOCK(bHLH)/Liver-Clock-ChIP-Seq(GSE39860)/Homer	GHCACGTG	1	-0.3045	0.9553	58	0.116	6106.4	0.1245
ZNF669(Zf)/HEK293-ZNF669.GFP-ChIP-Seq(GSE58341)/Homer	GARTGGTCATCGCCC	1	-0.2996	0.9566	7	0.014	829.9	0.0169
RFX(HTH)/K562-RFX3-ChIP-Seq(SRA012198)/Homer	CGGTTGCCATGGCAAC	1	-0.2989	0.9566	8	0.016	940	0.0192
FXR(NR),IR1/Liver-FXR-ChIP-Seq(Chong_et_al.)/Homer	AGGTCANTGACCTB	1	-0.2954	0.9566	41	0.082	4390.8	0.0896
Bach1(bZIP)/K562-Bach1-ChIP-Seq(GSE31477)/Homer	AWWNTGCTGAGTCAT	1	-0.2951	0.9566	4	0.008	497	0.0101
Tcf4(HMG)/Hct116-Tcf4-ChIP-Seq(SRA012054)/Homer	ASATCAAAGGVA	1	-0.2951	0.9566	43	0.086	4595.8	0.0937
Prop1(Homeobox)/GHFT1-PROP1.biotin-ChIP-Seq(GSE77302)/Homer	NTAATBNAATTA	1	-0.2899	0.9566	36	0.072	3885.5	0.0792
SF1(NR)/H295R-Nr5a1-ChIP-Seq(GSE44220)/Homer	CAAGGHCANV	1	-0.2741	0.9608	59	0.118	6260.6	0.1277
HOXB13(Homeobox)/ProstateTumor-HOXB13-ChIP-Seq(GSE56288)/Homer	TTTTATKRGG	1	-0.2592	0.9719	87	0.174	9122.2	0.186
Phox2a(Homeobox)/Neuron-Phox2a-ChIP-Seq(GSE31456)/Homer	YTAATYNRATTA	1	-0.2578	0.9719	21	0.042	2368.2	0.0483
GATA3(Zf),DR8/iTreg-Gata3-ChIP-Seq(GSE20898)/Homer	AGATSTNDNNDSAGATAASN	1	-0.2502	0.9739	6	0.012	752.4	0.0153
PAX3:FKHR-fusion(Paired,Homeobox)/Rh4-PAX3:FKHR-ChIP-Seq(GSE19063)/Homer	ACCRTGACTAATTNN	1	-0.2466	0.9742	15	0.03	1744	0.0356
NFY(CCAAT)/Promoter/Homer	RGCCAATSRG	1	-0.2215	0.9955	79	0.158	8400.3	0.1713
Fosl2(bZIP)/3T3L1-Fosl2-ChIP-Seq(GSE56872)/Homer	NATGASTCABNN	1	-0.221	0.9955	26	0.052	2946.8	0.0601
YY1(Zf)/Promoter/Homer	CAAGATGGCGGC	1	-0.2127	0.9975	8	0.016	1010.9	0.0206
CDX4(Homeobox)/ZebrafishEmbryos-Cdx4.Myc-ChIP-Seq(GSE48254)/Homer	NGYCATAAAWCH	1	-0.207	0.9998	68	0.136	7316.2	0.1492
GFY-Staf(?,Zf)/Promoter/Homer	RACTACAATTCCCAGAAKGC	1	-0.195	1	5	0.01	680.2	0.0139
Sox17(HMG)/Endoderm-Sox17-ChIP-Seq(GSE61475)/Homer	CCATTGTTYB	1	-0.1937	1	63	0.126	6837.5	0.1395
Pax7(Paired,Homeobox),longest/Myoblast-Pax7-ChIP-Seq(GSE25064)/Homer	NTAATTDGCYAATTANNWWD	1	-0.1916	1	1	0.002	171.9	0.0035
TR4(NR),DR1/Hela-TR4-ChIP-Seq(GSE24685)/Homer	GAGGTCAAAGGTCA	1	-0.1904	1	12	0.024	1482.3	0.0302
AR-halfsite(NR)/LNCaP-AR-ChIP-Seq(GSE27824)/Homer	CCAGGAACAG	1	-0.1901	1	365	0.73	36640.4	0.7473
PPARE(NR),DR1/3T3L1-Pparg-ChIP-Seq(GSE13511)/Homer	TGACCTTTGCCCCA	1	-0.1876	1	108	0.216	11423.4	0.233
GLI3(Zf)/Limb-GLI3-ChIP-Chip(GSE11077)/Homer	CGTGGGTGGTCC	1	-0.1862	1	13	0.026	1598.5	0.0326
Gata6(Zf)/HUG1N-GATA6-ChIP-Seq(GSE51936)/Homer	YCTTATCTBN	1	-0.1842	1	71	0.142	7680.4	0.1566
HOXA9(Homeobox)/HSC-Hoxa9-ChIP-Seq(GSE33509)/Homer	GGCCATAAATCA	1	-0.1824	1	48	0.096	5318.3	0.1085
ZBTB33(Zf)/GM12878-ZBTB33-ChIP-Seq(GSE32465)/Homer	GGVTCTCGCGAGAAC	1	-0.1813	1	3	0.006	447.2	0.0091
E2F4(E2F)/K562-E2F4-ChIP-Seq(GSE31477)/Homer	GGCGGGAAAH	1	-0.1799	1	44	0.088	4908.5	0.1001
Unknown(Homeobox)/Limb-p300-ChIP-Seq/Homer	SSCMATWAAA	1	-0.1693	1	49	0.098	5453.2	0.1112
Nrf2(bZIP)/Lymphoblast-Nrf2-ChIP-Seq(GSE37589)/Homer	HTGCTGAGTCAT	1	-0.1612	1	3	0.006	463.3	0.0094
COUP-TFII(NR)/Artia-Nr2f2-ChIP-Seq(GSE46497)/Homer	AGRGGTCA	1	-0.1562	1	182	0.364	18929.8	0.3861
BATF(bZIP)/Th17-BATF-ChIP-Seq(GSE39756)/Homer	DATGASTCAT	1	-0.1558	1	51	0.102	5696.1	0.1162
c-Myc(bHLH)/mES-cMyc-ChIP-Seq(GSE11431)/Homer	VVCCACGTGG	1	-0.1531	1	59	0.118	6533.6	0.1333
HOXD13(Homeobox)/Chicken-Hoxd13-ChIP-Seq(GSE38910)/Homer	NCYAATAAAA	1	-0.1518	1	81	0.162	8798.7	0.1794
MafF(bZIP)/HepG2-MafF-ChIP-Seq(GSE31477)/Homer	HWWGTCAGCAWWTTT	1	-0.1242	1	17	0.034	2145.6	0.0438
Foxh1(Forkhead)/hESC-FOXH1-ChIP-Seq(GSE29422)/Homer	NNTGTGGATTSS	1	-0.1109	1	46	0.092	5308.5	0.1083
Nr5a2(NR)/mES-Nr5a2-ChIP-Seq(GSE19019)/Homer	BTCAAGGTCA	1	-0.1092	1	62	0.124	6991.6	0.1426
NPAS(bHLH)/Liver-NPAS-ChIP-Seq(GSE39860)/Homer	NVCACGTG	1	-0.1015	1	164	0.328	17395.7	0.3548
Hoxc9(Homeobox)/Ainv15-Hoxc9-ChIP-Seq(GSE21812)/Homer	GGCCATAAATCA	1	-0.09809	1	32	0.064	3857.3	0.0787
Stat3+il21(Stat)/CD4-Stat3-ChIP-Seq(GSE19198)/Homer	SVYTTCCNGGAARB	1	-0.09768	1	67	0.134	7559.9	0.1542
ZNF322(Zf)/HEK293-ZNF322.GFP-ChIP-Seq(GSE58341)/Homer	GAGCCTGGTACTGWGCCTGR	1	-0.07988	1	34	0.068	4140.3	0.0844
NF-E2(bZIP)/K562-NFE2-ChIP-Seq(GSE31477)/Homer	GATGACTCAGCA	1	-0.07742	1	3	0.006	561.9	0.0115
FOXA1:AR(Forkhead,NR)/LNCAP-AR-ChIP-Seq(GSE27824)/Homer	AGTAAACAAAAAAGAACAND	1	-0.07726	1	6	0.012	958.8	0.0196
ZNF711(Zf)/SHSY5Y-ZNF711-ChIP-Seq(GSE20673)/Homer	AGGCCTAG	1	-0.07168	1	203	0.406	21467.5	0.4378
E2F7(E2F)/Hela-E2F7-ChIP-Seq(GSE32673)/Homer	VDTTTCCCGCCA	1	-0.07138	1	9	0.018	1344.1	0.0274
OCT:OCT(POU,Homeobox)/NPC-OCT6-ChIP-Seq(GSE43916)/Homer	YATGCATATRCATRT	1	-0.06739	1	9	0.018	1355.6	0.0276
Nr5a2(NR)/Pancreas-LRH1-ChIP-Seq(GSE34295)/Homer	BTCAAGGTCA	1	-0.06629	1	80	0.16	9077.9	0.1851
Tcf3(HMG)/mES-Tcf3-ChIP-Seq(GSE11724)/Homer	ASWTCAAAGG	1	-0.05671	1	19	0.038	2571	0.0524
MafK(bZIP)/C2C12-MafK-ChIP-Seq(GSE36030)/Homer	GCTGASTCAGCA	1	-0.05525	1	20	0.04	2691.3	0.0549
ZFX(Zf)/mES-Zfx-ChIP-Seq(GSE11431)/Homer	AGGCCTRG	1	-0.05466	1	146	0.292	15916.9	0.3246
Hoxb4(Homeobox)/ES-Hoxb4-ChIP-Seq(GSE34014)/Homer	TGATTRATGGCY	1	-0.05098	1	11	0.022	1653.2	0.0337
Pdx1(Homeobox)/Islet-Pdx1-ChIP-Seq(SRA008281)/Homer	YCATYAATCA	1	-0.04986	1	64	0.128	7516.6	0.1533
MafB(bZIP)/BMM-Mafb-ChIP-Seq(GSE75722)/Homer	WNTGCTGASTCAGCANWTTY	1	-0.04812	1	38	0.076	4737.3	0.0966
GATA3(Zf),DR4/iTreg-Gata3-ChIP-Seq(GSE20898)/Homer	AGATGKDGAGATAAG	1	-0.04316	1	3	0.006	637.4	0.013
LXRE(NR),DR4/RAW-LXRb.biotin-ChIP-Seq(GSE21512)/Homer	RGGTTACTANAGGTCA	1	-0.03826	1	2	0.004	497.7	0.0102
NFAT:AP1(RHD,bZIP)/Jurkat-NFATC1-ChIP-Seq(Jolma_et_al.)/Homer	SARTGGAAAAWRTGAGTCAB	1	-0.03224	1	9	0.018	1491.8	0.0304
RAR:RXR(NR),DR5/ES-RAR-ChIP-Seq(GSE56893)/Homer	AGGTCAAGGTCA	1	-0.03017	1	17	0.034	2484.5	0.0507
HRE(HSF)/HepG2-HSF1-ChIP-Seq(GSE31477)/Homer	BSTTCTRGAABVTTCYAGAA	1	-0.02835	1	11	0.022	1767.2	0.036
ZNF264(Zf)/HEK293-ZNF264.GFP-ChIP-Seq(GSE58341)/Homer	RGGGCACTAACY	1	-0.02555	1	63	0.126	7652.1	0.1561
Max(bHLH)/K562-Max-ChIP-Seq(GSE31477)/Homer	RCCACGTGGYYN	1	-0.02361	1	69	0.138	8321.1	0.1697
E2F(E2F)/Hela-CellCycle-Expression/Homer	TTSGCGCGAAAA	1	-0.02356	1	2	0.004	552.7	0.0113
HIF-1a(bHLH)/MCF7-HIF1a-ChIP-Seq(GSE28352)/Homer	TACGTGCV	1	-0.02342	1	16	0.032	2419.4	0.0493
ZBTB12(Zf)/HEK293-ZBTB12.GFP-ChIP-Seq(GSE58341)/Homer	NGNTCTAGAACCNGV	1	-0.02236	1	45	0.09	5742.3	0.1171
ZNF189(Zf)/HEK293-ZNF189.GFP-ChIP-Seq(GSE58341)/Homer	TGGAACAGMA	1	-0.02094	1	86	0.172	10165.4	0.2073
THRb(NR)/Liver-NR1A2-ChIP-Seq(GSE52613)/Homer	TRAGGTCA	1	-0.01976	1	355	0.71	36748.4	0.7495
HNF4a(NR),DR1/HepG2-HNF4a-ChIP-Seq(GSE25021)/Homer	CARRGKBCAAAGTYCA	1	-0.01963	1	43	0.086	5560.1	0.1134
Gfi1b(Zf)/HPC7-Gfi1b-ChIP-Seq(GSE22178)/Homer	MAATCACTGC	1	-0.01476	1	51	0.102	6528.1	0.1331
CRX(Homeobox)/Retina-Crx-ChIP-Seq(GSE20012)/Homer	GCTAATCC	1	-0.01125	1	198	0.396	21847.3	0.4456
ZNF416(Zf)/HEK293-ZNF416.GFP-ChIP-Seq(GSE58341)/Homer	WDNCTGGGCA	1	-0.009185	1	147	0.294	16796.5	0.3426
Bcl6(Zf)/Liver-Bcl6-ChIP-Seq(GSE31578)/Homer	NNNCTTTCCAGGAAA	1	-0.007273	1	125	0.25	14626.3	0.2983
Erra(NR)/HepG2-Erra-ChIP-Seq(GSE31477)/Homer	CAAAGGTCAG	1	-0.006378	1	225	0.45	24745.4	0.5047
Otx2(Homeobox)/EpiLC-Otx2-ChIP-Seq(GSE56098)/Homer	NYTAATCCYB	1	-0.005605	1	64	0.128	8245.5	0.1682
Rbpj1(?)/Panc1-Rbpj1-ChIP-Seq(GSE47459)/Homer	HTTTCCCASG	1	-0.005036	1	137	0.274	15997.4	0.3263
TEAD(TEA)/Fibroblast-PU.1-ChIP-Seq(Unpublished)/Homer	YCWGGAATGY	1	-0.004473	1	42	0.084	5851.2	0.1193
Stat3(Stat)/mES-Stat3-ChIP-Seq(GSE11431)/Homer	CTTCCGGGAA	1	-0.003719	1	37	0.074	5321.2	0.1085
HRE(HSF)/Striatum-HSF1-ChIP-Seq(GSE38000)/Homer	TTCTAGAABNTTCTA	1	-0.001464	1	11	0.022	2274.5	0.0464
Cux2(Homeobox)/Liver-Cux2-ChIP-Seq(GSE35985)/Homer	HNRAATCAAT	1	-0.001458	1	16	0.032	2949	0.0601
GSC(Homeobox)/FrogEmbryos-GSC-ChIP-Seq(DRA000576)/Homer	RGGATTAR	1	-0.000316	1	86	0.172	11454.8	0.2336
TEAD2(TEA)/Py2T-Tead2-ChIP-Seq(GSE55709)/Homer	CCWGGAATGY	1	-0.000265	1	30	0.06	5047.3	0.1029
HNF6(Homeobox)/Liver-Hnf6-ChIP-Seq(ERP000394)/Homer	NTATYGATCH	1	-0.000216	1	20	0.04	3806.6	0.0776
RARg(NR)/ES-RARg-ChIP-Seq(GSE30538)/Homer	AGGTCAAGGTCA	1	-0.000191	1	3	0.006	1278.1	0.0261
TEAD4(TEA)/Tropoblast-Tead4-ChIP-Seq(GSE37350)/Homer	CCWGGAATGY	1	-5.7e-05	1	53	0.106	8130.9	0.1658
GFX(?)/Promoter/Homer	ATTCTCGCGAGA	1	0	1	0	0	117.1	0.0024
OCT:OCT(POU,Homeobox)/NPC-Brn1-ChIP-Seq(GSE35496)/Homer	ATGAATATTCATGAG	1	0	1	0	0	48.9	0.001
ZFP3(Zf)/HEK293-ZFP3.GFP-ChIP-Seq(GSE58341)/Homer	GGGTTTTGAAGGATGARTAGGAGTT	1	0	1	0	0	27.8	0.0006

## Sheet: cluster_8
Motif Name	Consensus	P-value	Log P-value	q-value (Benjamini)	# of Target Sequences with Motif(of 500)	% of Target Sequences with Motif	# of Background Sequences with Motif(of 48884)	% of Background Sequences with Motif
Fli1(ETS)/CD8-FLI-ChIP-Seq(GSE20898)/Homer	NRYTTCCGGH	1e-52	-120.3	0	296	0.592	12988.6	0.2657
ETS1(ETS)/Jurkat-ETS1-ChIP-Seq(GSE17954)/Homer	ACAGGAAGTG	1e-47	-110	0	276	0.552	11999.1	0.2454
ERG(ETS)/VCaP-ERG-ChIP-Seq(GSE14097)/Homer	ACAGGAAGTG	1e-41	-96.22	0	329	0.658	17450.7	0.3569
Etv2(ETS)/ES-ER71-ChIP-Seq(GSE59402)/Homer(0.967)	NNAYTTCCTGHN	1e-41	-95.84	0	245	0.49	10453.1	0.2138
GABPA(ETS)/Jurkat-GABPa-ChIP-Seq(GSE17954)/Homer	RACCGGAAGT	1e-41	-94.8	0	249	0.498	10818.4	0.2213
ETV1(ETS)/GIST48-ETV1-ChIP-Seq(GSE22441)/Homer	AACCGGAAGT	1e-39	-90.4	0	311	0.622	16246.8	0.3323
Ets1-distal(ETS)/CD4+-PolII-ChIP-Seq(Barski_et_al.)/Homer	MACAGGAAGT	1e-37	-87.44	0	128	0.256	3371.3	0.069
EWS:FLI1-fusion(ETS)/SK_N_MC-EWS:FLI1-ChIP-Seq(SRA014231)/Homer	VACAGGAAAT	1e-37	-86.28	0	185	0.37	6767.4	0.1384
RUNX1(Runt)/Jurkat-RUNX1-ChIP-Seq(GSE29180)/Homer	AAACCACARM	1e-31	-72.6	0	242	0.484	11747.8	0.2403
ETS:RUNX(ETS,Runt)/Jurkat-RUNX1-ChIP-Seq(GSE17954)/Homer	RCAGGATGTGGT	1e-30	-70.03	0	66	0.132	1061.4	0.0217
EWS:ERG-fusion(ETS)/CADO_ES1-EWS:ERG-ChIP-Seq(SRA014231)/Homer	ATTTCCTGTN	1e-30	-69.16	0	177	0.354	7160.4	0.1464
RUNX(Runt)/HPC7-Runx1-ChIP-Seq(GSE22178)/Homer	SAAACCACAG	1e-28	-66.44	0	193	0.386	8454.8	0.1729
RUNX-AML(Runt)/CD4+-PolII-ChIP-Seq(Barski_et_al.)/Homer	GCTGTGGTTW	1e-25	-58.09	0	183	0.366	8292.8	0.1696
Elk1(ETS)/Hela-Elk1-ChIP-Seq(GSE31477)/Homer	HACTTCCGGY	1e-24	-55.5	0	166	0.332	7250.1	0.1483
RUNX2(Runt)/PCa-RUNX2-ChIP-Seq(GSE33889)/Homer	NWAACCACADNN	1e-22	-51.13	0	201	0.402	10180.8	0.2082
Elk4(ETS)/Hela-Elk4-ChIP-Seq(GSE31477)/Homer	NRYTTCCGGY	1e-20	-48.12	0	157	0.314	7122.2	0.1457
ELF1(ETS)/Jurkat-ELF1-ChIP-Seq(SRA014231)/Homer	AVCCGGAAGT	1e-20	-46.12	0	149	0.298	6697.3	0.137
ETS(ETS)/Promoter/Homer	AACCGGAAGT	1e-19	-45.05	0	112	0.224	4285.3	0.0876
EHF(ETS)/LoVo-EHF-ChIP-Seq(GSE49402)/Homer	AVCAGGAAGT	1e-18	-43.22	0	239	0.478	14040.1	0.2872
PU.1(ETS)/ThioMac-PU.1-ChIP-Seq(GSE21512)/Homer	AGAGGAAGTG	1e-17	-40.6	0	130	0.26	5761.6	0.1178
ELF3(ETS)/PDAC-ELF3-ChIP-Seq(GSE64557)/Homer	ANCAGGAAGT	1e-17	-40.44	0	160	0.32	7936.2	0.1623
Tbet(T-box)/CD8-Tbet-ChIP-Seq(GSE33802)/Homer	AGGTGTGAAM	1e-12	-29.87	0	183	0.366	10782.5	0.2205
ELF5(ETS)/T47D-ELF5-ChIP-Seq(GSE30407)/Homer	ACVAGGAAGT	1e-11	-27.55	0	147	0.294	8144.8	0.1666
KLF5(Zf)/LoVo-KLF5-ChIP-Seq(GSE49402)/Homer	DGGGYGKGGC	1e-11	-26.65	0	261	0.522	18056.5	0.3693
SPDEF(ETS)/VCaP-SPDEF-ChIP-Seq(SRA014231)/Homer	ASWTCCTGBT	1e-10	-25.14	0	188	0.376	11776.9	0.2409
Tbr1(T-box)/Cortex-Tbr1-ChIP-Seq(GSE71384)/Homer	AAGGTGTKAA	1e-10	-23.07	0	198	0.396	12916.9	0.2642
KLF6(Zf)/PDAC-KLF6-ChIP-Seq(GSE64557)/Homer	MKGGGYGTGGCC	1e-09	-21.29	0	218	0.436	14946.7	0.3057
Klf4(Zf)/mES-Klf4-ChIP-Seq(GSE11431)/Homer	GCCACACCCA	1e-08	-20.51	0	110	0.22	6037.7	0.1235
Eomes(T-box)/H9-Eomes-ChIP-Seq(GSE26097)/Homer	ATTAACACCT	1e-08	-20.3	0	268	0.536	19727.2	0.4035
Jun-AP1(bZIP)/K562-cJun-ChIP-Seq(GSE31477)/Homer	GATGASTCATCN	1e-08	-20.17	0	55	0.11	2202.2	0.045
EKLF(Zf)/Erythrocyte-Klf1-ChIP-Seq(GSE20478)/Homer	NWGGGTGTGGCY	1e-08	-19.29	0	67	0.134	3045.1	0.0623
Fosl2(bZIP)/3T3L1-Fosl2-ChIP-Seq(GSE56872)/Homer	NATGASTCABNN	1e-08	-18.81	0	67	0.134	3083.1	0.0631
Fra2(bZIP)/Striatum-Fra2-ChIP-Seq(GSE43429)/Homer	GGATGACTCATC	1e-07	-18.18	0	82	0.164	4192.5	0.0857
Fra1(bZIP)/BT549-Fra1-ChIP-Seq(GSE46166)/Homer	NNATGASTCATH	1e-07	-17.39	0	89	0.178	4786.7	0.0979
KLF3(Zf)/MEF-Klf3-ChIP-Seq(GSE44748)/Homer	NRGCCCCRCCCHBNN	1e-07	-17.02	0	131	0.262	8123.1	0.1661
JunB(bZIP)/DendriticCells-Junb-ChIP-Seq(GSE36099)/Homer	RATGASTCAT	1e-06	-15.81	0	87	0.174	4807.2	0.0983
Atf3(bZIP)/GBM-ATF3-ChIP-Seq(GSE33912)/Homer	DATGASTCATHN	1e-06	-15.73	0	99	0.198	5737.1	0.1173
KLF14(Zf)/HEK293-KLF14.GFP-ChIP-Seq(GSE58341)/Homer	RGKGGGCGKGGC	1e-06	-15.54	0	289	0.578	22654	0.4633
AP-1(bZIP)/ThioMac-PU.1-ChIP-Seq(GSE21512)/Homer	VTGACTCATC	1e-06	-14.69	0	108	0.216	6582.6	0.1346
BATF(bZIP)/Th17-BATF-ChIP-Seq(GSE39756)/Homer	DATGASTCAT	1e-06	-13.82	0	97	0.194	5823.1	0.1191
Tbx5(T-box)/HL1-Tbx5.biotin-ChIP-Seq(GSE21529)/Homer	AGGTGTCA	1e-05	-12.3	0	370	0.74	31598.7	0.6463
Srebp2(bHLH)/HepG2-Srebp2-ChIP-Seq(GSE31477)/Homer	CGGTCACSCCAC	0.0001	-10.39	0.0003	34	0.068	1538.9	0.0315
Mef2c(MADS)/GM12878-Mef2c-ChIP-Seq(GSE32465)/Homer	DCYAAAAATAGM	0.0001	-9.392	0.0007	54	0.108	3063.2	0.0626
IRF2(IRF)/Erythroblas-IRF2-ChIP-Seq(GSE36985)/Homer	GAAASYGAAASY	0.0001	-9.301	0.0008	23	0.046	911.7	0.0186
Mef2a(MADS)/HL1-Mef2a.biotin-ChIP-Seq(GSE21529)/Homer	CYAAAAATAG	0.001	-9.038	0.001	52	0.104	2955.6	0.0605
SpiB(ETS)/OCILY3-SPIB-ChIP-Seq(GSE56857)/Homer	AAAGRGGAAGTG	0.001	-8.949	0.001	45	0.09	2444.9	0.05
Meis1(Homeobox)/MastCells-Meis1-ChIP-Seq(GSE48085)/Homer	VGCTGWCAVB	0.001	-8.623	0.0014	237	0.474	19281.1	0.3943
IRF4(IRF)/GM12878-IRF4-ChIP-Seq(GSE32465)/Homer	ACTGAAACCA	0.001	-8.385	0.0017	66	0.132	4131.6	0.0845
MafK(bZIP)/C2C12-MafK-ChIP-Seq(GSE36030)/Homer	GCTGASTCAGCA	0.001	-8.323	0.0018	50	0.1	2893	0.0592
Gata6(Zf)/HUG1N-GATA6-ChIP-Seq(GSE51936)/Homer	YCTTATCTBN	0.001	-8.254	0.0019	106	0.212	7470.1	0.1528
IRF3(IRF)/BMDM-Irf3-ChIP-Seq(GSE67343)/Homer	AGTTTCAKTTTC	0.001	-8.252	0.0019	50	0.1	2901.9	0.0594
Mef2b(MADS)/HEK293-Mef2b.V5-ChIP-Seq(GSE67450)/Homer	GCTATTTTTGGM	0.001	-8.245	0.0019	92	0.184	6285.8	0.1286
MITF(bHLH)/MastCells-MITF-ChIP-Seq(GSE48085)/Homer	RTCATGTGAC	0.001	-8.205	0.0019	137	0.274	10182.5	0.2083
PAX5(Paired,Homeobox),condensed/GM12878-PAX5-ChIP-Seq(GSE32465)/Homer	GTCACGCTCSCTGM	0.001	-8.158	0.0019	27	0.054	1250.6	0.0256
Mef2d(MADS)/Retina-Mef2d-ChIP-Seq(GSE61391)/Homer	GCTATTTTTAGC	0.001	-7.913	0.0024	26	0.052	1203.5	0.0246
Gata1(Zf)/K562-GATA1-ChIP-Seq(GSE18829)/Homer	SAGATAAGRV	0.001	-7.628	0.0032	74	0.148	4901.9	0.1003
Tgif1(Homeobox)/mES-Tgif1-ChIP-Seq(GSE55404)/Homer	YTGWCADY	0.001	-7.618	0.0032	326	0.652	28303.9	0.5789
Bach2(bZIP)/OCILy7-Bach2-ChIP-Seq(GSE44420)/Homer	TGCTGAGTCA	0.001	-7.274	0.0044	34	0.068	1823.6	0.0373
Gata2(Zf)/K562-GATA2-ChIP-Seq(GSE18829)/Homer	BBCTTATCTS	0.001	-7.248	0.0044	80	0.16	5467.6	0.1118
Gata4(Zf)/Heart-Gata4-ChIP-Seq(GSE35151)/Homer	NBWGATAAGR	0.001	-7.189	0.0046	114	0.228	8392	0.1716
NF1(CTF)/LNCAP-NF1-ChIP-Seq(Unpublished)/Homer	CYTGGCABNSTGCCAR	0.01	-6.705	0.0073	67	0.134	4488.9	0.0918
IRF1(IRF)/PBMC-IRF1-ChIP-Seq(GSE43036)/Homer	GAAAGTGAAAGT	0.01	-6.593	0.008	24	0.048	1180.8	0.0242
NF-E2(bZIP)/K562-NFE2-ChIP-Seq(GSE31477)/Homer	GATGACTCAGCA	0.01	-6.503	0.0087	14	0.028	535.9	0.011
IRF8(IRF)/BMDM-IRF8-ChIP-Seq(GSE77884)/Homer	GRAASTGAAAST	0.01	-6.366	0.0098	48	0.096	3007.6	0.0615
Sp5(Zf)/mES-Sp5.Flag-ChIP-Seq(GSE72989)/Homer	RGKGGGCGGAGC	0.01	-6.249	0.0108	177	0.354	14338	0.2933
Usf2(bHLH)/C2C12-Usf2-ChIP-Seq(GSE36030)/Homer	GTCACGTGGT	0.01	-6.051	0.013	52	0.104	3377.2	0.0691
FXR(NR),IR1/Liver-FXR-ChIP-Seq(Chong_et_al.)/Homer	AGGTCANTGACCTB	0.01	-5.997	0.0135	66	0.132	4537.5	0.0928
Klf9(Zf)/GBM-Klf9-ChIP-Seq(GSE62211)/Homer	GCCACRCCCACY	0.01	-5.957	0.0138	94	0.188	6935.5	0.1418
ETS:E-box(ETS,bHLH)/HPC7-Scl-ChIP-Seq(GSE22178)/Homer	AGGAARCAGCTG	0.01	-5.866	0.0149	19	0.038	901.5	0.0184
Pknox1(Homeobox)/ES-Prep1-ChIP-Seq(GSE63282)/Homer	SCTGTCAVTCAV	0.01	-5.633	0.0186	43	0.086	2723.5	0.0557
Pbx3(Homeobox)/GM12878-PBX3-ChIP-Seq(GSE32465)/Homer	SCTGTCAMTCAN	0.01	-5.369	0.0239	44	0.088	2845.9	0.0582
ISRE(IRF)/ThioMac-LPS-Expression(GSE23622)/Homer	AGTTTCASTTTC	0.01	-5.319	0.0248	12	0.024	485.3	0.0099
HNF1b(Homeobox)/PDAC-HNF1B-ChIP-Seq(GSE64557)/Homer	GTTAATNATTAA	0.01	-5.205	0.0274	18	0.036	890.4	0.0182
Srebp1a(bHLH)/HepG2-Srebp1a-ChIP-Seq(GSE31477)/Homer	RTCACSCCAY	0.01	-5.175	0.0278	36	0.072	2239.3	0.0458
GRE(NR),IR3/A549-GR-ChIP-Seq(GSE32465)/Homer	NRGVACABNVTGTYCY	0.01	-5.092	0.0298	26	0.052	1481.3	0.0303
TFE3(bHLH)/MEF-TFE3-ChIP-Seq(GSE75757)/Homer	GTCACGTGACYV	0.01	-4.873	0.0367	18	0.036	921.4	0.0188
Atf1(bZIP)/K562-ATF1-ChIP-Seq(GSE31477)/Homer	GATGACGTCA	0.01	-4.848	0.0371	83	0.166	6248.7	0.1278
Atf7(bZIP)/3T3L1-Atf7-ChIP-Seq(GSE56872)/Homer	NGRTGACGTCAY	0.01	-4.798	0.0385	64	0.128	4617.1	0.0944
FOXK2(Forkhead)/U2OS-FOXK2-ChIP-Seq(E-MTAB-2204)/Homer	SCHTGTTTACAT	0.01	-4.76	0.0395	74	0.148	5486.8	0.1122
bZIP:IRF(bZIP,IRF)/Th17-BatF-ChIP-Seq(GSE39756)/Homer	NAGTTTCABTHTGACTNW	0.1	-4.578	0.0468	60	0.12	4325.3	0.0885
KLF10(Zf)/HEK293-KLF10.GFP-ChIP-Seq(GSE58341)/Homer	GGGGGTGTGTCC	0.1	-4.445	0.0528	143	0.286	11783.2	0.241
Tgif2(Homeobox)/mES-Tgif2-ChIP-Seq(GSE55404)/Homer	TGTCANYT	0.1	-4.329	0.0585	331	0.662	29969.4	0.613
LXRE(NR),DR4/RAW-LXRb.biotin-ChIP-Seq(GSE21512)/Homer	RGGTTACTANAGGTCA	0.1	-4.296	0.0597	11	0.022	491.4	0.0101
c-Jun-CRE(bZIP)/K562-cJun-ChIP-Seq(GSE31477)/Homer	ATGACGTCATCY	0.1	-4.202	0.0648	41	0.082	2806.8	0.0574
ERE(NR),IR3/MCF7-ERa-ChIP-Seq(Unpublished)/Homer	VAGGTCACNSTGACC	0.1	-4.154	0.0672	48	0.096	3400.8	0.0696
BMYB(HTH)/Hela-BMYB-ChIP-Seq(GSE27030)/Homer	NHAACBGYYV	0.1	-4.149	0.0672	175	0.35	14879.6	0.3043
PU.1-IRF(ETS:IRF)/Bcell-PU.1-ChIP-Seq(GSE21512)/Homer	MGGAAGTGAAAC	0.1	-4.131	0.0672	164	0.328	13853.3	0.2833
CTCF(Zf)/CD4+-CTCF-ChIP-Seq(Barski_et_al.)/Homer	AYAGTGCCMYCTRGTGGCCA	0.1	-4.087	0.0695	29	0.058	1851.2	0.0379
Sox6(HMG)/Myotubes-Sox6-ChIP-Seq(GSE32627)/Homer	CCATTGTTNY	0.1	-3.963	0.0778	170	0.34	14483.1	0.2962
Nrf2(bZIP)/Lymphoblast-Nrf2-ChIP-Seq(GSE37589)/Homer	HTGCTGAGTCAT	0.1	-3.96	0.0778	10	0.02	450.9	0.0092
CEBP:AP1(bZIP)/ThioMac-CEBPb-ChIP-Seq(GSE21512)/Homer	DRTGTTGCAA	0.1	-3.903	0.0807	77	0.154	5975.1	0.1222
ZNF669(Zf)/HEK293-ZNF669.GFP-ChIP-Seq(GSE58341)/Homer	GARTGGTCATCGCCC	0.1	-3.854	0.0839	15	0.03	808.5	0.0165
Sox10(HMG)/SciaticNerve-Sox3-ChIP-Seq(GSE35132)/Homer	CCWTTGTYYB	0.1	-3.838	0.0843	183	0.366	15762.9	0.3224
GATA(Zf),IR3/iTreg-Gata3-ChIP-Seq(GSE20898)/Homer	NNNNNBAGATAWYATCTVHN	0.1	-3.827	0.0843	18	0.036	1033.2	0.0211
NFAT:AP1(RHD,bZIP)/Jurkat-NFATC1-ChIP-Seq(Jolma_et_al.)/Homer	SARTGGAAAAWRTGAGTCAB	0.1	-3.651	0.0994	24	0.048	1521.2	0.0311
PGR(NR)/EndoStromal-PGR-ChIP-Seq(GSE69539)/Homer	AAGAACATWHTGTTC	0.1	-3.557	0.1081	33	0.066	2267.3	0.0464
Foxo1(Forkhead)/RAW-Foxo1-ChIP-Seq(Fan_et_al.)/Homer	CTGTTTAC	0.1	-3.522	0.1109	208	0.416	18284.3	0.374
PRDM9(Zf)/Testis-DMC1-ChIP-Seq(GSE35498)/Homer	ADGGYAGYAGCATCT	0.1	-3.513	0.1109	64	0.128	4937.6	0.101
COUP-TFII(NR)/Artia-Nr2f2-ChIP-Seq(GSE46497)/Homer	AGRGGTCA	0.1	-3.479	0.1134	217	0.434	19168.8	0.3921
Foxa3(Forkhead)/Liver-Foxa3-ChIP-Seq(GSE77670)/Homer	BSNTGTTTACWYWGN	0.1	-3.434	0.1175	39	0.078	2794.2	0.0571
GATA3(Zf)/iTreg-Gata3-ChIP-Seq(GSE20898)/Homer	AGATAASR	0.1	-3.433	0.1175	144	0.288	12262.7	0.2508
Maz(Zf)/HepG2-Maz-ChIP-Seq(GSE31477)/Homer	GGGGGGGG	0.1	-3.424	0.1175	202	0.404	17755.4	0.3631
CHR(?)/Hela-CellCycle-Expression/Homer	SRGTTTCAAA	0.1	-3.143	0.1525	62	0.124	4867.2	0.0995
IRF:BATF(IRF:bZIP)/pDC-Irf8-ChIP-Seq(GSE66899)/Homer	CTTTCANTATGACTV	0.1	-2.932	0.1865	15	0.03	917	0.0188
Hnf1(Homeobox)/Liver-Foxa2-Chip-Seq(GSE25694)/Homer	GGTTAAWCATTAA	0.1	-2.905	0.1898	14	0.028	843.9	0.0173
STAT5(Stat)/mCD4+-Stat5-ChIP-Seq(GSE12346)/Homer	RTTTCTNAGAAA	0.1	-2.882	0.1923	43	0.086	3268.6	0.0669
ZNF415(Zf)/HEK293-ZNF415.GFP-ChIP-Seq(GSE58341)/Homer	GRTGMTRGAGCC	0.1	-2.819	0.2029	83	0.166	6868	0.1405
Egr1(Zf)/K562-Egr1-ChIP-Seq(GSE32465)/Homer	TGCGTGGGYG	0.1	-2.812	0.2029	121	0.242	10381.6	0.2123
USF1(bHLH)/GM12878-Usf1-ChIP-Seq(GSE32465)/Homer	SGTCACGTGR	0.1	-2.783	0.2066	63	0.126	5069	0.1037
SF1(NR)/H295R-Nr5a1-ChIP-Seq(GSE44220)/Homer	CAAGGHCANV	0.1	-2.776	0.2066	78	0.156	6428	0.1315
T1ISRE(IRF)/ThioMac-Ifnb-Expression/Homer	ACTTTCGTTTCT	0.1	-2.64	0.234	3	0.006	93.1	0.0019
ZBTB18(Zf)/HEK293-ZBTB18.GFP-ChIP-Seq(GSE58341)/Homer	AACATCTGGA	0.1	-2.599	0.2417	71	0.142	5856.7	0.1198
ZNF264(Zf)/HEK293-ZNF264.GFP-ChIP-Seq(GSE58341)/Homer	RGGGCACTAACY	0.1	-2.399	0.2925	92	0.184	7866.7	0.1609
Sox15(HMG)/CPA-Sox15-ChIP-Seq(GSE62909)/Homer	RAACAATGGN	0.1	-2.35	0.3046	114	0.228	9941.6	0.2033
Atf2(bZIP)/3T3L1-Atf2-ChIP-Seq(GSE56872)/Homer	NRRTGACGTCAT	0.1	-2.312	0.3136	41	0.082	3251.6	0.0665
VDR(NR),DR3/GM10855-VDR+vitD-ChIP-Seq(GSE22484)/Homer	ARAGGTCANWGAGTTCANNN	1	-2.272	0.3236	31	0.062	2380.1	0.0487
EBNA1(EBV-virus)/Raji-EBNA1-ChIP-Seq(GSE30709)/Homer	GGYAGCAYDTGCTDCCCNNN	1	-2.253	0.3269	4	0.008	174.1	0.0036
PU.1:IRF8(ETS:IRF)/pDC-Irf8-ChIP-Seq(GSE66899)/Homer	GGAAGTGAAAST	1	-2.208	0.3391	24	0.048	1788.4	0.0366
Sp1(Zf)/Promoter/Homer	GGCCCCGCCCCC	1	-2.206	0.3391	56	0.112	4636	0.0948
Zic(Zf)/Cerebellum-ZIC1.2-ChIP-Seq(GSE60731)/Homer	CCTGCTGAGH	1	-2.2	0.3391	121	0.242	10675.4	0.2183
JunD(bZIP)/K562-JunD-ChIP-Seq/Homer	ATGACGTCATCN	1	-2.195	0.3391	13	0.026	865.5	0.0177
Nur77(NR)/K562-NR4A1-ChIP-Seq(GSE31363)/Homer	TGACCTTTNCNT	1	-2.189	0.3391	21	0.042	1535.8	0.0314
STAT6(Stat)/Macrophage-Stat6-ChIP-Seq(GSE38377)/Homer	TTCCKNAGAA	1	-2.151	0.3445	59	0.118	4930.7	0.1008
Smad4(MAD)/ESC-SMAD4-ChIP-Seq(GSE29422)/Homer	VBSYGTCTGG	1	-2.129	0.3493	217	0.434	19902.1	0.407
Unknown(Homeobox)/Limb-p300-ChIP-Seq/Homer	SSCMATWAAA	1	-2.115	0.3513	64	0.128	5402.8	0.1105
GRE(NR),IR3/RAW264.7-GRE-ChIP-Seq(Unpublished)/Homer	VAGRACAKWCTGTYC	1	-2.073	0.3633	32	0.064	2522.4	0.0516
E2F6(E2F)/Hela-E2F6-ChIP-Seq(GSE31477)/Homer	GGCGGGAARN	1	-2.047	0.3702	75	0.15	6446.8	0.1319
CRE(bZIP)/Promoter/Homer	CSGTGACGTCAC	1	-2.029	0.3739	31	0.062	2446.6	0.05
Max(bHLH)/K562-Max-ChIP-Seq(GSE31477)/Homer	RCCACGTGGYYN	1	-2.027	0.3739	97	0.194	8507	0.174
Sox3(HMG)/NPC-Sox3-ChIP-Seq(GSE33059)/Homer	CCWTTGTY	1	-1.969	0.391	179	0.358	16338.1	0.3342
Esrrb(NR)/mES-Esrrb-ChIP-Seq(GSE11431)/Homer	KTGACCTTGA	1	-1.962	0.391	87	0.174	7603.7	0.1555
ZSCAN22(Zf)/HEK293-ZSCAN22.GFP-ChIP-Seq(GSE58341)/Homer	SMCAGTCWGAKGGAGGAGGC	1	-1.95	0.3925	13	0.026	906.1	0.0185
Tbx20(T-box)/Heart-Tbx20-ChIP-Seq(GSE29636)/Homer	GGTGYTGACAGS	1	-1.94	0.3935	32	0.064	2561.6	0.0524
ZNF322(Zf)/HEK293-ZNF322.GFP-ChIP-Seq(GSE58341)/Homer	GAGCCTGGTACTGWGCCTGR	1	-1.91	0.4021	49	0.098	4108.6	0.084
Smad2(MAD)/ES-SMAD2-ChIP-Seq(GSE29422)/Homer	CTGTCTGG	1	-1.906	0.4021	207	0.414	19081.3	0.3903
Nkx3.1(Homeobox)/LNCaP-Nkx3.1-ChIP-Seq(GSE28264)/Homer	AAGCACTTAA	1	-1.889	0.4048	261	0.522	24346.5	0.498
Zfp809(Zf)/ES-Zfp809-ChIP-Seq(GSE70799)/Homer	GGGGCTYGKCTGGGA	1	-1.873	0.4085	33	0.066	2671.5	0.0546
DMRT1(DM)/Testis-DMRT1-ChIP-Seq(GSE64892)/Homer	TWGHWACAWTGTWDC	1	-1.861	0.4102	26	0.052	2050.1	0.0419
FOXP1(Forkhead)/H9-FOXP1-ChIP-Seq(GSE31006)/Homer	NYYTGTTTACHN	1	-1.857	0.4102	46	0.092	3854.1	0.0788
ZNF317(Zf)/HEK293-ZNF317.GFP-ChIP-Seq(GSE58341)/Homer	GTCWGCTGTYYCTCT	1	-1.85	0.4102	13	0.026	924.5	0.0189
E2F4(E2F)/K562-E2F4-ChIP-Seq(GSE31477)/Homer	GGCGGGAAAH	1	-1.842	0.4102	60	0.12	5147.8	0.1053
FOXA1(Forkhead)/MCF7-FOXA1-ChIP-Seq(GSE26831)/Homer	WAAGTAAACA	1	-1.839	0.4102	101	0.202	8982.2	0.1837
Mouse_Recombination_Hotspot(Zf)/Testis-DMC1-ChIP-Seq(GSE24438)/Homer	ACTYKNATTCGTGNTACTTC	1	-1.817	0.4138	9	0.018	597.8	0.0122
BORIS(Zf)/K562-CTCFL-ChIP-Seq(GSE32465)/Homer	CNNBRGCGCCCCCTGSTGGC	1	-1.815	0.4138	38	0.076	3141.1	0.0642
Reverb(NR),DR2/RAW-Reverba.biotin-ChIP-Seq(GSE45914)/Homer	GTRGGTCASTGGGTCA	1	-1.761	0.4314	22	0.044	1724	0.0353
MafA(bZIP)/Islet-MafA-ChIP-Seq(GSE30298)/Homer	TGCTGACTCA	1	-1.734	0.4404	108	0.216	9704.1	0.1985
ARE(NR)/LNCAP-AR-ChIP-Seq(GSE27824)/Homer	RGRACASNSTGTYCYB	1	-1.687	0.4583	41	0.082	3461.6	0.0708
Brachyury(T-box)/Mesoendoderm-Brachyury-ChIP-exo(GSE54963)/Homer	ANTTMRCASBNNNGTGYKAAN	1	-1.653	0.4708	35	0.07	2925.6	0.0598
STAT1(Stat)/HelaS3-STAT1-ChIP-Seq(GSE12782)/Homer	NATTTCCNGGAAAT	1	-1.618	0.4842	33	0.066	2755.8	0.0564
DMRT6(DM)/Testis-DMRT6-ChIP-Seq(GSE60440)/Homer	YDGHTACAWTGTADC	1	-1.609	0.4857	23	0.046	1854.8	0.0379
E2F7(E2F)/Hela-E2F7-ChIP-Seq(GSE32673)/Homer	VDTTTCCCGCCA	1	-1.571	0.5011	17	0.034	1330.8	0.0272
RAR:RXR(NR),DR5/ES-RAR-ChIP-Seq(GSE56893)/Homer	RGGTCADNNAGAGGTCAV	1	-1.561	0.5029	5	0.01	308.1	0.0063
BMAL1(bHLH)/Liver-Bmal1-ChIP-Seq(GSE39860)/Homer	GNCACGTG	1	-1.548	0.506	212	0.424	19828	0.4055
Nkx2.2(Homeobox)/NPC-Nkx2.2-ChIP-Seq(GSE61673)/Homer	BTBRAGTGSN	1	-1.546	0.506	227	0.454	21287.8	0.4354
STAT4(Stat)/CD4-Stat4-ChIP-Seq(GSE22104)/Homer	NYTTCCWGGAAR	1	-1.541	0.506	100	0.2	9061.9	0.1853
FOXK1(Forkhead)/HEK293-FOXK1-ChIP-Seq(GSE51673)/Homer	NVWTGTTTAC	1	-1.532	0.506	99	0.198	8971.4	0.1835
Foxo3(Forkhead)/U2OS-Foxo3-ChIP-Seq(E-MTAB-2701)/Homer	DGTAAACA	1	-1.52	0.507	72	0.144	6423.8	0.1314
HIF2a(bHLH)/785_O-HIF2a-ChIP-Seq(GSE34871)/Homer	GCACGTACCC	1	-1.51	0.5087	43	0.086	3716.3	0.076
Bach1(bZIP)/K562-Bach1-ChIP-Seq(GSE31477)/Homer	AWWNTGCTGAGTCAT	1	-1.49	0.5157	7	0.014	481.5	0.0098
MYB(HTH)/ERMYB-Myb-ChIPSeq(GSE22095)/Homer	GGCVGTTR	1	-1.44	0.5389	191	0.382	17876.9	0.3656
Pax7(Paired,Homeobox),long/Myoblast-Pax7-ChIP-Seq(GSE25064)/Homer	TAATCHGATTAC	1	-1.417	0.5482	2	0.004	92.9	0.0019
Sox4(HMG)/proB-Sox4-ChIP-Seq(GSE50066)/Homer	YCTTTGTTCC	1	-1.416	0.5482	92	0.184	8378.8	0.1714
ZFX(Zf)/mES-Zfx-ChIP-Seq(GSE11431)/Homer	AGGCCTRG	1	-1.371	0.5671	169	0.338	15803.6	0.3232
Oct4(POU,Homeobox)/mES-Oct4-ChIP-Seq(GSE11431)/Homer	ATTTGCATAW	1	-1.356	0.5722	39	0.078	3411.9	0.0698
Egr2(Zf)/Thymocytes-Egr2-ChIP-Seq(GSE34254)/Homer	NGCGTGGGCGGR	1	-1.341	0.5769	34	0.068	2952.6	0.0604
NRF1(NRF)/MCF7-NRF1-ChIP-Seq(Unpublished)/Homer	CTGCGCATGCGC	1	-1.318	0.5872	26	0.052	2221.6	0.0454
CEBP:CEBP(bZIP)/MEF-Chop-ChIP-Seq(GSE35681)/Homer	NTNATGCAAYMNNHTGMAAY	1	-1.311	0.5874	13	0.026	1039.8	0.0213
p53(p53)/mES-cMyc-ChIP-Seq(GSE11431)/Homer	ACATGCCCGGGCAT	1	-1.302	0.5893	3	0.006	177.1	0.0036
NeuroG2(bHLH)/Fibroblast-NeuroG2-ChIP-Seq(GSE75910)/Homer	ACCATCTGTT	1	-1.286	0.5952	180	0.36	16938.8	0.3464
Smad3(MAD)/NPC-Smad3-ChIP-Seq(GSE36673)/Homer	TWGTCTGV	1	-1.281	0.5952	315	0.63	30124.8	0.6161
Stat3(Stat)/mES-Stat3-ChIP-Seq(GSE11431)/Homer	CTTCCGGGAA	1	-1.272	0.5969	61	0.122	5522.2	0.1129
Twist(bHLH)/HMLE-TWIST1-ChIP-Seq(Chang_et_al)/Homer	VCAKCTGGNNNCCAGMTGBN	1	-1.264	0.5977	19	0.038	1596.2	0.0326
GLI3(Zf)/Limb-GLI3-ChIP-Chip(GSE11077)/Homer	CGTGGGTGGTCC	1	-1.26	0.5977	20	0.04	1689.6	0.0346
Olig2(bHLH)/Neuron-Olig2-ChIP-Seq(GSE30882)/Homer	RCCATMTGTT	1	-1.257	0.5977	215	0.43	20363.2	0.4165
RORgt(NR)/EL4-RORgt.Flag-ChIP-Seq(GSE56019)/Homer	AAYTAGGTCA	1	-1.241	0.6011	15	0.03	1238.1	0.0253
GATA3(Zf),DR8/iTreg-Gata3-ChIP-Seq(GSE20898)/Homer	AGATSTNDNNDSAGATAASN	1	-1.195	0.6259	10	0.02	798	0.0163
PAX5(Paired,Homeobox)/GM12878-PAX5-ChIP-Seq(GSE32465)/Homer	GCAGCCAAGCRTGACH	1	-1.185	0.629	53	0.106	4813.8	0.0985
CLOCK(bHLH)/Liver-Clock-ChIP-Seq(GSE39860)/Homer	GHCACGTG	1	-1.174	0.6321	68	0.136	6246.9	0.1278
GATA3(Zf),DR4/iTreg-Gata3-ChIP-Seq(GSE20898)/Homer	AGATGKDGAGATAAG	1	-1.168	0.6322	8	0.016	625.2	0.0128
Stat3+il21(Stat)/CD4-Stat3-ChIP-Seq(GSE19198)/Homer	SVYTTCCNGGAARB	1	-1.164	0.6322	83	0.166	7686.9	0.1572
Hoxb4(Homeobox)/ES-Hoxb4-ChIP-Seq(GSE34014)/Homer	TGATTRATGGCY	1	-1.16	0.6322	18	0.036	1538.6	0.0315
p53(p53)/Saos-p53-ChIP-Seq(GSE15780)/Homer	RRCATGYCYRGRCATGYYYN	1	-1.144	0.6333	13	0.026	1083.4	0.0222
p53(p53)/Saos-p53-ChIP-Seq/Homer	RRCATGYCYRGRCATGYYYN	1	-1.144	0.6333	13	0.026	1083.4	0.0222
Hand2(bHLH)/Mesoderm-Hand2-ChIP-Seq(GSE61475)/Homer	TGACANARRCCAGRC	1	-1.116	0.6482	61	0.122	5615.1	0.1148
NPAS(bHLH)/Liver-NPAS-ChIP-Seq(GSE39860)/Homer	NVCACGTG	1	-1.102	0.6534	187	0.374	17784.3	0.3637
PBX1(Homeobox)/MCF7-PBX1-ChIP-Seq(GSE28007)/Homer	GSCTGTCACTCA	1	-1.096	0.6542	12	0.024	1005.4	0.0206
n-Myc(bHLH)/mES-nMyc-ChIP-Seq(GSE11431)/Homer	VRCCACGTGG	1	-1.093	0.6542	94	0.188	8794.7	0.1799
Foxa2(Forkhead)/Liver-Foxa2-ChIP-Seq(GSE25694)/Homer	CYTGTTTACWYW	1	-1.086	0.6542	78	0.156	7262.3	0.1485
THRb(NR)/Liver-NR1A2-ChIP-Seq(GSE52613)/Homer	TRAGGTCA	1	-1.084	0.6542	384	0.768	37104.3	0.7589
Unknown-ESC-element(?)/mES-Nanog-ChIP-Seq(GSE11724)/Homer	CACAGCAGGGGG	1	-1.075	0.6542	79	0.158	7366.6	0.1507
NF1:FOXA1(CTF,Forkhead)/LNCAP-FOXA1-ChIP-Seq(GSE27824)/Homer	WNTGTTTRYTTTGGCA	1	-1.06	0.6601	6	0.012	468	0.0096
p73(p53)/Trachea-p73-ChIP-Seq(PRJNA310161)/Homer	NRRRCAWGTCCDGRCATGYY	1	-1.045	0.6669	6	0.012	471	0.0096
Cdx2(Homeobox)/mES-Cdx2-ChIP-Seq(GSE14586)/Homer	GYMATAAAAH	1	-1.044	0.6669	61	0.122	5661.8	0.1158
E2F1(E2F)/Hela-E2F1-ChIP-Seq(GSE22478)/Homer	CWGGCGGGAA	1	-1.035	0.6669	32	0.064	2901.7	0.0593
E-box(bHLH)/Promoter/Homer	SSGGTCACGTGA	1	-1.034	0.6669	10	0.02	838.7	0.0172
CDX4(Homeobox)/ZebrafishEmbryos-Cdx4.Myc-ChIP-Seq(GSE48254)/Homer	NGYCATAAAWCH	1	-1.023	0.6677	78	0.156	7308.5	0.1495
STAT6(Stat)/CD4-Stat6-ChIP-Seq(GSE22104)/Homer	ABTTCYYRRGAA	1	-1.014	0.6702	51	0.102	4723.8	0.0966
c-Myc(bHLH)/LNCAP-cMyc-ChIP-Seq(Unpublished)/Homer	VCCACGTG	1	-0.995	0.6797	59	0.118	5502.9	0.1125
Nkx2.1(Homeobox)/LungAC-Nkx2.1-ChIP-Seq(GSE43252)/Homer	RSCACTYRAG	1	-0.9797	0.6867	305	0.61	29434	0.602
FoxL2(Forkhead)/Ovary-FoxL2-ChIP-Seq(GSE60858)/Homer	WWTRTAAACAVG	1	-0.9561	0.6996	78	0.156	7359.2	0.1505
Zic3(Zf)/mES-Zic3-ChIP-Seq(GSE37889)/Homer	GGCCYCCTGCTGDGH	1	-0.9524	0.6996	82	0.164	7749	0.1585
FOXA1(Forkhead)/LNCAP-FOXA1-ChIP-Seq(GSE27824)/Homer	WAAGTAAACA	1	-0.9386	0.7049	114	0.228	10856.7	0.222
TATA-Box(TBP)/Promoter/Homer	CCTTTTAWAGSC	1	-0.9364	0.7049	130	0.26	12410.1	0.2538
AMYB(HTH)/Testes-AMYB-ChIP-Seq(GSE44588)/Homer	TGGCAGTTGG	1	-0.9184	0.7122	166	0.332	15927.5	0.3258
CArG(MADS)/PUER-Srf-ChIP-Seq(Sullivan_et_al.)/Homer	CCATATATGGNM	1	-0.9098	0.7149	29	0.058	2678.2	0.0548
Sox17(HMG)/Endoderm-Sox17-ChIP-Seq(GSE61475)/Homer	CCATTGTTYB	1	-0.9041	0.7154	68	0.136	6434.7	0.1316
MyoD(bHLH)/Myotube-MyoD-ChIP-Seq(GSE21614)/Homer	RRCAGCTGYTSY	1	-0.9002	0.7154	103	0.206	9825.3	0.201
GFY(?)/Promoter/Homer	ACTACAATTCCC	1	-0.8811	0.7251	8	0.016	693.8	0.0142
PAX3:FKHR-fusion(Paired,Homeobox)/Rh4-PAX3:FKHR-ChIP-Seq(GSE19063)/Homer	ACCRTGACTAATTNN	1	-0.8743	0.7265	19	0.038	1739.4	0.0356
Myf5(bHLH)/GM-Myf5-ChIP-Seq(GSE24852)/Homer	BAACAGCTGT	1	-0.8652	0.7297	90	0.18	8596.2	0.1758
GRHL2(CP2)/HBE-GRHL2-ChIP-Seq(GSE46194)/Homer	AAACYKGTTWDACMRGTTTB	1	-0.859	0.7307	41	0.082	3860.6	0.079
Lhx2(Homeobox)/HFSC-Lhx2-ChIP-Seq(GSE48068)/Homer	TAATTAGN	1	-0.8563	0.7307	87	0.174	8313.8	0.17
Pitx1:Ebox(Homeobox,bHLH)/Hindlimb-Pitx1-ChIP-Seq(GSE41591)/Homer	YTAATTRAWWCCAGATGT	1	-0.8465	0.733	16	0.032	1464.5	0.03
MafB(bZIP)/BMM-Mafb-ChIP-Seq(GSE75722)/Homer	WNTGCTGASTCAGCANWTTY	1	-0.8409	0.7337	51	0.102	4838	0.099
Gfi1b(Zf)/HPC7-Gfi1b-ChIP-Seq(GSE22178)/Homer	MAATCACTGC	1	-0.8188	0.7465	68	0.136	6502.7	0.133
TR4(NR),DR1/Hela-TR4-ChIP-Seq(GSE24685)/Homer	GAGGTCAAAGGTCA	1	-0.8147	0.7465	16	0.032	1477.5	0.0302
Foxf1(Forkhead)/Lung-Foxf1-ChIP-Seq(GSE77951)/Homer	WWATRTAAACAN	1	-0.8082	0.7476	84	0.168	8065.4	0.165
NeuroD1(bHLH)/Islet-NeuroD1-ChIP-Seq(GSE30298)/Homer	GCCATCTGTT	1	-0.7618	0.7795	100	0.2	9667.7	0.1977
GATA:SCL(Zf,bHLH)/Ter119-SCL-ChIP-Seq(GSE18720)/Homer	CRGCTGBNGNSNNSAGATAA	1	-0.7609	0.7795	13	0.026	1210.2	0.0248
PAX6(Paired,Homeobox)/Forebrain-Pax6-ChIP-Seq(GSE66961)/Homer	NGTGTTCAVTSAAGCGKAAA	1	-0.7562	0.7795	10	0.02	922.1	0.0189
Tcf21(bHLH)/ArterySmoothMuscle-Tcf21-ChIP-Seq(GSE61369)/Homer	NAACAGCTGG	1	-0.7526	0.7795	117	0.234	11334	0.2318
RXR(NR),DR1/3T3L1-RXR-ChIP-Seq(GSE13511)/Homer	TAGGGCAAAGGTCA	1	-0.7503	0.7795	138	0.276	13385.5	0.2738
HOXB13(Homeobox)/ProstateTumor-HOXB13-ChIP-Seq(GSE56288)/Homer	TTTTATKRGG	1	-0.7487	0.7795	93	0.186	8998.3	0.184
Lhx3(Homeobox)/Neuron-Lhx3-ChIP-Seq(GSE31456)/Homer	ADBTAATTAR	1	-0.7477	0.7795	131	0.262	12705.7	0.2599
GFX(?)/Promoter/Homer	ATTCTCGCGAGA	1	-0.7468	0.7795	2	0.004	156.7	0.0032
Rfx6(HTH)/Min6b1-Rfx6.HA-ChIP-Seq(GSE62844)/Homer	TGTTKCCTAGCAACM	1	-0.7386	0.7795	137	0.274	13301.6	0.2721
Barx1(Homeobox)/Stomach-Barx1.3xFlag-ChIP-Seq(GSE69483)/Homer	AAACMATTAN	1	-0.7351	0.7795	40	0.08	3846.2	0.0787
HLF(bZIP)/HSC-HLF.Flag-ChIP-Seq(GSE69817)/Homer	RTTATGYAAB	1	-0.7204	0.7795	62	0.124	6002.4	0.1228
NF1-halfsite(CTF)/LNCaP-NF1-ChIP-Seq(Unpublished)/Homer	YTGCCAAG	1	-0.7111	0.7807	196	0.392	19098	0.3906
Brn2(POU,Homeobox)/NPC-Brn2-ChIP-Seq(GSE35496)/Homer	ATGAATATTC	1	-0.7039	0.7828	6	0.012	551.9	0.0113
ZNF41(Zf)/HEK293-ZNF41.GFP-ChIP-Seq(GSE58341)/Homer	CCTCATGGTGYCYTWYTCCCTTGTG	1	-0.6947	0.7866	3	0.006	261.5	0.0053
PPARE(NR),DR1/3T3L1-Pparg-ChIP-Seq(GSE13511)/Homer	TGACCTTTGCCCCA	1	-0.6891	0.7877	115	0.23	11210.3	0.2293
MafF(bZIP)/HepG2-MafF-ChIP-Seq(GSE31477)/Homer	HWWGTCAGCAWWTTT	1	-0.6708	0.7988	21	0.042	2033	0.0416
CEBP(bZIP)/ThioMac-CEBPb-ChIP-Seq(GSE21512)/Homer	ATTGCGCAAC	1	-0.665	0.8	49	0.098	4779.3	0.0978
Pit1(Homeobox)/GCrat-Pit1-ChIP-Seq(GSE58009)/Homer	ATGMATATDC	1	-0.6596	0.8009	83	0.166	8113	0.1659
Sox2(HMG)/mES-Sox2-ChIP-Seq(GSE11431)/Homer	BCCATTGTTC	1	-0.6555	0.8009	87	0.174	8509.6	0.174
Prop1(Homeobox)/GHFT1-PROP1.biotin-ChIP-Seq(GSE77302)/Homer	NTAATBNAATTA	1	-0.6537	0.8009	38	0.076	3710.5	0.0759
Chop(bZIP)/MEF-Chop-ChIP-Seq(GSE35681)/Homer	ATTGCATCAT	1	-0.6435	0.8036	15	0.03	1457.9	0.0298
Tcfcp2l1(CP2)/mES-Tcfcp2l1-ChIP-Seq(GSE11431)/Homer	NRAACCRGTTYRAACCRGYT	1	-0.6394	0.8036	19	0.038	1853.2	0.0379
Bapx1(Homeobox)/VertebralCol-Bapx1-ChIP-Seq(GSE36672)/Homer	TTRAGTGSYK	1	-0.6306	0.8073	232	0.464	22727.4	0.4648
Erra(NR)/HepG2-Erra-ChIP-Seq(GSE31477)/Homer	CAAAGGTCAG	1	-0.6275	0.8073	256	0.512	25078	0.5129
Sox9(HMG)/Limb-SOX9-ChIP-Seq(GSE73225)/Homer	AGGVNCCTTTGT	1	-0.6266	0.8073	96	0.192	9423.4	0.1927
Nr5a2(NR)/Pancreas-LRH1-ChIP-Seq(GSE34295)/Homer	BTCAAGGTCA	1	-0.6146	0.8102	96	0.192	9437.7	0.193
GATA(Zf),IR4/iTreg-Gata3-ChIP-Seq(GSE20898)/Homer	NAGATWNBNATCTNN	1	-0.6055	0.8142	6	0.012	581.6	0.0119
HOXD13(Homeobox)/Chicken-Hoxd13-ChIP-Seq(GSE38910)/Homer	NCYAATAAAA	1	-0.6027	0.8142	88	0.176	8666.9	0.1773
E2F(E2F)/Hela-CellCycle-Expression/Homer	TTSGCGCGAAAA	1	-0.6025	0.8142	6	0.012	582.9	0.0119
E2F3(E2F)/MEF-E2F3-ChIP-Seq(GSE71376)/Homer	BTKGGCGGGAAA	1	-0.5985	0.8142	75	0.15	7394.3	0.1512
ZNF711(Zf)/SHSY5Y-ZNF711-ChIP-Seq(GSE20673)/Homer	AGGCCTAG	1	-0.5864	0.8166	219	0.438	21522.5	0.4402
Atf4(bZIP)/MEF-Atf4-ChIP-Seq(GSE35681)/Homer	MTGATGCAAT	1	-0.5838	0.8166	19	0.038	1885.2	0.0386
Six2(Homeobox)/NephronProgenitor-Six2-ChIP-Seq(GSE39837)/Homer	GWAAYHTGAKMC	1	-0.5625	0.8296	95	0.19	9402.6	0.1923
Brn1(POU,Homeobox)/NPC-Brn1-ChIP-Seq(GSE35496)/Homer	TATGCWAATBAV	1	-0.5608	0.8296	23	0.046	2297.5	0.047
NFY(CCAAT)/Promoter/Homer	RGCCAATSRG	1	-0.5504	0.8331	87	0.174	8630.7	0.1765
Six1(Homeobox)/Myoblast-Six1-ChIP-Chip(GSE20150)/Homer	GKVTCADRTTWC	1	-0.5456	0.8338	24	0.048	2407.2	0.0492
X-box(HTH)/NPC-H3K4me1-ChIP-Seq(GSE16256)/Homer	GGTTGCCATGGCAA	1	-0.5273	0.8458	11	0.022	1116.3	0.0228
Oct4:Sox17(POU,Homeobox,HMG)/F9-Sox17-ChIP-Seq(GSE44553)/Homer	CCATTGTATGCAAAT	1	-0.5146	0.8532	10	0.02	1021.1	0.0209
CTCF-SatelliteElement(Zf?)/CD4+-CTCF-ChIP-Seq(Barski_et_al.)/Homer	TGCAGTTCCMVNWRTGGCCA	1	-0.5088	0.8549	2	0.004	198.8	0.0041
Tcf12(bHLH)/GM12878-Tcf12-ChIP-Seq(GSE32465)/Homer	VCAGCTGYTG	1	-0.5025	0.8569	119	0.238	11846	0.2423
Nkx2.5(Homeobox)/HL1-Nkx2.5.biotin-ChIP-Seq(GSE21529)/Homer	RRSCACTYAA	1	-0.499	0.8569	237	0.474	23424.9	0.4791
AP-2gamma(AP2)/MCF7-TFAP2C-ChIP-Seq(GSE21234)/Homer	SCCTSAGGSCAW	1	-0.4951	0.8569	134	0.268	13332.3	0.2727
Pax8(Paired,Homeobox)/Thyroid-Pax8-ChIP-Seq(GSE26938)/Homer	GTCATGCHTGRCTGS	1	-0.4847	0.8623	42	0.084	4252.5	0.087
ZNF136(Zf)/HEK293-ZNF136.GFP-ChIP-Seq(GSE58341)/Homer	YTKGATAHAGTATTCTWGGTNGGCA	1	-0.4803	0.8627	7	0.014	731	0.015
PR(NR)/T47D-PR-ChIP-Seq(GSE31130)/Homer	VAGRACAKNCTGTBC	1	-0.4746	0.8644	241	0.482	23858.1	0.488
THRa(NR)/C17.2-THRa-ChIP-Seq(GSE38347)/Homer	GGTCANYTGAGGWCA	1	-0.4699	0.8651	51	0.102	5164.5	0.1056
Tlx?(NR)/NPC-H3K4me1-ChIP-Seq(GSE16256)/Homer	CTGGCAGSCTGCCA	1	-0.4606	0.8699	52	0.104	5274.6	0.1079
Nkx6.1(Homeobox)/Islet-Nkx6.1-ChIP-Seq(GSE40975)/Homer	GKTAATGR	1	-0.4555	0.8711	192	0.384	19095.2	0.3905
FOXM1(Forkhead)/MCF7-FOXM1-ChIP-Seq(GSE72977)/Homer	TRTTTACTTW	1	-0.4444	0.8774	97	0.194	9761	0.1996
Rfx5(HTH)/GM12878-Rfx5-ChIP-Seq(GSE31477)/Homer	SCCTAGCAACAG	1	-0.4238	0.8923	42	0.084	4316.2	0.0883
Phox2a(Homeobox)/Neuron-Phox2a-ChIP-Seq(GSE31456)/Homer	YTAATYNRATTA	1	-0.4178	0.8943	21	0.042	2202.5	0.045
Lhx1(Homeobox)/EmbryoCarcinoma-Lhx1-ChIP-Seq(GSE70957)/Homer	NNYTAATTAR	1	-0.414	0.8945	83	0.166	8419.7	0.1722
Ronin(THAP)/ES-Thap11-ChIP-Seq(GSE51522)/Homer	RACTACAACTCCCAGVAKGC	1	-0.4092	0.8954	3	0.006	334	0.0068
Ap4(bHLH)/AML-Tfap4-ChIP-Seq(GSE45738)/Homer	NAHCAGCTGD	1	-0.3979	0.9022	143	0.286	14383.9	0.2942
Tcf3(HMG)/mES-Tcf3-ChIP-Seq(GSE11724)/Homer	ASWTCAAAGG	1	-0.3942	0.9023	25	0.05	2630.4	0.0538
ZNF467(Zf)/HEK293-ZNF467.GFP-ChIP-Seq(GSE58341)/Homer	TGGGGAAGGGCM	1	-0.3912	0.9023	114	0.228	11530.8	0.2358
Isl1(Homeobox)/Neuron-Isl1-ChIP-Seq(GSE31456)/Homer	CTAATKGV	1	-0.3848	0.9041	168	0.336	16871.9	0.3451
ZNF519(Zf)/HEK293-ZNF519.GFP-ChIP-Seq(GSE58341)/Homer	GAGSCCGAGC	1	-0.3814	0.9041	30	0.06	3151.2	0.0644
PRDM1(Zf)/Hela-PRDM1-ChIP-Seq(GSE31477)/Homer	ACTTTCACTTTC	1	-0.3783	0.9041	54	0.108	5576.5	0.1141
p63(p53)/Keratinocyte-p63-ChIP-Seq(GSE17611)/Homer	NNDRCATGYCYNRRCATGYH	1	-0.3516	0.9246	41	0.082	4301.7	0.088
Tbox:Smad(T-box,MAD)/ESCd5-Smad2_3-ChIP-Seq(GSE29422)/Homer	AGGTGHCAGACA	1	-0.349	0.9246	21	0.042	2263.8	0.0463
HOXA9(Homeobox)/HSC-Hoxa9-ChIP-Seq(GSE33509)/Homer	GGCCATAAATCA	1	-0.3468	0.9246	49	0.098	5116.1	0.1046
Nanog(Homeobox)/mES-Nanog-ChIP-Seq(GSE11724)/Homer	RGCCATTAAC	1	-0.3455	0.9246	337	0.674	33457.2	0.6843
HRE(HSF)/Striatum-HSF1-ChIP-Seq(GSE38000)/Homer	TTCTAGAABNTTCTA	1	-0.3376	0.9246	21	0.042	2274.8	0.0465
SCL(bHLH)/HPC7-Scl-ChIP-Seq(GSE13511)/Homer	AVCAGCTG	1	-0.325	0.9326	395	0.79	39087.1	0.7994
HIF-1a(bHLH)/MCF7-HIF1a-ChIP-Seq(GSE28352)/Homer	TACGTGCV	1	-0.3165	0.9373	24	0.048	2606.4	0.0533
ZNF165(Zf)/WHIM12-ZNF165-ChIP-Seq(GSE65937)/Homer	AAGGKGRCGCAGGCA	1	-0.2983	0.9511	16	0.032	1791.9	0.0366
OCT4-SOX2-TCF-NANOG(POU,Homeobox,HMG)/mES-Oct4-ChIP-Seq(GSE11431)/Homer	ATTTGCATAACAATG	1	-0.2882	0.9574	12	0.024	1376.5	0.0282
Pit1+1bp(Homeobox)/GCrat-Pit1-ChIP-Seq(GSE58009)/Homer	ATGCATAATTCA	1	-0.2839	0.9581	18	0.036	2016.5	0.0412
ZBTB33(Zf)/GM12878-ZBTB33-ChIP-Seq(GSE32465)/Homer	GGVTCTCGCGAGAAC	1	-0.2814	0.9581	4	0.008	502.4	0.0103
Pax7(Paired,Homeobox),longest/Myoblast-Pax7-ChIP-Seq(GSE25064)/Homer	NTAATTDGCYAATTANNWWD	1	-0.2724	0.9626	1	0.002	141	0.0029
Arnt:Ahr(bHLH)/MCF7-Arnt-ChIP-Seq(Lo_et_al.)/Homer	TBGCACGCAA	1	-0.2706	0.9626	72	0.144	7563.1	0.1547
NFkB-p65-Rel(RHD)/ThioMac-LPS-Expression(GSE23622)/Homer	GGAAATTCCC	1	-0.2691	0.9626	4	0.008	509.2	0.0104
AP-2alpha(AP2)/Hela-AP2alpha-ChIP-Seq(GSE31477)/Homer	ATGCCCTGAGGC	1	-0.2657	0.9626	100	0.2	10385.4	0.2124
GFY-Staf(?,Zf)/Promoter/Homer	RACTACAATTCCCAGAAKGC	1	-0.2598	0.9626	6	0.012	743.3	0.0152
Fox:Ebox(Forkhead,bHLH)/Panc1-Foxa2-ChIP-Seq(GSE47459)/Homer	NNNVCTGWGYAAACASN	1	-0.2592	0.9626	105	0.21	10900.7	0.2229
RFX(HTH)/K562-RFX3-ChIP-Seq(SRA012198)/Homer	CGGTTGCCATGGCAAC	1	-0.2584	0.9626	8	0.016	967.5	0.0198
c-Myc(bHLH)/mES-cMyc-ChIP-Seq(GSE11431)/Homer	VVCCACGTGG	1	-0.2537	0.9626	62	0.124	6585.6	0.1347
HNF4a(NR),DR1/HepG2-HNF4a-ChIP-Seq(GSE25021)/Homer	CARRGKBCAAAGTYCA	1	-0.2531	0.9626	54	0.108	5773.8	0.1181
HRE(HSF)/HepG2-HSF1-ChIP-Seq(GSE31477)/Homer	BSTTCTRGAABVTTCYAGAA	1	-0.2521	0.9626	15	0.03	1732.6	0.0354
NFAT(RHD)/Jurkat-NFATC1-ChIP-Seq(Jolma_et_al.)/Homer	ATTTTCCATT	1	-0.2485	0.9626	72	0.144	7608.1	0.1556
Foxh1(Forkhead)/hESC-FOXH1-ChIP-Seq(GSE29422)/Homer	NNTGTGGATTSS	1	-0.2444	0.9626	50	0.1	5381.7	0.1101
Atoh1(bHLH)/Cerebellum-Atoh1-ChIP-Seq(GSE22111)/Homer	VNRVCAGCTGGY	1	-0.2417	0.9626	123	0.246	12740.4	0.2606
Nr5a2(NR)/mES-Nr5a2-ChIP-Seq(GSE19019)/Homer	BTCAAGGTCA	1	-0.2345	0.9626	68	0.136	7233	0.1479
Pax7(Paired,Homeobox)/Myoblast-Pax7-ChIP-Seq(GSE25064)/Homer	TAATCAATTA	1	-0.2304	0.9626	4	0.008	534	0.0109
ZNF692(Zf)/HEK293-ZNF692.GFP-ChIP-Seq(GSE58341)/Homer	GTGGGCCCCA	1	-0.2207	0.9634	15	0.03	1768.5	0.0362
DUX4(Homeobox)/Myoblasts-DUX4.V5-ChIP-Seq(GSE75791)/Homer	NWTAAYCYAATCAWN	1	-0.216	0.9648	2	0.004	296.9	0.0061
Rfx1(HTH)/NPC-H3K4me1-ChIP-Seq(GSE16256)/Homer	KGTTGCCATGGCAA	1	-0.2029	0.9743	20	0.04	2329.4	0.0476
NFkB-p65(RHD)/GM12787-p65-ChIP-Seq(GSE19485)/Homer	WGGGGATTTCCC	1	-0.1848	0.9889	45	0.09	4987	0.102
MyoG(bHLH)/C2C12-MyoG-ChIP-Seq(GSE36024)/Homer	AACAGCTG	1	-0.1844	0.9889	125	0.25	13105.3	0.268
FOXA1:AR(Forkhead,NR)/LNCAP-AR-ChIP-Seq(GSE27824)/Homer	AGTAAACAAAAAAGAACAND	1	-0.1762	0.9909	7	0.014	930.8	0.019
Oct2(POU,Homeobox)/Bcell-Oct2-ChIP-Seq(GSE21512)/Homer	ATATGCAAAT	1	-0.1754	0.9909	16	0.032	1938.1	0.0396
PRDM14(Zf)/H1-PRDM14-ChIP-Seq(GSE22767)/Homer	RGGTCTCTAACY	1	-0.1632	0.9973	31	0.062	3569.5	0.073
bHLHE40(bHLH)/HepG2-BHLHE40-ChIP-Seq(GSE31477)/Homer	KCACGTGMCN	1	-0.1558	1	30	0.06	3479	0.0712
Rfx2(HTH)/LoVo-RFX2-ChIP-Seq(GSE49402)/Homer	GTTGCCATGGCAACM	1	-0.1349	1	8	0.016	1098.9	0.0225
HIF-1b(HLH)/T47D-HIF1b-ChIP-Seq(GSE59937)/Homer	RTACGTGC	1	-0.1273	1	117	0.234	12513	0.2559
OCT:OCT(POU,Homeobox)/NPC-OCT6-ChIP-Seq(GSE43916)/Homer	YATGCATATRCATRT	1	-0.1132	1	10	0.02	1367.1	0.028
Oct6(POU,Homeobox)/NPC-Pou3f1-ChIP-Seq(GSE35496)/Homer	WATGCAAATGAG	1	-0.111	1	26	0.052	3158.7	0.0646
NFkB-p50,p52(RHD)/Monocyte-p50-ChIP-Chip(Schreiber_et_al.)/Homer	GGGGGAATCCCC	1	-0.1029	1	9	0.018	1269.9	0.026
TCFL2(HMG)/K562-TCF7L2-ChIP-Seq(GSE29196)/Homer	ACWTCAAAGG	1	-0.1012	1	6	0.012	910.4	0.0186
AR-halfsite(NR)/LNCaP-AR-ChIP-Seq(GSE27824)/Homer	CCAGGAACAG	1	-0.09787	1	365	0.73	36892.8	0.7546
RBPJ:Ebox(?,bHLH)/Panc1-Rbpj1-ChIP-Seq(GSE47459)/Homer	GGGRAARRGRMCAGMTG	1	-0.09626	1	33	0.066	3961	0.081
NPAS2(bHLH)/Liver-NPAS2-ChIP-Seq(GSE39860)/Homer	KCCACGTGAC	1	-0.0933	1	122	0.244	13181.8	0.2696
CRX(Homeobox)/Retina-Crx-ChIP-Seq(GSE20012)/Homer	GCTAATCC	1	-0.09073	1	208	0.416	21768.8	0.4452
HOXA2(Homeobox)/mES-Hoxa2-ChIP-Seq(Donaldson_et_al.)/Homer	GYCATCMATCAT	1	-0.08475	1	5	0.01	813.1	0.0166
ZNF675(Zf)/HEK293-ZNF675.GFP-ChIP-Seq(GSE58341)/Homer	ARGAGGMCAAAATGW	1	-0.07503	1	8	0.016	1209.4	0.0247
ZNF382(Zf)/HEK293-ZNF382.GFP-ChIP-Seq(GSE58341)/Homer	GNCTGTASTRNTGBCTCHTT	1	-0.07284	1	1	0.002	259.9	0.0053
LRF(Zf)/Erythroblasts-ZBTB7A-ChIP-Seq(GSE74977)/Homer	AAGACCCYYN	1	-0.06109	1	172	0.344	18418.6	0.3767
ZNF143|STAF(Zf)/CUTLL-ZNF143-ChIP-Seq(GSE29600)/Homer	ATTTCCCAGVAKSCY	1	-0.06038	1	41	0.082	4976.7	0.1018
Zfp281(Zf)/ES-Zfp281-ChIP-Seq(GSE81042)/Homer	CCCCTCCCCCAC	1	-0.05739	1	32	0.064	4013.3	0.0821
Pdx1(Homeobox)/Islet-Pdx1-ChIP-Seq(SRA008281)/Homer	YCATYAATCA	1	-0.05676	1	63	0.126	7340.6	0.1501
Tcf4(HMG)/Hct116-Tcf4-ChIP-Seq(SRA012054)/Homer	ASATCAAAGGVA	1	-0.05058	1	37	0.074	4599.5	0.0941
ZNF416(Zf)/HEK293-ZNF416.GFP-ChIP-Seq(GSE58341)/Homer	WDNCTGGGCA	1	-0.05019	1	151	0.302	16416.3	0.3358
TEAD4(TEA)/Tropoblast-Tead4-ChIP-Seq(GSE37350)/Homer	CCWGGAATGY	1	-0.04333	1	69	0.138	8075	0.1652
YY1(Zf)/Promoter/Homer	CAAGATGGCGGC	1	-0.03769	1	7	0.014	1203.2	0.0246
Cux2(Homeobox)/Liver-Cux2-ChIP-Seq(GSE35985)/Homer	HNRAATCAAT	1	-0.03685	1	22	0.044	3013.3	0.0616
TEAD2(TEA)/Py2T-Tead2-ChIP-Seq(GSE55709)/Homer	CCWGGAATGY	1	-0.01474	1	37	0.074	4956.5	0.1014
Pitx1(Homeobox)/Chicken-Pitx1-ChIP-Seq(GSE38910)/Homer	TAATCCCN	1	-0.01453	1	320	0.64	33484.3	0.6848
HNF6(Homeobox)/Liver-Hnf6-ChIP-Seq(ERP000394)/Homer	NTATYGATCH	1	-0.01349	1	27	0.054	3836.6	0.0785
RAR:RXR(NR),DR5/ES-RAR-ChIP-Seq(GSE56893)/Homer	AGGTCAAGGTCA	1	-0.01049	1	16	0.032	2576.5	0.0527
EBF1(EBF)/Near-E2A-ChIP-Seq(GSE21512)/Homer	GTCCCCWGGGGA	1	-0.009305	1	111	0.222	13046.3	0.2668
Ascl1(bHLH)/NeuralTubes-Ascl1-ChIP-Seq(GSE55840)/Homer	NNVVCAGCTGBN	1	-0.007947	1	168	0.336	18929	0.3871
NRF(NRF)/Promoter/Homer	STGCGCATGCGC	1	-0.007133	1	18	0.036	2900.8	0.0593
ZNF189(Zf)/HEK293-ZNF189.GFP-ChIP-Seq(GSE58341)/Homer	TGGAACAGMA	1	-0.006468	1	81	0.162	10013.3	0.2048
Rbpj1(?)/Panc1-Rbpj1-ChIP-Seq(GSE47459)/Homer	HTTTCCCASG	1	-0.005324	1	137	0.274	15932.5	0.3259
OCT:OCT-short(POU,Homeobox)/NPC-OCT6-ChIP-Seq(GSE43916)/Homer	ATGCATWATGCATRW	1	-0.005072	1	31	0.062	4534.2	0.0927
Hoxc9(Homeobox)/Ainv15-Hoxc9-ChIP-Seq(GSE21812)/Homer	GGCCATAAATCA	1	-0.004917	1	24	0.048	3709.6	0.0759
RARg(NR)/ES-RARg-ChIP-Seq(GSE30538)/Homer	AGGTCAAGGTCA	1	-0.004165	1	6	0.012	1397	0.0286
EBF(EBF)/proBcell-EBF-ChIP-Seq(GSE21978)/Homer	DGTCCCYRGGGA	1	-0.004009	1	14	0.028	2502.3	0.0512
Bcl6(Zf)/Liver-Bcl6-ChIP-Seq(GSE31578)/Homer	NNNCTTTCCAGGAAA	1	-0.003993	1	124	0.248	14694.6	0.3005
GSC(Homeobox)/FrogEmbryos-GSC-ChIP-Seq(DRA000576)/Homer	RGGATTAR	1	-0.003473	1	92	0.184	11384.1	0.2328
TEAD(TEA)/Fibroblast-PU.1-ChIP-Seq(Unpublished)/Homer	YCWGGAATGY	1	-0.001358	1	39	0.078	5774.9	0.1181
E2A(bHLH)/proBcell-E2A-ChIP-Seq(GSE21978)/Homer	DNRCAGCTGY	1	-0.000992	1	156	0.312	18444.4	0.3772
Otx2(Homeobox)/EpiLC-Otx2-ChIP-Seq(GSE56098)/Homer	NYTAATCCYB	1	-0.00068	1	59	0.118	8234.4	0.1684
Ptf1a(bHLH)/Panc1-Ptf1a-ChIP-Seq(GSE47459)/Homer	ACAGCTGTTN	1	-0.000647	1	262	0.524	29049.3	0.5941
HEB(bHLH)/mES-Heb-ChIP-Seq(GSE53233)/Homer	VCAGCTGBNN	1	-0.000612	1	198	0.396	22824.1	0.4668
Znf263(Zf)/K562-Znf263-ChIP-Seq(GSE31477)/Homer	CVGTSCTCCC	1	-0.000488	1	184	0.368	21497.4	0.4397
Slug(Zf)/Mesoderm-Snai2-ChIP-Seq(GSE61475)/Homer	SNGCACCTGCHS	1	-0.000365	1	57	0.114	8157.4	0.1668
ZBTB12(Zf)/HEK293-ZBTB12.GFP-ChIP-Seq(GSE58341)/Homer	NGNTCTAGAACCNGV	1	-2.4e-05	1	32	0.064	5727.2	0.1171
E2A(bHLH),near_PU.1/Bcell-PU.1-ChIP-Seq(GSE21512)/Homer	NVCACCTGBN	1	-1e-06	1	140	0.28	18631.7	0.3811
ZEB1(Zf)/PDAC-ZEB1-ChIP-Seq(GSE64557)/Homer	VCAGGTRDRY	1	0	1	153	0.306	21525	0.4402
OCT:OCT(POU,Homeobox,IR1)/NPC-Brn2-ChIP-Seq(GSE35496)/Homer	ATGAATWATTCATGA	1	0	1	0	0	78.4	0.0016
OCT:OCT(POU,Homeobox)/NPC-Brn1-ChIP-Seq(GSE35496)/Homer	ATGAATATTCATGAG	1	0	1	0	0	52.3	0.0011
REST-NRSF(Zf)/Jurkat-NRSF-ChIP-Seq/Homer	GGMGCTGTCCATGGTGCTGA	1	0	1	0	0	113.6	0.0023
ZFP3(Zf)/HEK293-ZFP3.GFP-ChIP-Seq(GSE58341)/Homer	GGGTTTTGAAGGATGARTAGGAGTT	1	0	1	0	0	17.3	0.0004
ZNF16(Zf)/HEK293-ZNF16.GFP-ChIP-Seq(GSE58341)/Homer	MACCTTCYATGGCTCCCTAKTGCCY	1	0	1	0	0	76.6	0.0016
ZNF528(Zf)/HEK293-ZNF528.GFP-ChIP-Seq(GSE58341)/Homer	AGAAATGACTTCCCT	1	0	1	0	0	59.7	0.0012

## Sheet: cluster_9
Motif Name	Consensus	P-value	Log P-value	q-value (Benjamini)	# of Target Sequences with Motif(of 500)	% of Target Sequences with Motif	# of Background Sequences with Motif(of 48769)	% of Background Sequences with Motif
ETS1(ETS)/Jurkat-ETS1-ChIP-Seq(GSE17954)/Homer	ACAGGAAGTG	1e-44	-101.5	0	267	0.534	11772.9	0.2414
ETV1(ETS)/GIST48-ETV1-ChIP-Seq(GSE22441)/Homer	AACCGGAAGT	1e-44	-101.4	0	313	0.626	15593.9	0.3197
Fli1(ETS)/CD8-FLI-ChIP-Seq(GSE20898)/Homer	NRYTTCCGGH	1e-43	-101.1	0	277	0.554	12588.8	0.2581
Ets1-distal(ETS)/CD4+-PolII-ChIP-Seq(Barski_et_al.)/Homer	MACAGGAAGT	1e-41	-96.07	0	133	0.266	3338.8	0.0684
GABPA(ETS)/Jurkat-GABPa-ChIP-Seq(GSE17954)/Homer	RACCGGAAGT	1e-39	-90.98	0	241	0.482	10420.9	0.2136
ERG(ETS)/VCaP-ERG-ChIP-Seq(GSE14097)/Homer	ACAGGAAGTG	1e-39	-90.94	0	322	0.644	17161.7	0.3518
Etv2(ETS)/ES-ER71-ChIP-Seq(GSE59402)/Homer(0.967)	NNAYTTCCTGHN	1e-37	-86.59	0	236	0.472	10314.6	0.2115
EWS:FLI1-fusion(ETS)/SK_N_MC-EWS:FLI1-ChIP-Seq(SRA014231)/Homer	VACAGGAAAT	1e-27	-63.52	0	162	0.324	6458.8	0.1324
EWS:ERG-fusion(ETS)/CADO_ES1-EWS:ERG-ChIP-Seq(SRA014231)/Homer	ATTTCCTGTN	1e-25	-59.74	0	170	0.34	7236.7	0.1484
EHF(ETS)/LoVo-EHF-ChIP-Seq(GSE49402)/Homer	AVCAGGAAGT	1e-23	-54.11	0	252	0.504	14056.5	0.2882
ELF3(ETS)/PDAC-ELF3-ChIP-Seq(GSE64557)/Homer	ANCAGGAAGT	1e-22	-51.17	0	172	0.344	7966	0.1633
Elk1(ETS)/Hela-Elk1-ChIP-Seq(GSE31477)/Homer	HACTTCCGGY	1e-21	-50.58	0	155	0.31	6792.2	0.1392
Elk4(ETS)/Hela-Elk4-ChIP-Seq(GSE31477)/Homer	NRYTTCCGGY	1e-21	-49.86	0	154	0.308	6771.9	0.1388
Atf3(bZIP)/GBM-ATF3-ChIP-Seq(GSE33912)/Homer	DATGASTCATHN	1e-21	-48.62	0	140	0.28	5889.1	0.1207
Fra1(bZIP)/BT549-Fra1-ChIP-Seq(GSE46166)/Homer	NNATGASTCATH	1e-20	-47.95	0	124	0.248	4872.8	0.0999
Fra2(bZIP)/Striatum-Fra2-ChIP-Seq(GSE43429)/Homer	GGATGACTCATC	1e-20	-46.26	0	113	0.226	4269.1	0.0875
Fosl2(bZIP)/3T3L1-Fosl2-ChIP-Seq(GSE56872)/Homer	NATGASTCABNN	1e-19	-44.93	0	91	0.182	3015.6	0.0618
BATF(bZIP)/Th17-BATF-ChIP-Seq(GSE39756)/Homer	DATGASTCAT	1e-19	-44.59	0	137	0.274	5952.1	0.122
ELF1(ETS)/Jurkat-ELF1-ChIP-Seq(SRA014231)/Homer	AVCCGGAAGT	1e-19	-44.57	0	142	0.284	6300.9	0.1292
PU.1(ETS)/ThioMac-PU.1-ChIP-Seq(GSE21512)/Homer	AGAGGAAGTG	1e-18	-42.59	0	129	0.258	5541	0.1136
SPDEF(ETS)/VCaP-SPDEF-ChIP-Seq(SRA014231)/Homer	ASWTCCTGBT	1e-17	-40.63	0	207	0.414	11585.7	0.2375
JunB(bZIP)/DendriticCells-Junb-ChIP-Seq(GSE36099)/Homer	RATGASTCAT	1e-17	-40.54	0	118	0.236	4938.3	0.1012
ETS(ETS)/Promoter/Homer	AACCGGAAGT	1e-17	-39.48	0	103	0.206	4029.9	0.0826
AP-1(bZIP)/ThioMac-PU.1-ChIP-Seq(GSE21512)/Homer	VTGACTCATC	1e-16	-39.11	0	143	0.286	6777.8	0.139
ETS:RUNX(ETS,Runt)/Jurkat-RUNX1-ChIP-Seq(GSE17954)/Homer	RCAGGATGTGGT	1e-16	-38.11	0	47	0.094	1019.4	0.0209
Jun-AP1(bZIP)/K562-cJun-ChIP-Seq(GSE31477)/Homer	GATGASTCATCN	1e-15	-35.27	0	68	0.136	2163.8	0.0444
ELF5(ETS)/T47D-ELF5-ChIP-Seq(GSE30407)/Homer	ACVAGGAAGT	1e-13	-30.57	0	151	0.302	8128	0.1666
Sp5(Zf)/mES-Sp5.Flag-ChIP-Seq(GSE72989)/Homer	RGKGGGCGGAGC	1e-10	-24.05	0	202	0.404	13094.3	0.2684
KLF3(Zf)/MEF-Klf3-ChIP-Seq(GSE44748)/Homer	NRGCCCCRCCCHBNN	1e-07	-18.39	0	123	0.246	7279.5	0.1492
IRF2(IRF)/Erythroblas-IRF2-ChIP-Seq(GSE36985)/Homer	GAAASYGAAASY	1e-07	-17.24	0	32	0.064	1010	0.0207
IRF1(IRF)/PBMC-IRF1-ChIP-Seq(GSE43036)/Homer	GAAAGTGAAAGT	1e-07	-17.04	0	37	0.074	1297	0.0266
KLF6(Zf)/PDAC-KLF6-ChIP-Seq(GSE64557)/Homer	MKGGGYGTGGCC	1e-07	-16.85	0	193	0.386	13410.3	0.2749
Bach2(bZIP)/OCILy7-Bach2-ChIP-Seq(GSE44420)/Homer	TGCTGAGTCA	1e-07	-16.51	0	46	0.092	1870.5	0.0383
KLF14(Zf)/HEK293-KLF14.GFP-ChIP-Seq(GSE58341)/Homer	RGKGGGCGKGGC	1e-07	-16.4	0	274	0.548	20975.5	0.43
IRF3(IRF)/BMDM-Irf3-ChIP-Seq(GSE67343)/Homer	AGTTTCAKTTTC	1e-06	-15.92	0	65	0.13	3182.3	0.0652
RUNX1(Runt)/Jurkat-RUNX1-ChIP-Seq(GSE29180)/Homer	AAACCACARM	1e-06	-15.8	0	169	0.338	11486.8	0.2355
Maz(Zf)/HepG2-Maz-ChIP-Seq(GSE31477)/Homer	GGGGGGGG	1e-06	-15.1	0	225	0.45	16621.7	0.3408
PU.1-IRF(ETS:IRF)/Bcell-PU.1-ChIP-Seq(GSE21512)/Homer	MGGAAGTGAAAC	1e-06	-15.01	0	199	0.398	14274.3	0.2926
IRF8(IRF)/BMDM-IRF8-ChIP-Seq(GSE77884)/Homer	GRAASTGAAAST	1e-06	-14.61	0	63	0.126	3161.3	0.0648
RUNX-AML(Runt)/CD4+-PolII-ChIP-Seq(Barski_et_al.)/Homer	GCTGTGGTTW	1e-06	-14.16	0	124	0.248	7942.8	0.1628
RUNX(Runt)/HPC7-Runx1-ChIP-Seq(GSE22178)/Homer	SAAACCACAG	1e-06	-14.04	0	126	0.252	8125.3	0.1666
Nur77(NR)/K562-NR4A1-ChIP-Seq(GSE31363)/Homer	TGACCTTTNCNT	1e-06	-13.86	0	40	0.08	1669.8	0.0342
SpiB(ETS)/OCILY3-SPIB-ChIP-Seq(GSE56857)/Homer	AAAGRGGAAGTG	1e-05	-13.7	0	52	0.104	2475.5	0.0508
bZIP:IRF(bZIP,IRF)/Th17-BatF-ChIP-Seq(GSE39756)/Homer	NAGTTTCABTHTGACTNW	1e-05	-13.64	0	85	0.17	4897.5	0.1004
RUNX2(Runt)/PCa-RUNX2-ChIP-Seq(GSE33889)/Homer	NWAACCACADNN	1e-05	-13.08	0	143	0.286	9712.6	0.1991
KLF5(Zf)/LoVo-KLF5-ChIP-Seq(GSE49402)/Homer	DGGGYGKGGC	1e-05	-12.56	0	218	0.436	16496.4	0.3382
Gata2(Zf)/K562-GATA2-ChIP-Seq(GSE18829)/Homer	BBCTTATCTS	1e-05	-12.43	0	96	0.192	5920.7	0.1214
IRF4(IRF)/GM12878-IRF4-ChIP-Seq(GSE32465)/Homer	ACTGAAACCA	1e-05	-12.33	0	74	0.148	4215.1	0.0864
CTCF(Zf)/CD4+-CTCF-ChIP-Seq(Barski_et_al.)/Homer	AYAGTGCCMYCTRGTGGCCA	1e-05	-12.07	0	39	0.078	1734.4	0.0356
GATA(Zf),IR3/iTreg-Gata3-ChIP-Seq(GSE20898)/Homer	NNNNNBAGATAWYATCTVHN	1e-05	-11.86	0.0001	30	0.06	1177.3	0.0241
Klf9(Zf)/GBM-Klf9-ChIP-Seq(GSE62211)/Homer	GCCACRCCCACY	1e-05	-11.66	0.0001	97	0.194	6114.4	0.1254
Gata1(Zf)/K562-GATA1-ChIP-Seq(GSE18829)/Homer	SAGATAAGRV	1e-05	-11.62	0.0001	86	0.172	5239.4	0.1074
STAT5(Stat)/mCD4+-Stat5-ChIP-Seq(GSE12346)/Homer	RTTTCTNAGAAA	0.0001	-11.38	0.0001	63	0.126	3496.6	0.0717
NFkB-p50,p52(RHD)/Monocyte-p50-ChIP-Chip(Schreiber_et_al.)/Homer	GGGGGAATCCCC	0.0001	-10.8	0.0001	28	0.056	1121.2	0.023
Zfp281(Zf)/ES-Zfp281-ChIP-Seq(GSE81042)/Homer	CCCCTCCCCCAC	0.0001	-10.64	0.0002	64	0.128	3660.4	0.075
Brachyury(T-box)/Mesoendoderm-Brachyury-ChIP-exo(GSE54963)/Homer	ANTTMRCASBNNNGTGYKAAN	0.0001	-10.49	0.0002	52	0.104	2783.9	0.0571
NFkB-p65(RHD)/GM12787-p65-ChIP-Seq(GSE19485)/Homer	WGGGGATTTCCC	0.0001	-10.01	0.0003	78	0.156	4834.1	0.0991
Brn1(POU,Homeobox)/NPC-Brn1-ChIP-Seq(GSE35496)/Homer	TATGCWAATBAV	0.0001	-9.736	0.0004	47	0.094	2499.3	0.0512
ISRE(IRF)/ThioMac-LPS-Expression(GSE23622)/Homer	AGTTTCASTTTC	0.0001	-9.675	0.0004	17	0.034	542.5	0.0111
NFAT:AP1(RHD,bZIP)/Jurkat-NFATC1-ChIP-Seq(Jolma_et_al.)/Homer	SARTGGAAAAWRTGAGTCAB	0.0001	-9.647	0.0004	33	0.066	1527.2	0.0313
Gata6(Zf)/HUG1N-GATA6-ChIP-Seq(GSE51936)/Homer	YCTTATCTBN	0.0001	-9.606	0.0004	118	0.236	8211.9	0.1684
Stat3+il21(Stat)/CD4-Stat3-ChIP-Seq(GSE19198)/Homer	SVYTTCCNGGAARB	0.001	-9.006	0.0007	111	0.222	7730.7	0.1585
c-Myc(bHLH)/LNCAP-cMyc-ChIP-Seq(Unpublished)/Homer	VCCACGTG	0.001	-8.996	0.0007	82	0.164	5313.7	0.1089
STAT1(Stat)/HelaS3-STAT1-ChIP-Seq(GSE12782)/Homer	NATTTCCNGGAAAT	0.001	-8.929	0.0008	51	0.102	2886.2	0.0592
EKLF(Zf)/Erythrocyte-Klf1-ChIP-Seq(GSE20478)/Homer	NWGGGTGTGGCY	0.001	-8.543	0.0011	46	0.092	2558.5	0.0525
X-box(HTH)/NPC-H3K4me1-ChIP-Seq(GSE16256)/Homer	GGTTGCCATGGCAA	0.001	-8.541	0.0011	26	0.052	1151.3	0.0236
GATA3(Zf)/iTreg-Gata3-ChIP-Seq(GSE20898)/Homer	AGATAASR	0.001	-8.096	0.0017	173	0.346	13419	0.2751
Klf4(Zf)/mES-Klf4-ChIP-Seq(GSE11431)/Homer	GCCACACCCA	0.001	-8.044	0.0017	80	0.16	5310.1	0.1089
BORIS(Zf)/K562-CTCFL-ChIP-Seq(GSE32465)/Homer	CNNBRGCGCCCCCTGSTGGC	0.001	-7.738	0.0023	50	0.1	2961.5	0.0607
STAT4(Stat)/CD4-Stat4-ChIP-Seq(GSE22104)/Homer	NYTTCCWGGAAR	0.001	-7.377	0.0033	127	0.254	9469.6	0.1941
PRDM1(Zf)/Hela-PRDM1-ChIP-Seq(GSE31477)/Homer	ACTTTCACTTTC	0.001	-7.303	0.0035	86	0.172	5946	0.1219
RFX(HTH)/K562-RFX3-ChIP-Seq(SRA012198)/Homer	CGGTTGCCATGGCAAC	0.001	-7.081	0.0043	21	0.042	935.6	0.0192
IRF:BATF(IRF:bZIP)/pDC-Irf8-ChIP-Seq(GSE66899)/Homer	CTTTCANTATGACTV	0.01	-6.671	0.0063	22	0.044	1034.9	0.0212
NF-E2(bZIP)/K562-NFE2-ChIP-Seq(GSE31477)/Homer	GATGACTCAGCA	0.01	-6.671	0.0063	15	0.03	584	0.012
STAT6(Stat)/Macrophage-Stat6-ChIP-Seq(GSE38377)/Homer	TTCCKNAGAA	0.01	-6.636	0.0064	76	0.152	5237.2	0.1074
Oct2(POU,Homeobox)/Bcell-Oct2-ChIP-Seq(GSE21512)/Homer	ATATGCAAAT	0.01	-6.512	0.0071	37	0.074	2129.9	0.0437
Tcf3(HMG)/mES-Tcf3-ChIP-Seq(GSE11724)/Homer	ASWTCAAAGG	0.01	-6.358	0.0082	44	0.088	2687.6	0.0551
Oct4(POU,Homeobox)/mES-Oct4-ChIP-Seq(GSE11431)/Homer	ATTTGCATAW	0.01	-6.168	0.0098	57	0.114	3754.3	0.077
Gata4(Zf)/Heart-Gata4-ChIP-Seq(GSE35151)/Homer	NBWGATAAGR	0.01	-6.079	0.0106	119	0.238	9085.9	0.1863
RAR:RXR(NR),DR5/ES-RAR-ChIP-Seq(GSE56893)/Homer	RGGTCADNNAGAGGTCAV	0.01	-5.985	0.0114	9	0.018	276.7	0.0057
PU.1:IRF8(ETS:IRF)/pDC-Irf8-ChIP-Seq(GSE66899)/Homer	GGAAGTGAAAST	0.01	-5.971	0.0115	33	0.066	1895.8	0.0389
Egr1(Zf)/K562-Egr1-ChIP-Seq(GSE32465)/Homer	TGCGTGGGYG	0.01	-5.718	0.0146	122	0.244	9450.7	0.1938
USF1(bHLH)/GM12878-Usf1-ChIP-Seq(GSE32465)/Homer	SGTCACGTGR	0.01	-5.701	0.0147	71	0.142	5005.9	0.1026
Tbr1(T-box)/Cortex-Tbr1-ChIP-Seq(GSE71384)/Homer	AAGGTGTKAA	0.01	-5.476	0.0181	163	0.326	13253.8	0.2717
Six2(Homeobox)/NephronProgenitor-Six2-ChIP-Seq(GSE39837)/Homer	GWAAYHTGAKMC	0.01	-5.391	0.0195	124	0.248	9722.5	0.1993
bHLHE40(bHLH)/HepG2-BHLHE40-ChIP-Seq(GSE31477)/Homer	KCACGTGMCN	0.01	-5.321	0.0207	52	0.104	3496.6	0.0717
Ascl1(bHLH)/NeuralTubes-Ascl1-ChIP-Seq(GSE55840)/Homer	NNVVCAGCTGBN	0.01	-5.284	0.0212	211	0.422	17813.7	0.3652
Nrf2(bZIP)/Lymphoblast-Nrf2-ChIP-Seq(GSE37589)/Homer	HTGCTGAGTCAT	0.01	-5.27	0.0213	12	0.024	487.6	0.01
Sp1(Zf)/Promoter/Homer	GGCCCCGCCCCC	0.01	-5.052	0.0262	60	0.12	4213.7	0.0864
GATA(Zf),IR4/iTreg-Gata3-ChIP-Seq(GSE20898)/Homer	NAGATWNBNATCTNN	0.01	-5.003	0.0272	14	0.028	634	0.013
NFY(CCAAT)/Promoter/Homer	RGCCAATSRG	0.01	-4.941	0.0286	107	0.214	8328.2	0.1707
Tbet(T-box)/CD8-Tbet-ChIP-Seq(GSE33802)/Homer	AGGTGTGAAM	0.01	-4.829	0.0316	131	0.262	10527.3	0.2158
MITF(bHLH)/MastCells-MITF-ChIP-Seq(GSE48085)/Homer	RTCATGTGAC	0.01	-4.747	0.034	123	0.246	9826.1	0.2014
CLOCK(bHLH)/Liver-Clock-ChIP-Seq(GSE39860)/Homer	GHCACGTG	0.01	-4.715	0.0347	82	0.164	6180.9	0.1267
PAX5(Paired,Homeobox),condensed/GM12878-PAX5-ChIP-Seq(GSE32465)/Homer	GTCACGCTCSCTGM	0.01	-4.684	0.0354	22	0.044	1228.2	0.0252
Smad2(MAD)/ES-SMAD2-ChIP-Seq(GSE29422)/Homer	CTGTCTGG	0.01	-4.615	0.0375	215	0.43	18445.2	0.3782
Rfx2(HTH)/LoVo-RFX2-ChIP-Seq(GSE49402)/Homer	GTTGCCATGGCAACM	0.1	-4.597	0.0378	19	0.038	1018.8	0.0209
Rfx1(HTH)/NPC-H3K4me1-ChIP-Seq(GSE16256)/Homer	KGTTGCCATGGCAA	0.1	-4.519	0.0405	35	0.07	2256.1	0.0463
NFAT(RHD)/Jurkat-NFATC1-ChIP-Seq(Jolma_et_al.)/Homer	ATTTTCCATT	0.1	-4.493	0.0411	102	0.204	8012.9	0.1643
Pbx3(Homeobox)/GM12878-PBX3-ChIP-Seq(GSE32465)/Homer	SCTGTCAMTCAN	0.1	-4.484	0.0411	42	0.084	2829.3	0.058
Arnt:Ahr(bHLH)/MCF7-Arnt-ChIP-Seq(Lo_et_al.)/Homer	TBGCACGCAA	0.1	-4.408	0.0439	94	0.188	7323.7	0.1501
Egr2(Zf)/Thymocytes-Egr2-ChIP-Seq(GSE34254)/Homer	NGCGTGGGCGGR	0.1	-4.24	0.0514	39	0.078	2628.2	0.0539
GATA3(Zf),DR4/iTreg-Gata3-ChIP-Seq(GSE20898)/Homer	AGATGKDGAGATAAG	0.1	-4.179	0.0541	14	0.028	703.3	0.0144
ZNF467(Zf)/HEK293-ZNF467.GFP-ChIP-Seq(GSE58341)/Homer	TGGGGAAGGGCM	0.1	-4.127	0.0565	133	0.266	10947	0.2244
Foxo1(Forkhead)/RAW-Foxo1-ChIP-Seq(Fan_et_al.)/Homer	CTGTTTAC	0.1	-3.992	0.064	215	0.43	18701.9	0.3834
Tcf4(HMG)/Hct116-Tcf4-ChIP-Seq(SRA012054)/Homer	ASATCAAAGGVA	0.1	-3.975	0.0645	64	0.128	4802.9	0.0985
MafK(bZIP)/C2C12-MafK-ChIP-Seq(GSE36030)/Homer	GCTGASTCAGCA	0.1	-3.871	0.0709	41	0.082	2864.5	0.0587
Stat3(Stat)/mES-Stat3-ChIP-Seq(GSE11431)/Homer	CTTCCGGGAA	0.1	-3.825	0.0736	71	0.142	5454.1	0.1118
Meis1(Homeobox)/MastCells-Meis1-ChIP-Seq(GSE48085)/Homer	VGCTGWCAVB	0.1	-3.814	0.0737	213	0.426	18587.9	0.3811
Bach1(bZIP)/K562-Bach1-ChIP-Seq(GSE31477)/Homer	AWWNTGCTGAGTCAT	0.1	-3.761	0.077	11	0.022	532.2	0.0109
Tbx5(T-box)/HL1-Tbx5.biotin-ChIP-Seq(GSE21529)/Homer	AGGTGTCA	0.1	-3.726	0.079	335	0.67	30560.9	0.6265
Eomes(T-box)/H9-Eomes-ChIP-Seq(GSE26097)/Homer	ATTAACACCT	0.1	-3.702	0.0802	227	0.454	19980.7	0.4096
AP-2gamma(AP2)/MCF7-TFAP2C-ChIP-Seq(GSE21234)/Homer	SCCTSAGGSCAW	0.1	-3.697	0.0802	147	0.294	12405.1	0.2543
ETS:E-box(ETS,bHLH)/HPC7-Scl-ChIP-Seq(GSE22178)/Homer	AGGAARCAGCTG	0.1	-3.614	0.086	17	0.034	981.4	0.0201
GATA:SCL(Zf,bHLH)/Ter119-SCL-ChIP-Seq(GSE18720)/Homer	CRGCTGBNGNSNNSAGATAA	0.1	-3.526	0.0931	20	0.04	1222.5	0.0251
Tgif1(Homeobox)/mES-Tgif1-ChIP-Seq(GSE55404)/Homer	YTGWCADY	0.1	-3.429	0.1017	307	0.614	27914.3	0.5723
KLF10(Zf)/HEK293-KLF10.GFP-ChIP-Seq(GSE58341)/Homer	GGGGGTGTGTCC	0.1	-3.406	0.1032	123	0.246	10295.2	0.2111
Tbox:Smad(T-box,MAD)/ESCd5-Smad2_3-ChIP-Seq(GSE29422)/Homer	AGGTGHCAGACA	0.1	-3.396	0.1033	31	0.062	2127.8	0.0436
NFkB-p65-Rel(RHD)/ThioMac-LPS-Expression(GSE23622)/Homer	GGAAATTCCC	0.1	-3.364	0.1059	10	0.02	497.1	0.0102
STAT6(Stat)/CD4-Stat6-ChIP-Seq(GSE22104)/Homer	ABTTCYYRRGAA	0.1	-3.289	0.1131	63	0.126	4901.6	0.1005
Smad3(MAD)/NPC-Smad3-ChIP-Seq(GSE36673)/Homer	TWGTCTGV	0.1	-3.24	0.1178	319	0.638	29196.6	0.5986
Pknox1(Homeobox)/ES-Prep1-ChIP-Seq(GSE63282)/Homer	SCTGTCAVTCAV	0.1	-3.205	0.121	37	0.074	2668.5	0.0547
Foxo3(Forkhead)/U2OS-Foxo3-ChIP-Seq(E-MTAB-2701)/Homer	DGTAAACA	0.1	-3.201	0.121	84	0.168	6806.5	0.1395
Lhx2(Homeobox)/HFSC-Lhx2-ChIP-Seq(GSE48068)/Homer	TAATTAGN	0.1	-3.158	0.1248	108	0.216	9010.9	0.1847
Phox2a(Homeobox)/Neuron-Phox2a-ChIP-Seq(GSE31456)/Homer	YTAATYNRATTA	0.1	-2.964	0.1502	36	0.072	2637	0.0541
Oct6(POU,Homeobox)/NPC-Pou3f1-ChIP-Seq(GSE35496)/Homer	WATGCAAATGAG	0.1	-2.963	0.1502	46	0.092	3500.4	0.0718
Rfx5(HTH)/GM12878-Rfx5-ChIP-Seq(GSE31477)/Homer	SCCTAGCAACAG	0.1	-2.935	0.1522	56	0.112	4386.4	0.0899
Rfx6(HTH)/Min6b1-Rfx6.HA-ChIP-Seq(GSE62844)/Homer	TGTTKCCTAGCAACM	0.1	-2.861	0.1627	145	0.29	12579.7	0.2579
MYB(HTH)/ERMYB-Myb-ChIPSeq(GSE22095)/Homer	GGCVGTTR	0.1	-2.809	0.1701	204	0.408	18209.3	0.3733
Lhx3(Homeobox)/Neuron-Lhx3-ChIP-Seq(GSE31456)/Homer	ADBTAATTAR	0.1	-2.772	0.175	158	0.316	13847.9	0.2839
AP-2alpha(AP2)/Hela-AP2alpha-ChIP-Seq(GSE31477)/Homer	ATGCCCTGAGGC	0.1	-2.704	0.186	113	0.226	9660.1	0.198
MafF(bZIP)/HepG2-MafF-ChIP-Seq(GSE31477)/Homer	HWWGTCAGCAWWTTT	0.1	-2.649	0.1951	30	0.06	2197.5	0.0451
Tbx20(T-box)/Heart-Tbx20-ChIP-Seq(GSE29636)/Homer	GGTGYTGACAGS	0.1	-2.574	0.2087	33	0.066	2472.2	0.0507
Atf7(bZIP)/3T3L1-Atf7-ChIP-Seq(GSE56872)/Homer	NGRTGACGTCAY	0.1	-2.547	0.2127	56	0.112	4507.4	0.0924
TFE3(bHLH)/MEF-TFE3-ChIP-Seq(GSE75757)/Homer	GTCACGTGACYV	0.1	-2.547	0.2127	14	0.028	890.5	0.0183
BMYB(HTH)/Hela-BMYB-ChIP-Seq(GSE27030)/Homer	NHAACBGYYV	0.1	-2.5	0.2196	174	0.348	15507.9	0.3179
TCFL2(HMG)/K562-TCF7L2-ChIP-Seq(GSE29196)/Homer	ACWTCAAAGG	0.1	-2.479	0.2228	14	0.028	900.8	0.0185
Tgif2(Homeobox)/mES-Tgif2-ChIP-Seq(GSE55404)/Homer	TGTCANYT	0.1	-2.47	0.2232	316	0.632	29313.8	0.601
HLF(bZIP)/HSC-HLF.Flag-ChIP-Seq(GSE69817)/Homer	RTTATGYAAB	0.1	-2.423	0.2321	78	0.156	6548.6	0.1343
FOXK1(Forkhead)/HEK293-FOXK1-ChIP-Seq(GSE51673)/Homer	NVWTGTTTAC	1	-2.291	0.2631	110	0.22	9572.8	0.1963
ARE(NR)/LNCAP-AR-ChIP-Seq(GSE27824)/Homer	RGRACASNSTGTYCYB	1	-2.263	0.2686	43	0.086	3436.3	0.0704
Myf5(bHLH)/GM-Myf5-ChIP-Seq(GSE24852)/Homer	BAACAGCTGT	1	-2.263	0.2686	94	0.188	8094.5	0.1659
ZBTB18(Zf)/HEK293-ZBTB18.GFP-ChIP-Seq(GSE58341)/Homer	AACATCTGGA	1	-2.261	0.2686	68	0.136	5697.7	0.1168
Sox10(HMG)/SciaticNerve-Sox3-ChIP-Seq(GSE35132)/Homer	CCWTTGTYYB	1	-2.208	0.2779	177	0.354	15961	0.3272
PGR(NR)/EndoStromal-PGR-ChIP-Seq(GSE69539)/Homer	AAGAACATWHTGTTC	1	-2.19	0.281	31	0.062	2396.9	0.0491
p53(p53)/Saos-p53-ChIP-Seq(GSE15780)/Homer	RRCATGYCYRGRCATGYYYN	1	-2.188	0.281	15	0.03	1028.8	0.0211
p53(p53)/Saos-p53-ChIP-Seq/Homer	RRCATGYCYRGRCATGYYYN	1	-2.188	0.281	15	0.03	1028.8	0.0211
T1ISRE(IRF)/ThioMac-Ifnb-Expression/Homer	ACTTTCGTTTCT	1	-2.101	0.301	3	0.006	119	0.0024
Foxa2(Forkhead)/Liver-Foxa2-ChIP-Seq(GSE25694)/Homer	CYTGTTTACWYW	1	-2.083	0.3043	88	0.176	7620.7	0.1562
NRF1(NRF)/MCF7-NRF1-ChIP-Seq(Unpublished)/Homer	CTGCGCATGCGC	1	-2.066	0.3075	28	0.056	2166	0.0444
LXRE(NR),DR4/RAW-LXRb.biotin-ChIP-Seq(GSE21512)/Homer	RGGTTACTANAGGTCA	1	-2.061	0.3075	8	0.016	483.1	0.0099
FOXK2(Forkhead)/U2OS-FOXK2-ChIP-Seq(E-MTAB-2204)/Homer	SCHTGTTTACAT	1	-2.004	0.3229	68	0.136	5803.6	0.119
CTCF-SatelliteElement(Zf?)/CD4+-CTCF-ChIP-Seq(Barski_et_al.)/Homer	TGCAGTTCCMVNWRTGGCCA	1	-2.002	0.3229	4	0.008	192	0.0039
FOXA1:AR(Forkhead,NR)/LNCAP-AR-ChIP-Seq(GSE27824)/Homer	AGTAAACAAAAAAGAACAND	1	-1.968	0.3302	14	0.028	984.2	0.0202
NPAS(bHLH)/Liver-NPAS-ChIP-Seq(GSE39860)/Homer	NVCACGTG	1	-1.967	0.3302	192	0.384	17549.4	0.3598
HIF-1b(HLH)/T47D-HIF1b-ChIP-Seq(GSE59937)/Homer	RTACGTGC	1	-1.936	0.3368	140	0.28	12595.4	0.2582
ZNF382(Zf)/HEK293-ZNF382.GFP-ChIP-Seq(GSE58341)/Homer	GNCTGTASTRNTGBCTCHTT	1	-1.929	0.3368	5	0.01	269.6	0.0055
E-box(bHLH)/Promoter/Homer	SSGGTCACGTGA	1	-1.926	0.3368	13	0.026	908	0.0186
JunD(bZIP)/K562-JunD-ChIP-Seq/Homer	ATGACGTCATCN	1	-1.919	0.3368	12	0.024	826.4	0.0169
GRE(NR),IR3/RAW264.7-GRE-ChIP-Seq(Unpublished)/Homer	VAGRACAKWCTGTYC	1	-1.909	0.3371	32	0.064	2564.7	0.0526
E2A(bHLH)/proBcell-E2A-ChIP-Seq(GSE21978)/Homer	DNRCAGCTGY	1	-1.864	0.3506	188	0.376	17233.6	0.3533
MyoD(bHLH)/Myotube-MyoD-ChIP-Seq(GSE21614)/Homer	RRCAGCTGYTSY	1	-1.85	0.3532	104	0.208	9237.9	0.1894
AR-halfsite(NR)/LNCaP-AR-ChIP-Seq(GSE27824)/Homer	CCAGGAACAG	1	-1.78	0.3764	380	0.76	36103.7	0.7402
n-Myc(bHLH)/mES-nMyc-ChIP-Seq(GSE11431)/Homer	VRCCACGTGG	1	-1.779	0.3764	95	0.19	8429.6	0.1728
CEBP:AP1(bZIP)/ThioMac-CEBPb-ChIP-Seq(GSE21512)/Homer	DRTGTTGCAA	1	-1.751	0.3831	73	0.146	6383.3	0.1309
HNF1b(Homeobox)/PDAC-HNF1B-ChIP-Seq(GSE64557)/Homer	GTTAATNATTAA	1	-1.73	0.3888	14	0.028	1030.6	0.0211
MafA(bZIP)/Islet-MafA-ChIP-Seq(GSE30298)/Homer	TGCTGACTCA	1	-1.719	0.3907	107	0.214	9595.1	0.1967
PRDM9(Zf)/Testis-DMC1-ChIP-Seq(GSE35498)/Homer	ADGGYAGYAGCATCT	1	-1.709	0.3924	57	0.114	4916.6	0.1008
Pax7(Paired,Homeobox),long/Myoblast-Pax7-ChIP-Seq(GSE25064)/Homer	TAATCHGATTAC	1	-1.687	0.3984	3	0.006	144.3	0.003
Atf1(bZIP)/K562-ATF1-ChIP-Seq(GSE31477)/Homer	GATGACGTCA	1	-1.68	0.3989	71	0.142	6231.9	0.1278
c-Jun-CRE(bZIP)/K562-cJun-ChIP-Seq(GSE31477)/Homer	ATGACGTCATCY	1	-1.665	0.4026	34	0.068	2823.6	0.0579
p73(p53)/Trachea-p73-ChIP-Seq(PRJNA310161)/Homer	NRRRCAWGTCCDGRCATGYY	1	-1.641	0.4102	7	0.014	458.8	0.0094
RBPJ:Ebox(?,bHLH)/Panc1-Rbpj1-ChIP-Seq(GSE47459)/Homer	GGGRAARRGRMCAGMTG	1	-1.603	0.4234	45	0.09	3853.4	0.079
AMYB(HTH)/Testes-AMYB-ChIP-Seq(GSE44588)/Homer	TGGCAGTTGG	1	-1.574	0.4337	175	0.35	16187.7	0.3319
ZNF317(Zf)/HEK293-ZNF317.GFP-ChIP-Seq(GSE58341)/Homer	GTCWGCTGTYYCTCT	1	-1.525	0.4529	12	0.024	900	0.0185
ZNF519(Zf)/HEK293-ZNF519.GFP-ChIP-Seq(GSE58341)/Homer	GAGSCCGAGC	1	-1.508	0.4576	36	0.072	3063.6	0.0628
Smad4(MAD)/ESC-SMAD4-ChIP-Seq(GSE29422)/Homer	VBSYGTCTGG	1	-1.498	0.4598	203	0.406	18948.8	0.3885
HIF2a(bHLH)/785_O-HIF2a-ChIP-Seq(GSE34871)/Homer	GCACGTACCC	1	-1.453	0.4785	43	0.086	3732.1	0.0765
Tcf12(bHLH)/GM12878-Tcf12-ChIP-Seq(GSE32465)/Homer	VCAGCTGYTG	1	-1.423	0.4901	122	0.244	11212.4	0.2299
E2F6(E2F)/Hela-E2F6-ChIP-Seq(GSE31477)/Homer	GGCGGGAARN	1	-1.395	0.501	69	0.138	6194.1	0.127
Chop(bZIP)/MEF-Chop-ChIP-Seq(GSE35681)/Homer	ATTGCATCAT	1	-1.373	0.5095	19	0.038	1559.4	0.032
Prop1(Homeobox)/GHFT1-PROP1.biotin-ChIP-Seq(GSE77302)/Homer	NTAATBNAATTA	1	-1.344	0.5219	48	0.096	4248.1	0.0871
NF1-halfsite(CTF)/LNCaP-NF1-ChIP-Seq(Unpublished)/Homer	YTGCCAAG	1	-1.336	0.5231	194	0.388	18210.9	0.3733
ZNF669(Zf)/HEK293-ZNF669.GFP-ChIP-Seq(GSE58341)/Homer	GARTGGTCATCGCCC	1	-1.308	0.5349	10	0.02	771.9	0.0158
CRE(bZIP)/Promoter/Homer	CSGTGACGTCAC	1	-1.278	0.5483	28	0.056	2415.7	0.0495
DUX4(Homeobox)/Myoblasts-DUX4.V5-ChIP-Seq(GSE75791)/Homer	NWTAAYCYAATCAWN	1	-1.276	0.5483	5	0.01	344.9	0.0071
FOXP1(Forkhead)/H9-FOXP1-ChIP-Seq(GSE31006)/Homer	NYYTGTTTACHN	1	-1.273	0.5483	46	0.092	4095.7	0.084
Srebp2(bHLH)/HepG2-Srebp2-ChIP-Seq(GSE31477)/Homer	CGGTCACSCCAC	1	-1.272	0.5483	16	0.032	1317.2	0.027
NF1(CTF)/LNCAP-NF1-ChIP-Seq(Unpublished)/Homer	CYTGGCABNSTGCCAR	1	-1.252	0.5509	45	0.09	4012.7	0.0823
SCL(bHLH)/HPC7-Scl-ChIP-Seq(GSE13511)/Homer	AVCAGCTG	1	-1.242	0.5535	401	0.802	38570.3	0.7907
Lhx1(Homeobox)/EmbryoCarcinoma-Lhx1-ChIP-Seq(GSE70957)/Homer	NNYTAATTAR	1	-1.225	0.5596	99	0.198	9154.9	0.1877
E2F3(E2F)/MEF-E2F3-ChIP-Seq(GSE71376)/Homer	BTKGGCGGGAAA	1	-1.211	0.5647	77	0.154	7064.3	0.1448
RORgt(NR)/EL4-RORgt.Flag-ChIP-Seq(GSE56019)/Homer	AAYTAGGTCA	1	-1.211	0.5647	14	0.028	1153.7	0.0237
E2F4(E2F)/K562-E2F4-ChIP-Seq(GSE31477)/Homer	GGCGGGAAAH	1	-1.203	0.5647	54	0.108	4886.7	0.1002
BMAL1(bHLH)/Liver-Bmal1-ChIP-Seq(GSE39860)/Homer	GNCACGTG	1	-1.191	0.5671	207	0.414	19598.8	0.4018
MafB(bZIP)/BMM-Mafb-ChIP-Seq(GSE75722)/Homer	WNTGCTGASTCAGCANWTTY	1	-1.189	0.5671	53	0.106	4799.9	0.0984
Usf2(bHLH)/C2C12-Usf2-ChIP-Seq(GSE36030)/Homer	GTCACGTGGT	1	-1.173	0.5718	38	0.076	3393.2	0.0696
p63(p53)/Keratinocyte-p63-ChIP-Seq(GSE17611)/Homer	NNDRCATGYCYNRRCATGYH	1	-1.152	0.5808	45	0.09	4063.7	0.0833
PAX3:FKHR-fusion(Paired,Homeobox)/Rh4-PAX3:FKHR-ChIP-Seq(GSE19063)/Homer	ACCRTGACTAATTNN	1	-1.138	0.5861	22	0.044	1912.6	0.0392
HEB(bHLH)/mES-Heb-ChIP-Seq(GSE53233)/Homer	VCAGCTGBNN	1	-1.129	0.5887	227	0.454	21601.1	0.4428
Isl1(Homeobox)/Neuron-Isl1-ChIP-Seq(GSE31456)/Homer	CTAATKGV	1	-1.116	0.5933	185	0.37	17535.1	0.3595
Mef2c(MADS)/GM12878-Mef2c-ChIP-Seq(GSE32465)/Homer	DCYAAAAATAGM	1	-1.115	0.5933	37	0.074	3327.2	0.0682
Foxa3(Forkhead)/Liver-Foxa3-ChIP-Seq(GSE77670)/Homer	BSNTGTTTACWYWGN	1	-1.108	0.5933	34	0.068	3048.8	0.0625
Pdx1(Homeobox)/Islet-Pdx1-ChIP-Seq(SRA008281)/Homer	YCATYAATCA	1	-1.105	0.5933	86	0.172	7997.1	0.164
Atf2(bZIP)/3T3L1-Atf2-ChIP-Seq(GSE56872)/Homer	NRRTGACGTCAT	1	-1.071	0.6084	35	0.07	3160.8	0.0648
Pax8(Paired,Homeobox)/Thyroid-Pax8-ChIP-Seq(GSE26938)/Homer	GTCATGCHTGRCTGS	1	-1.057	0.6139	43	0.086	3925.2	0.0805
Cdx2(Homeobox)/mES-Cdx2-ChIP-Seq(GSE14586)/Homer	GYMATAAAAH	1	-1.052	0.6139	66	0.132	6120.1	0.1255
Srebp1a(bHLH)/HepG2-Srebp1a-ChIP-Seq(GSE31477)/Homer	RTCACSCCAY	1	-1.049	0.6139	23	0.046	2040.6	0.0418
Nkx2.5(Homeobox)/HL1-Nkx2.5.biotin-ChIP-Seq(GSE21529)/Homer	RRSCACTYAA	1	-1.038	0.617	245	0.49	23445.1	0.4807
HOXB13(Homeobox)/ProstateTumor-HOXB13-ChIP-Seq(GSE56288)/Homer	TTTTATKRGG	1	-1.023	0.6231	101	0.202	9502	0.1948
ZNF41(Zf)/HEK293-ZNF41.GFP-ChIP-Seq(GSE58341)/Homer	CCTCATGGTGYCYTWYTCCCTTGTG	1	-1.008	0.6298	4	0.008	298.2	0.0061
Six1(Homeobox)/Myoblast-Six1-ChIP-Chip(GSE20150)/Homer	GKVTCADRTTWC	1	-1.008	0.6298	26	0.052	2340.5	0.048
CEBP(bZIP)/ThioMac-CEBPb-ChIP-Seq(GSE21512)/Homer	ATTGCGCAAC	1	-1.005	0.6298	56	0.112	5195.4	0.1065
DMRT1(DM)/Testis-DMRT1-ChIP-Seq(GSE64892)/Homer	TWGHWACAWTGTWDC	1	-0.9954	0.6298	25	0.05	2251.8	0.0462
Mef2b(MADS)/HEK293-Mef2b.V5-ChIP-Seq(GSE67450)/Homer	GCTATTTTTGGM	1	-0.9887	0.6299	72	0.144	6740.4	0.1382
DMRT6(DM)/Testis-DMRT6-ChIP-Seq(GSE60440)/Homer	YDGHTACAWTGTADC	1	-0.9763	0.6348	22	0.044	1976.4	0.0405
RXR(NR),DR1/3T3L1-RXR-ChIP-Seq(GSE13511)/Homer	TAGGGCAAAGGTCA	1	-0.9752	0.6348	132	0.264	12537.7	0.257
CArG(MADS)/PUER-Srf-ChIP-Seq(Sullivan_et_al.)/Homer	CCATATATGGNM	1	-0.9157	0.6683	30	0.06	2765	0.0567
Sox3(HMG)/NPC-Sox3-ChIP-Seq(GSE33059)/Homer	CCWTTGTY	1	-0.9025	0.6741	173	0.346	16586.4	0.34
Nkx6.1(Homeobox)/Islet-Nkx6.1-ChIP-Seq(GSE40975)/Homer	GKTAATGR	1	-0.8913	0.6786	213	0.426	20488.6	0.42
Sox17(HMG)/Endoderm-Sox17-ChIP-Seq(GSE61475)/Homer	CCATTGTTYB	1	-0.8617	0.6958	70	0.14	6645.9	0.1362
HOXA2(Homeobox)/mES-Hoxa2-ChIP-Seq(Donaldson_et_al.)/Homer	GYCATCMATCAT	1	-0.8592	0.6958	10	0.02	886.7	0.0182
THRa(NR)/C17.2-THRa-ChIP-Seq(GSE38347)/Homer	GGTCANYTGAGGWCA	1	-0.8566	0.6958	50	0.1	4719.2	0.0968
c-Myc(bHLH)/mES-cMyc-ChIP-Seq(GSE11431)/Homer	VVCCACGTGG	1	-0.8525	0.6958	66	0.132	6266	0.1285
CDX4(Homeobox)/ZebrafishEmbryos-Cdx4.Myc-ChIP-Seq(GSE48254)/Homer	NGYCATAAAWCH	1	-0.8183	0.7137	81	0.162	7746.6	0.1588
FoxL2(Forkhead)/Ovary-FoxL2-ChIP-Seq(GSE60858)/Homer	WWTRTAAACAVG	1	-0.8026	0.7218	84	0.168	8051.6	0.1651
Twist(bHLH)/HMLE-TWIST1-ChIP-Seq(Chang_et_al)/Homer	VCAKCTGGNNNCCAGMTGBN	1	-0.7874	0.7296	16	0.032	1485.4	0.0305
Max(bHLH)/K562-Max-ChIP-Seq(GSE31477)/Homer	RCCACGTGGYYN	1	-0.7812	0.731	87	0.174	8362.6	0.1714
Tlx?(NR)/NPC-H3K4me1-ChIP-Seq(GSE16256)/Homer	CTGGCAGSCTGCCA	1	-0.7803	0.731	50	0.1	4774.7	0.0979
Foxf1(Forkhead)/Lung-Foxf1-ChIP-Seq(GSE77951)/Homer	WWATRTAAACAN	1	-0.7643	0.737	92	0.184	8864.6	0.1817
CHR(?)/Hela-CellCycle-Expression/Homer	SRGTTTCAAA	1	-0.7631	0.737	57	0.114	5466.5	0.1121
Fox:Ebox(Forkhead,bHLH)/Panc1-Foxa2-ChIP-Seq(GSE47459)/Homer	NNNVCTGWGYAAACASN	1	-0.7362	0.7514	114	0.228	11033.2	0.2262
Atoh1(bHLH)/Cerebellum-Atoh1-ChIP-Seq(GSE22111)/Homer	VNRVCAGCTGGY	1	-0.7276	0.7547	126	0.252	12211.8	0.2504
Sox6(HMG)/Myotubes-Sox6-ChIP-Seq(GSE32627)/Homer	CCATTGTTNY	1	-0.6776	0.7899	153	0.306	14903.1	0.3055
HOXD13(Homeobox)/Chicken-Hoxd13-ChIP-Seq(GSE38910)/Homer	NCYAATAAAA	1	-0.6643	0.7972	96	0.192	9358	0.1919
Sox4(HMG)/proB-Sox4-ChIP-Seq(GSE50066)/Homer	YCTTTGTTCC	1	-0.647	0.8076	87	0.174	8498.1	0.1742
CEBP:CEBP(bZIP)/MEF-Chop-ChIP-Seq(GSE35681)/Homer	NTNATGCAAYMNNHTGMAAY	1	-0.6441	0.8076	11	0.022	1061	0.0218
Tcfcp2l1(CP2)/mES-Tcfcp2l1-ChIP-Seq(GSE11431)/Homer	NRAACCRGTTYRAACCRGYT	1	-0.6369	0.8089	19	0.038	1850.6	0.0379
ZBTB33(Zf)/GM12878-ZBTB33-ChIP-Seq(GSE32465)/Homer	GGVTCTCGCGAGAAC	1	-0.6287	0.8122	5	0.01	473	0.0097
GRE(NR),IR3/A549-GR-ChIP-Seq(GSE32465)/Homer	NRGVACABNVTGTYCY	1	-0.6204	0.8155	15	0.03	1465.4	0.03
Nkx3.1(Homeobox)/LNCaP-Nkx3.1-ChIP-Seq(GSE28264)/Homer	AAGCACTTAA	1	-0.6184	0.8155	248	0.496	24251.9	0.4972
Atf4(bZIP)/MEF-Atf4-ChIP-Seq(GSE35681)/Homer	MTGATGCAAT	1	-0.614	0.8155	21	0.042	2061	0.0423
Barx1(Homeobox)/Stomach-Barx1.3xFlag-ChIP-Seq(GSE69483)/Homer	AAACMATTAN	1	-0.5972	0.8244	43	0.086	4237.7	0.0869
OCT:OCT-short(POU,Homeobox)/NPC-OCT6-ChIP-Seq(GSE43916)/Homer	ATGCATWATGCATRW	1	-0.5858	0.8304	52	0.104	5132.6	0.1052
HIF-1a(bHLH)/MCF7-HIF1a-ChIP-Seq(GSE28352)/Homer	TACGTGCV	1	-0.5817	0.8305	27	0.054	2673.8	0.0548
PBX1(Homeobox)/MCF7-PBX1-ChIP-Seq(GSE28007)/Homer	GSCTGTCACTCA	1	-0.5787	0.8305	10	0.02	989.7	0.0203
Nanog(Homeobox)/mES-Nanog-ChIP-Seq(GSE11724)/Homer	RGCCATTAAC	1	-0.5626	0.8396	344	0.688	33681.7	0.6905
Ronin(THAP)/ES-Thap11-ChIP-Seq(GSE51522)/Homer	RACTACAACTCCCAGVAKGC	1	-0.5517	0.8454	3	0.006	292.3	0.006
ZNF692(Zf)/HEK293-ZNF692.GFP-ChIP-Seq(GSE58341)/Homer	GTGGGCCCCA	1	-0.5471	0.8458	15	0.03	1504.6	0.0308
HRE(HSF)/HepG2-HSF1-ChIP-Seq(GSE31477)/Homer	BSTTCTRGAABVTTCYAGAA	1	-0.5415	0.8472	17	0.034	1707.5	0.035
Ptf1a(bHLH)/Panc1-Ptf1a-ChIP-Seq(GSE47459)/Homer	ACAGCTGTTN	1	-0.5327	0.8513	285	0.57	27989.1	0.5738
NeuroG2(bHLH)/Fibroblast-NeuroG2-ChIP-Seq(GSE75910)/Homer	ACCATCTGTT	1	-0.5244	0.855	171	0.342	16879.5	0.3461
Sox2(HMG)/mES-Sox2-ChIP-Seq(GSE11431)/Homer	BCCATTGTTC	1	-0.5088	0.865	87	0.174	8662.5	0.1776
NeuroD1(bHLH)/Islet-NeuroD1-ChIP-Seq(GSE30298)/Homer	GCCATCTGTT	1	-0.4933	0.8751	94	0.188	9372.3	0.1921
Slug(Zf)/Mesoderm-Snai2-ChIP-Seq(GSE61475)/Homer	SNGCACCTGCHS	1	-0.4921	0.8751	74	0.148	7403	0.1518
EBF1(EBF)/Near-E2A-ChIP-Seq(GSE21512)/Homer	GTCCCCWGGGGA	1	-0.4918	0.8751	120	0.24	11931.5	0.2446
NRF(NRF)/Promoter/Homer	STGCGCATGCGC	1	-0.484	0.8751	26	0.052	2647	0.0543
OCT:OCT(POU,Homeobox,IR1)/NPC-Brn2-ChIP-Seq(GSE35496)/Homer	ATGAATWATTCATGA	1	-0.4675	0.884	1	0.002	97	0.002
Sox15(HMG)/CPA-Sox15-ChIP-Seq(GSE62909)/Homer	RAACAATGGN	1	-0.4622	0.8853	105	0.21	10500.6	0.2153
Pit1(Homeobox)/GCrat-Pit1-ChIP-Seq(GSE58009)/Homer	ATGMATATDC	1	-0.4514	0.8915	88	0.176	8839.4	0.1812
Erra(NR)/HepG2-Erra-ChIP-Seq(GSE31477)/Homer	CAAAGGTCAG	1	-0.4426	0.8959	243	0.486	24055.8	0.4932
MyoG(bHLH)/C2C12-MyoG-ChIP-Seq(GSE36024)/Homer	AACAGCTG	1	-0.4395	0.8959	123	0.246	12308.4	0.2523
ZNF322(Zf)/HEK293-ZNF322.GFP-ChIP-Seq(GSE58341)/Homer	GAGCCTGGTACTGWGCCTGR	1	-0.437	0.8959	36	0.072	3691.6	0.0757
Unknown(Homeobox)/Limb-p300-ChIP-Seq/Homer	SSCMATWAAA	1	-0.4346	0.8959	56	0.112	5690.5	0.1167
Unknown-ESC-element(?)/mES-Nanog-ChIP-Seq(GSE11724)/Homer	CACAGCAGGGGG	1	-0.4304	0.8959	68	0.136	6888.7	0.1412
PAX5(Paired,Homeobox)/GM12878-PAX5-ChIP-Seq(GSE32465)/Homer	GCAGCCAAGCRTGACH	1	-0.4246	0.8959	43	0.086	4405.6	0.0903
FXR(NR),IR1/Liver-FXR-ChIP-Seq(Chong_et_al.)/Homer	AGGTCANTGACCTB	1	-0.4232	0.8959	39	0.078	4006.1	0.0821
HNF4a(NR),DR1/HepG2-HNF4a-ChIP-Seq(GSE25021)/Homer	CARRGKBCAAAGTYCA	1	-0.4193	0.8959	53	0.106	5410.7	0.1109
Bcl6(Zf)/Liver-Bcl6-ChIP-Seq(GSE31578)/Homer	NNNCTTTCCAGGAAA	1	-0.4182	0.8959	150	0.3	15001	0.3075
Mef2d(MADS)/Retina-Mef2d-ChIP-Seq(GSE61391)/Homer	GCTATTTTTAGC	1	-0.4128	0.8959	12	0.024	1280.1	0.0262
Pax7(Paired,Homeobox)/Myoblast-Pax7-ChIP-Seq(GSE25064)/Homer	TAATCAATTA	1	-0.4111	0.8959	6	0.012	655.3	0.0134
Hand2(bHLH)/Mesoderm-Hand2-ChIP-Seq(GSE61475)/Homer	TGACANARRCCAGRC	1	-0.3677	0.9265	53	0.106	5477.3	0.1123
GFY-Staf(?,Zf)/Promoter/Homer	RACTACAATTCCCAGAAKGC	1	-0.3606	0.9297	6	0.012	680.6	0.014
Bapx1(Homeobox)/VertebralCol-Bapx1-ChIP-Seq(GSE36672)/Homer	TTRAGTGSYK	1	-0.3561	0.9305	229	0.458	22864.1	0.4687
E2F(E2F)/Hela-CellCycle-Expression/Homer	TTSGCGCGAAAA	1	-0.3537	0.9305	5	0.01	575.8	0.0118
OCT:OCT(POU,Homeobox)/NPC-OCT6-ChIP-Seq(GSE43916)/Homer	YATGCATATRCATRT	1	-0.3498	0.9305	13	0.026	1428.7	0.0293
Znf263(Zf)/K562-Znf263-ChIP-Seq(GSE31477)/Homer	CVGTSCTCCC	1	-0.348	0.9305	209	0.418	20927.3	0.429
Sox9(HMG)/Limb-SOX9-ChIP-Seq(GSE73225)/Homer	AGGVNCCTTTGT	1	-0.34	0.932	92	0.184	9414.7	0.193
ZNF416(Zf)/HEK293-ZNF416.GFP-ChIP-Seq(GSE58341)/Homer	WDNCTGGGCA	1	-0.3381	0.932	153	0.306	15452.4	0.3168
THRb(NR)/Liver-NR1A2-ChIP-Seq(GSE52613)/Homer	TRAGGTCA	1	-0.3381	0.932	368	0.736	36380.7	0.7458
Zic(Zf)/Cerebellum-ZIC1.2-ChIP-Seq(GSE60731)/Homer	CCTGCTGAGH	1	-0.3375	0.932	102	0.204	10412.1	0.2135
Tcf21(bHLH)/ArterySmoothMuscle-Tcf21-ChIP-Seq(GSE61369)/Homer	NAACAGCTGG	1	-0.3318	0.932	107	0.214	10919.9	0.2239
Zic3(Zf)/mES-Zic3-ChIP-Seq(GSE37889)/Homer	GGCCYCCTGCTGDGH	1	-0.3312	0.932	70	0.14	7235.2	0.1483
PPARE(NR),DR1/3T3L1-Pparg-ChIP-Seq(GSE13511)/Homer	TGACCTTTGCCCCA	1	-0.317	0.9335	103	0.206	10551.6	0.2163
FOXM1(Forkhead)/MCF7-FOXM1-ChIP-Seq(GSE72977)/Homer	TRTTTACTTW	1	-0.3122	0.9347	104	0.208	10660.1	0.2185
HRE(HSF)/Striatum-HSF1-ChIP-Seq(GSE38000)/Homer	TTCTAGAABNTTCTA	1	-0.3058	0.9374	21	0.042	2301.8	0.0472
GRHL2(CP2)/HBE-GRHL2-ChIP-Seq(GSE46194)/Homer	AAACYKGTTWDACMRGTTTB	1	-0.3043	0.9374	36	0.072	3846	0.0788
Ap4(bHLH)/AML-Tfap4-ChIP-Seq(GSE45738)/Homer	NAHCAGCTGD	1	-0.2727	0.9622	135	0.27	13823	0.2834
HOXA9(Homeobox)/HSC-Hoxa9-ChIP-Seq(GSE33509)/Homer	GGCCATAAATCA	1	-0.2722	0.9622	52	0.104	5522	0.1132
E2A(bHLH),near_PU.1/Bcell-PU.1-ChIP-Seq(GSE21512)/Homer	NVCACCTGBN	1	-0.2697	0.9622	170	0.34	17287	0.3544
Pitx1:Ebox(Homeobox,bHLH)/Hindlimb-Pitx1-ChIP-Seq(GSE41591)/Homer	YTAATTRAWWCCAGATGT	1	-0.2678	0.9622	14	0.028	1605.6	0.0329
E2F1(E2F)/Hela-E2F1-ChIP-Seq(GSE22478)/Homer	CWGGCGGGAA	1	-0.2662	0.9622	25	0.05	2763.9	0.0567
EBNA1(EBV-virus)/Raji-EBNA1-ChIP-Seq(GSE30709)/Homer	GGYAGCAYDTGCTDCCCNNN	1	-0.2558	0.9622	1	0.002	145.5	0.003
Gfi1b(Zf)/HPC7-Gfi1b-ChIP-Seq(GSE22178)/Homer	MAATCACTGC	1	-0.2545	0.9622	64	0.128	6770.7	0.1388
Mouse_Recombination_Hotspot(Zf)/Testis-DMC1-ChIP-Seq(GSE24438)/Homer	ACTYKNATTCGTGNTACTTC	1	-0.2451	0.9657	5	0.01	638.5	0.0131
VDR(NR),DR3/GM10855-VDR+vitD-ChIP-Seq(GSE22484)/Homer	ARAGGTCANWGAGTTCANNN	1	-0.2429	0.9657	20	0.04	2269.3	0.0465
FOXA1(Forkhead)/MCF7-FOXA1-ChIP-Seq(GSE26831)/Homer	WAAGTAAACA	1	-0.2372	0.9668	95	0.19	9927.5	0.2035
GATA3(Zf),DR8/iTreg-Gata3-ChIP-Seq(GSE20898)/Homer	AGATSTNDNNDSAGATAASN	1	-0.225	0.9754	7	0.014	881.7	0.0181
ZNF165(Zf)/WHIM12-ZNF165-ChIP-Seq(GSE65937)/Homer	AAGGKGRCGCAGGCA	1	-0.2177	0.9792	13	0.026	1552	0.0318
p53(p53)/mES-cMyc-ChIP-Seq(GSE11431)/Homer	ACATGCCCGGGCAT	1	-0.2125	0.981	1	0.002	161.8	0.0033
Pit1+1bp(Homeobox)/GCrat-Pit1-ChIP-Seq(GSE58009)/Homer	ATGCATAATTCA	1	-0.2076	0.9826	21	0.042	2424	0.0497
Hoxb4(Homeobox)/ES-Hoxb4-ChIP-Seq(GSE34014)/Homer	TGATTRATGGCY	1	-0.2074	0.9826	14	0.028	1672.1	0.0343
FOXA1(Forkhead)/LNCAP-FOXA1-ChIP-Seq(GSE27824)/Homer	WAAGTAAACA	1	-0.2046	0.9826	114	0.228	11914.9	0.2443
NPAS2(bHLH)/Liver-NPAS2-ChIP-Seq(GSE39860)/Homer	KCCACGTGAC	1	-0.2046	0.9826	121	0.242	12613.9	0.2586
Nkx2.2(Homeobox)/NPC-Nkx2.2-ChIP-Seq(GSE61673)/Homer	BTBRAGTGSN	1	-0.2032	0.9826	209	0.418	21315.2	0.437
Foxh1(Forkhead)/hESC-FOXH1-ChIP-Seq(GSE29422)/Homer	NNTGTGGATTSS	1	-0.2018	0.9826	50	0.1	5453.6	0.1118
Olig2(bHLH)/Neuron-Olig2-ChIP-Seq(GSE30882)/Homer	RCCATMTGTT	1	-0.194	0.9826	201	0.402	20561.3	0.4215
Nkx2.1(Homeobox)/LungAC-Nkx2.1-ChIP-Seq(GSE43252)/Homer	RSCACTYRAG	1	-0.19	0.9826	292	0.584	29442.4	0.6036
Oct4:Sox17(POU,Homeobox,HMG)/F9-Sox17-ChIP-Seq(GSE44553)/Homer	CCATTGTATGCAAAT	1	-0.1897	0.9826	9	0.018	1141.6	0.0234
GFX(?)/Promoter/Homer	ATTCTCGCGAGA	1	-0.1896	0.9826	1	0.002	171.3	0.0035
ZSCAN22(Zf)/HEK293-ZSCAN22.GFP-ChIP-Seq(GSE58341)/Homer	SMCAGTCWGAKGGAGGAGGC	1	-0.1798	0.9826	7	0.014	924.7	0.019
Pitx1(Homeobox)/Chicken-Pitx1-ChIP-Seq(GSE38910)/Homer	TAATCCCN	1	-0.1788	0.9826	340	0.68	34099.5	0.6991
GFY(?)/Promoter/Homer	ACTACAATTCCC	1	-0.1733	0.9826	5	0.01	696.3	0.0143
PAX6(Paired,Homeobox)/Forebrain-Pax6-ChIP-Seq(GSE66961)/Homer	NGTGTTCAVTSAAGCGKAAA	1	-0.1733	0.9826	7	0.014	931.1	0.0191
Hoxc9(Homeobox)/Ainv15-Hoxc9-ChIP-Seq(GSE21812)/Homer	GGCCATAAATCA	1	-0.1715	0.9826	37	0.074	4173.4	0.0856
PR(NR)/T47D-PR-ChIP-Seq(GSE31130)/Homer	VAGRACAKNCTGTBC	1	-0.1659	0.9826	236	0.472	24091.9	0.4939
Reverb(NR),DR2/RAW-Reverba.biotin-ChIP-Seq(GSE45914)/Homer	GTRGGTCASTGGGTCA	1	-0.1622	0.9826	12	0.024	1512.7	0.031
Mef2a(MADS)/HL1-Mef2a.biotin-ChIP-Seq(GSE21529)/Homer	CYAAAAATAG	1	-0.1593	0.9826	28	0.056	3251.4	0.0667
ZNF136(Zf)/HEK293-ZNF136.GFP-ChIP-Seq(GSE58341)/Homer	YTKGATAHAGTATTCTWGGTNGGCA	1	-0.1551	0.9826	6	0.012	834.1	0.0171
Pax7(Paired,Homeobox),longest/Myoblast-Pax7-ChIP-Seq(GSE25064)/Homer	NTAATTDGCYAATTANNWWD	1	-0.1372	0.9917	1	0.002	200.2	0.0041
Zfp809(Zf)/ES-Zfp809-ChIP-Seq(GSE70799)/Homer	GGGGCTYGKCTGGGA	1	-0.1365	0.9917	20	0.04	2438.3	0.05
E2F7(E2F)/Hela-E2F7-ChIP-Seq(GSE32673)/Homer	VDTTTCCCGCCA	1	-0.1198	1	10	0.02	1352.5	0.0277
ZEB1(Zf)/PDAC-ZEB1-ChIP-Seq(GSE64557)/Homer	VCAGGTRDRY	1	-0.1181	1	196	0.392	20382	0.4179
Brn2(POU,Homeobox)/NPC-Brn2-ChIP-Seq(GSE35496)/Homer	ATGAATATTC	1	-0.1007	1	4	0.008	656.5	0.0135
Esrrb(NR)/mES-Esrrb-ChIP-Seq(GSE11431)/Homer	KTGACCTTGA	1	-0.09996	1	67	0.134	7510.1	0.154
ZFX(Zf)/mES-Zfx-ChIP-Seq(GSE11431)/Homer	AGGCCTRG	1	-0.09459	1	134	0.268	14349.5	0.2942
GLI3(Zf)/Limb-GLI3-ChIP-Chip(GSE11077)/Homer	CGTGGGTGGTCC	1	-0.08026	1	10	0.02	1434.8	0.0294
ZNF711(Zf)/SHSY5Y-ZNF711-ChIP-Seq(GSE20673)/Homer	AGGCCTAG	1	-0.07561	1	188	0.376	19847.4	0.4069
EBF(EBF)/proBcell-EBF-ChIP-Seq(GSE21978)/Homer	DGTCCCYRGGGA	1	-0.07203	1	18	0.036	2384.1	0.0489
CRX(Homeobox)/Retina-Crx-ChIP-Seq(GSE20012)/Homer	GCTAATCC	1	-0.06975	1	214	0.428	22452.2	0.4603
TATA-Box(TBP)/Promoter/Homer	CCTTTTAWAGSC	1	-0.06911	1	119	0.238	12997.7	0.2665
RARg(NR)/ES-RARg-ChIP-Seq(GSE30538)/Homer	AGGTCAAGGTCA	1	-0.06633	1	9	0.018	1351.3	0.0277
Hnf1(Homeobox)/Liver-Foxa2-Chip-Seq(GSE25694)/Homer	GGTTAAWCATTAA	1	-0.06059	1	6	0.012	993.5	0.0204
SF1(NR)/H295R-Nr5a1-ChIP-Seq(GSE44220)/Homer	CAAGGHCANV	1	-0.0577	1	51	0.102	6049.7	0.124
COUP-TFII(NR)/Artia-Nr2f2-ChIP-Seq(GSE46497)/Homer	AGRGGTCA	1	-0.05567	1	172	0.344	18422.3	0.3777
ZNF675(Zf)/HEK293-ZNF675.GFP-ChIP-Seq(GSE58341)/Homer	ARGAGGMCAAAATGW	1	-0.05065	1	8	0.016	1277.5	0.0262
GSC(Homeobox)/FrogEmbryos-GSC-ChIP-Seq(DRA000576)/Homer	RGGATTAR	1	-0.05033	1	111	0.222	12333.4	0.2529
Cux2(Homeobox)/Liver-Cux2-ChIP-Seq(GSE35985)/Homer	HNRAATCAAT	1	-0.04931	1	26	0.052	3383.3	0.0694
OCT4-SOX2-TCF-NANOG(POU,Homeobox,HMG)/mES-Oct4-ChIP-Seq(GSE11431)/Homer	ATTTGCATAACAATG	1	-0.0408	1	9	0.018	1441.1	0.0295
HNF6(Homeobox)/Liver-Hnf6-ChIP-Seq(ERP000394)/Homer	NTATYGATCH	1	-0.0382	1	33	0.066	4233.2	0.0868
ZNF189(Zf)/HEK293-ZNF189.GFP-ChIP-Seq(GSE58341)/Homer	TGGAACAGMA	1	-0.03482	1	86	0.172	9917.9	0.2033
PRDM14(Zf)/H1-PRDM14-ChIP-Seq(GSE22767)/Homer	RGGTCTCTAACY	1	-0.03136	1	27	0.054	3616.4	0.0741
ZNF264(Zf)/HEK293-ZNF264.GFP-ChIP-Seq(GSE58341)/Homer	RGGGCACTAACY	1	-0.02659	1	62	0.124	7492.3	0.1536
YY1(Zf)/Promoter/Homer	CAAGATGGCGGC	1	-0.01876	1	5	0.01	1036.4	0.0212
Otx2(Homeobox)/EpiLC-Otx2-ChIP-Seq(GSE56098)/Homer	NYTAATCCYB	1	-0.01584	1	73	0.146	8841	0.1813
Rbpj1(?)/Panc1-Rbpj1-ChIP-Seq(GSE47459)/Homer	HTTTCCCASG	1	-0.01128	1	135	0.27	15409.6	0.3159
ZNF415(Zf)/HEK293-ZNF415.GFP-ChIP-Seq(GSE58341)/Homer	GRTGMTRGAGCC	1	-0.01087	1	51	0.102	6585.2	0.135
TR4(NR),DR1/Hela-TR4-ChIP-Seq(GSE24685)/Homer	GAGGTCAAAGGTCA	1	-0.01068	1	7	0.014	1400.7	0.0287
NF1:FOXA1(CTF,Forkhead)/LNCAP-FOXA1-ChIP-Seq(GSE27824)/Homer	WNTGTTTRYTTTGGCA	1	-0.006441	1	1	0.002	490.2	0.01
RAR:RXR(NR),DR5/ES-RAR-ChIP-Seq(GSE56893)/Homer	AGGTCAAGGTCA	1	-0.004669	1	14	0.028	2469.8	0.0506
Nr5a2(NR)/Pancreas-LRH1-ChIP-Seq(GSE34295)/Homer	BTCAAGGTCA	1	-0.00317	1	69	0.138	8913.3	0.1827
Nr5a2(NR)/mES-Nr5a2-ChIP-Seq(GSE19019)/Homer	BTCAAGGTCA	1	-0.002482	1	50	0.1	6876.5	0.141
ZNF143|STAF(Zf)/CUTLL-ZNF143-ChIP-Seq(GSE29600)/Homer	ATTTCCCAGVAKSCY	1	-0.002019	1	30	0.06	4610.1	0.0945
ZBTB12(Zf)/HEK293-ZBTB12.GFP-ChIP-Seq(GSE58341)/Homer	NGNTCTAGAACCNGV	1	-0.001511	1	39	0.078	5736.1	0.1176
LRF(Zf)/Erythroblasts-ZBTB7A-ChIP-Seq(GSE74977)/Homer	AAGACCCYYN	1	-0.000705	1	144	0.288	17281.2	0.3543
ERE(NR),IR3/MCF7-ERa-ChIP-Seq(Unpublished)/Homer	VAGGTCACNSTGACC	1	-0.000606	1	17	0.034	3216.8	0.0659
TEAD2(TEA)/Py2T-Tead2-ChIP-Seq(GSE55709)/Homer	CCWGGAATGY	1	-0.000119	1	28	0.056	4921.4	0.1009
TEAD4(TEA)/Tropoblast-Tead4-ChIP-Seq(GSE37350)/Homer	CCWGGAATGY	1	-8e-06	1	50	0.1	8128.6	0.1666
TEAD(TEA)/Fibroblast-PU.1-ChIP-Seq(Unpublished)/Homer	YCWGGAATGY	1	-3e-06	1	31	0.062	5969	0.1224
OCT:OCT(POU,Homeobox)/NPC-Brn1-ChIP-Seq(GSE35496)/Homer	ATGAATATTCATGAG	1	0	1	0	0	58.9	0.0012
REST-NRSF(Zf)/Jurkat-NRSF-ChIP-Seq/Homer	GGMGCTGTCCATGGTGCTGA	1	0	1	0	0	95.6	0.002
ZFP3(Zf)/HEK293-ZFP3.GFP-ChIP-Seq(GSE58341)/Homer	GGGTTTTGAAGGATGARTAGGAGTT	1	0	1	0	0	16.6	0.0003
ZNF16(Zf)/HEK293-ZNF16.GFP-ChIP-Seq(GSE58341)/Homer	MACCTTCYATGGCTCCCTAKTGCCY	1	0	1	0	0	79.4	0.0016
ZNF528(Zf)/HEK293-ZNF528.GFP-ChIP-Seq(GSE58341)/Homer	AGAAATGACTTCCCT	1	0	1	0	0	53.8	0.0011

[truncated: 2 more sheets: cluster_10, cluster_11]
